# Supplementary material for: Harnessing novel genetic markers for scald resistance from gene bank spring barley genotypes
Source: BMC Plant Biol. 2025 Jun 11;25:781. doi: 10.1186/s12870-025-06813-2 (PMC12160430; doi:10.1186/s12870-025-06813-2)
Supplement: Supplementary file 2 — Supplementary Material 2. [file 12870_2025_6813_MOESM2_ESM.xlsx]

## Sheet: TableS1
Supplementary Table S1. Major resistant genes associated with scald disease identified in barley
Gene name	Chromosome	Physical position (Mbp)	Reference markers	Reference
Rrs1	3H	489.9	cMWG680	Graner & Tekauz (1996)
Rrs2	7H	5.2	AFLP14—P1D23R	Hanemann et al. (2009)
Rrs3	4H	161.2	Hvm003-hvm068	Gronnerod et al. (2002)
Rrs4	3H	576.6	HVM060-WG940	Patil et al. (2003)
Rrs12	7H	16	Acp2 Bmag7	Abbott et al. (1992), Genger et al. (2003)
Rrs13	6H	25.6	Cxp3—MWG916	Abbott et al. (1995)
Rrs14	1H	2.8	Hor2	Garvin et al. (2000)
Rrs15	7H	626.3	hvm49	Genger et al. (2005)
Rrs16	4H	1.7	MWG634-scsnp00600	Pickering et al. (2006)
Rrs17	2H	10.4	GBM1281	Wagner et al. (2008)
Rrs18	6H	11.8	U35_24165—U35_40281	Coulter et al. (2019)

## Sheet: TableS2
Supplementary Table S2. Barley genotypes, their respective haplotypes and their calculated BLUE values
No.	Genotype	BOPA1_1977-1385	JHI-Hv50k-2016-183215	BOPA2_12_20201	JHI-Hv50k-2016-441289	Number of favorable alleles	BLUE
1	4533.4.3.6	GG	AA	GG	CC	0	42.48
2	4638.6.2.7	GG	AA	GG	CC	0	44.12
3	4668.1.2.1	GG	AA	GG	CC	0	46.09
4	4841.2.6.2	GG	AA	GG	CC	0	50.23
7	4935.4.1.1	GG	AA	GG	CC	0	44.71
8	4953.6.5.3.2	GG	AA	GG	CC	0	40.45
10	5226.9.4.1	GG	AA	GG	CC	0	42.24
14	5451.2.2	GG	AA	GG	CC	0	44.31
17	5492.1.1.4	GG	AA	GG	CC	0	39.37
18	5501.7.2	GG	AA	GG	CC	0	36.27
19	5515.4.3	GG	AA	GG	CC	0	46.02
21	5534.1.4.3	GG	AA	GG	CC	0	41.42
22	5591.1.9.4	GG	AA	GG	CC	0	42.96
25	5654.2.4.1	GG	AA	GG	CC	0	43.2
26	5656.1.3.2	GG	AA	GG	CC	0	45.92
27	5681.7.8.2	GG	AA	GG	CC	0	42.37
30	Acorn	GG	AA	GG	CC	0	37.37
34	ALBERT	GG	AA	GG	CC	0	44.9
35	ALF	GG	AA	GG	CC	0	46.51
36	ALIS	GG	AA	GG	CC	0	44.37
37	Alsa	GG	AA	GG	CC	0	49.26
38	ALVA	GG	AA	GG	CC	0	43.81
39	AMSEL	GG	AA	GG	CC	0	44.6
40	ANLA	GG	AA	GG	CC	0	42.87
41	ANNA	GG	AA	GG	CC	0	44.04
42	Anneli	GG	AA	GG	CC	0	41.42
43	ANSGAR	GG	AA	GG	CC	0	46.9
44	ARAMIR	GG	AA	GG	CC	0	44.95
45	Arka DS	GG	AA	GG	CC	0	45.6
46	ARLA	GG	AA	GG	CC	0	48.71
47	Auksiniai	GG	AA	GG	CC	0	36.09
48	Auksiniai II	GG	AA	GG	CC	0	44.82
49	Aura DS	GG	AA	GG	CC	0	42.56
51	Axelina	GG	AA	GG	CC	0	42.4
52	BALDRIC	GG	AA	GG	CC	0	45.15
53	BIRGITTA	GG	AA	GG	CC	0	46.17
54	BIRKANGN2667	GG	AA	GG	CC	0	39.42
55	BIRKANGN4712	GG	AA	GG	CC	0	48.73
56	BOMI	GG	AA	GG	CC	0	49.45
57	BREUNSWISA	GG	AA	GG	CC	0	44.96
58	Brioni	GG	AA	GG	CC	0	37.99
59	CAJA	GG	AA	GG	CC	0	49.74
60	CAMTON	GG	AA	GG	CC	0	44.98
61	CARLSBERGII	GG	AA	GG	CC	0	43.15
62	Carmen	GG	AA	GG	CC	0	38.98
63	CATRIN	GG	AA	GG	CC	0	45.51
64	Cecilia	GG	AA	GG	CC	0	44.45
66	Cinnamon	GG	AA	GG	CC	0	40.88
68	Crescendo	GG	AA	GG	CC	0	43.84
69	CRIMEE	GG	AA	GG	CC	0	47.09
70	D46.5.2.4.1	GG	AA	GG	CC	0	47.82
71	DCY69B	GG	AA	GG	CC	0	44.46
72	DEBA	GG	AA	GG	CC	0	44.74
73	Diablo	GG	AA	GG	CC	0	32.56
75	DOMEN	GG	AA	GG	CC	0	40.27
76	DOMEN5089	GG	AA	GG	CC	0	47.24
77	Dotnuvosketureiliai	GG	AA	GG	CC	0	48.13
78	Dragoon	GG	AA	GG	CC	0	43.38
79	DROST	GG	AA	GG	CC	0	36.99
80	DROSTA	GG	AA	GG	CC	0	48.81
82	DS10060.4	GG	AA	GG	CC	0	48.62
83	DS10060.9	GG	AA	GG	CC	0	46.76
84	DS10085.5	GG	AA	GG	CC	0	41.63
85	DS10261.14	GG	AA	GG	CC	0	46.59
86	DS10367.6	GG	AA	GG	CC	0	46.21
89	DS9770.4	GG	AA	GG	CC	0	51.45
90	DS9857.3	GG	AA	GG	CC	0	47.29
91	DS9860.4	GG	AA	GG	CC	0	41.48
92	DS9873.6	GG	AA	GG	CC	0	41.26
93	DS9879.5	GG	AA	GG	CC	0	47.7
94	DS9879.6	GG	AA	GG	CC	0	37.95
95	DS9898.3	GG	AA	GG	CC	0	44.67
96	DS9898.4	GG	AA	GG	CC	0	39.4
98	Eifel	GG	AA	GG	CC	0	42.26
99	Elbo6301	GG	AA	GG	CC	0	43.96
101	Elo	GG	AA	GG	CC	0	40.48
102	EmaDS	GG	AA	GG	CC	0	47.95
103	ERBIL	GG	AA	GG	CC	0	37.27
104	EVA	GG	AA	GG	CC	0	43.88
105	Fender	GG	AA	GG	CC	0	43.37
107	FERO	GG	AA	GG	CC	0	37.54
108	Flair	GG	AA	GG	CC	0	39.57
109	FLARE	GG	AA	GG	CC	0	44.62
111	FOMA	GG	AA	GG	CC	0	49.95
112	FREJA	GG	AA	GG	CC	0	44.94
113	FREJA5082	GG	AA	GG	CC	0	47.01
115	GALANT	GG	AA	GG	CC	0	49.15
116	GOLF	GG	AA	GG	CC	0	46.88
117	GORM	GG	AA	GG	CC	0	45.04
118	GRIT	GG	AA	GG	CC	0	42.79
119	GULL	GG	AA	GG	CC	0	47.34
120	GUNHILD	GG	AA	GG	CC	0	45.74
121	GUNNAR	GG	AA	GG	CC	0	44.13
123	HANKKIJANAAPO	GG	AA	GG	CC	0	45.96
124	HARRY	GG	AA	GG	CC	0	43.04
125	HAVILA	GG	AA	GG	CC	0	37.88
126	HEINESHAHA	GG	AA	GG	CC	0	47.71
127	HELLAS	GG	AA	GG	CC	0	42.27
128	HERTA	GG	AA	GG	CC	0	51.96
129	HERTA5083	GG	AA	GG	CC	0	42.29
130	Highway	GG	AA	GG	CC	0	42.2
131	HJA10076	GG	AA	GG	CC	0	44.52
132	HJA77003	GG	AA	GG	CC	0	44.7
133	Honey	GG	AA	GG	CC	0	43.71
134	IDA	GG	AA	GG	CC	0	47.4
135	INGRID4676	GG	AA	GG	CC	0	44.15
137	JENNY	GG	AA	GG	CC	0	42.07
138	JO0919	GG	AA	GG	CC	0	43.98
139	JO1072	GG	AA	GG	CC	0	43.46
140	JONNA	GG	AA	GG	CC	0	45.65
141	Jovita	GG	AA	GG	CC	0	42.48
142	KARA	GG	AA	GG	CC	0	47.63
143	KARRI	GG	AA	GG	CC	0	47.48
144	KENIA	GG	AA	GG	CC	0	48.67
145	Kirsna DS	GG	AA	GG	CC	0	40.65
147	KRISTINA	GG	AA	GG	CC	0	46.01
148	KUSTAA	GG	AA	GG	CC	0	49.93
149	KVL190	GG	AA	GG	CC	0	44.65
150	KVL210	GG	AA	GG	CC	0	41.38
151	KVL211	GG	AA	GG	CC	0	47.13
152	KVL212	GG	AA	GG	CC	0	42.01
153	KVL217	GG	AA	GG	CC	0	41.67
154	KVL367	GG	AA	GG	CC	0	45.06
155	KVL385	GG	AA	GG	CC	0	46.65
156	KVL813	GG	AA	GG	CC	0	43.35
160	Leeni	GG	AA	GG	CC	0	45.85
162	Liisa	GG	AA	GG	CC	0	41.26
163	LINA	GG	AA	GG	CC	0	44.51
167	LONGGLUMES	GG	AA	GG	CC	0	44.68
168	Luoke	GG	AA	GG	CC	0	44.07
169	Maaren	GG	AA	GG	CC	0	36.42
171	Margareta	GG	AA	GG	CC	0	43.74
172	Meltan	GG	AA	GG	CC	0	50.98
174	MIRJAM	GG	AA	GG	CC	0	47.62
175	Mitja	GG	AA	GG	CC	0	47.32
176	MONA	GG	AA	GG	CC	0	40.1
177	MOYJAR	GG	AA	GG	CC	0	44.63
179	NERY1509	GG	AA	GG	CC	0	47.26
181	NICKENDEBRAUGERSTE	GG	AA	GG	CC	0	40.71
183	NOLC.DRAEGERALLERFR.	GG	AA	GG	CC	0	46.9
184	NORDAL	GG	AA	GG	CC	0	48.48
186	NUTANS187	GG	AA	GG	CC	0	44.67
187	NYTSCHEVA1104	GG	AA	GG	CC	0	41.27
188	ODIN	GG	AA	GG	CC	0	46.63
190	OSTRIG	GG	AA	GG	CC	0	34.6
192	PALLAS	GG	AA	GG	CC	0	51.32
194	Paustian	GG	AA	GG	CC	0	42.93
195	PERNILLA	GG	AA	GG	CC	0	46.68
196	POLESSKIJ	GG	AA	GG	CC	0	43.92
200	PR.9250	GG	AA	GG	CC	0	44.12
201	PR.9275	GG	AA	GG	CC	0	45.98
202	Propino	GG	AA	GG	CC	0	43.98
203	PUKE	GG	AA	GG	CC	0	37.65
204	REFOMA	GG	AA	GG	CC	0	48.43
205	REXII	GG	AA	GG	CC	0	40.77
210	RIMPAUS	GG	AA	GG	CC	0	45.04
211	ROBERT	GG	AA	GG	CC	0	37.49
212	ROLAND	GG	AA	GG	CC	0	48.71
213	ROMI	GG	AA	GG	CC	0	46.04
214	RUPAL	GG	AA	GG	CC	0	46.45
215	RUPAL1501	GG	AA	GG	CC	0	48.23
216	Rusne DS	GG	AA	GG	CC	0	43.87
217	SALVE	GG	AA	GG	CC	0	43.76
218	SAMMY	GG	AA	GG	CC	0	40.46
219	SCHWEIGERSERIKA	GG	AA	GG	CC	0	42.13
220	SEJET51/1722	GG	AA	GG	CC	0	45.9
221	SEJET52/1494	GG	AA	GG	CC	0	44.54
222	SENAT	GG	AA	GG	CC	0	43.23
223	SEWA	GG	AA	GG	CC	0	46.02
224	SIMBA	GG	AA	GG	CC	0	47.02
226	SOLD	GG	AA	GG	CC	0	42.82
227	SORTBYG	GG	AA	GG	CC	0	40.65
228	SPANIEN	GG	AA	GG	CC	0	45.6
229	ST-12835	GG	AA	GG	CC	0	45.1
230	ST-12890	GG	AA	GG	CC	0	42.23
231	ST-12902	GG	AA	GG	CC	0	48.09
232	ST-13094	GG	AA	GG	CC	0	40.29
233	ST-13134	GG	AA	GG	CC	0	39.43
234	ST-13167	GG	AA	GG	CC	0	47.87
235	ST-13831	GG	AA	GG	CC	0	45.13
237	ST-13876	GG	AA	GG	CC	0	40.74
238	ST-13893	GG	AA	GG	CC	0	45.68
239	ST-13899	GG	AA	GG	CC	0	44.88
240	ST-13902	GG	AA	GG	CC	0	41.34
241	ST-13909	GG	AA	GG	CC	0	47.45
242	ST-13911	GG	AA	GG	CC	0	46.13
243	ST-13927	GG	AA	GG	CC	0	40.21
245	ST-13952	GG	AA	GG	CC	0	38.71
246	ST-13955	GG	AA	GG	CC	0	45.43
247	ST-13958	GG	AA	GG	CC	0	40.85
248	ST-13963	GG	AA	GG	CC	0	47.65
249	STALLARI	GG	AA	GG	CC	0	48.06
250	STANGE	GG	AA	GG	CC	0	45.18
251	STRENGSFRANKENIII	GG	AA	GG	CC	0	43.71
252	SUNE	GG	AA	GG	CC	0	41.81
255	SW Cinnober	GG	AA	GG	CC	0	41.38
256	SW Makof	GG	AA	GG	CC	0	44.68
258	SY Contour	GG	AA	GG	CC	0	35.67
261	TAARN	GG	AA	GG	CC	0	40.15
262	TAARN1516	GG	AA	GG	CC	0	47.49
263	Tellus	GG	AA	GG	CC	0	39.63
264	TELLUSNGB	GG	AA	GG	CC	0	48.82
265	Trebon	GG	AA	GG	CC	0	49.84
266	TYRA	GG	AA	GG	CC	0	43.49
267	UFFE	GG	AA	GG	CC	0	45.45
270	VARUNDA	GG	AA	GG	CC	0	40.01
271	VEGA	GG	AA	GG	CC	0	50.57
273	Vilgott	GG	AA	GG	CC	0	45.77
274	Vilnieiai	GG	AA	GG	CC	0	40.76
275	VISIR	GG	AA	GG	CC	0	43.18
276	WEISSEERFURTER	GG	AA	GG	CC	0	40.54
277	WELAM	GG	AA	GG	CC	0	43.02
278	YMERBYGII	GG	AA	GG	CC	0	44.02
279	ZITA	GG	AA	GG	CC	0	45.26
9	4954.12.1.1.2	GG	GG	GG	CC	1	42.7
12	5366.1.1	GG	GG	GG	CC	1	35.21
13	5436.7.4	GG	GG	GG	CC	1	45.45
20	5525.1.1.3	GG	GG	GG	CC	1	36.48
24	5635.2.2.1	GG	GG	GG	CC	1	39.21
28	ABED3171	GG	GG	GG	CC	1	41.31
33	AKTA	GG	GG	GG	CC	1	31.02
50	Avalon	GG	GG	GG	CC	1	42.01
65	Cindy	AA	AA	GG	CC	1	37.63
81	DS10009.4	GG	GG	GG	CC	1	41.62
87	DS10430.1	GG	GG	GG	CC	1	44.52
97	Dziugiai	GG	GG	GG	CC	1	29.15
122	Hambo	GG	GG	GG	CC	1	35.23
136	Iskria	GG	GG	GG	CC	1	40.15
146	KORU	AA	AA	GG	CC	1	49.68
157	KWS Irina	GG	AA	AA	CC	1	46.37
158	Laureate	GG	GG	GG	CC	1	37.77
159	Leandra	GG	GG	GG	CC	1	37.84
164	Lisen	GG	GG	GG	CC	1	38.57
173	MENTOR	AA	AA	GG	CC	1	46.57
178	NAECKTE	AA	AA	GG	CC	1	41.45
180	NFC Tipple	GG	GG	GG	CC	1	38.6
185	NUERNBERGERBYG	AA	AA	GG	CC	1	41.87
189	Olypus	GG	GG	GG	CC	1	33.26
191	Ovation	GG	GG	GG	CC	1	39.85
199	PR.9234	GG	GG	GG	CC	1	38.01
206	RG Mermeid	GG	GG	GG	CC	1	35.12
207	RGT Astroid	GG	GG	GG	CC	1	42.24
208	RGT Planet	GG	GG	GG	CC	1	39.3
209	Rika	GG	GG	GG	CC	1	18.74
257	SWALLOW	GG	GG	GG	CC	1	40.87
272	Viking Gold	GG	GG	GG	CC	1	37.34
6	4882.1.5.3	GG	AA	AA	TT	2	36.01
16	5486.1.2.1	GG	AA	AA	TT	2	44.49
29	Accordine	AA	AA	AA	CC	2	39.29
31	Aidas	GG	AA	AA	TT	2	40.82
67	Cosmopolitan	AA	AA	AA	CC	2	44.35
88	DS9440.9	AA	AA	AA	CC	2	43.87
100	Ellinor	GG	AA	AA	TT	2	34.54
106	Fennica	GG	AA	AA	TT	2	46.4
161	Lexy	GG	AA	AA	TT	2	40.35
165	LOFA	AA	GG	GG	CC	2	2.59
170	MAGNUM	AA	AA	AA	CC	2	39.6
182	Noja DS	GG	AA	AA	TT	2	42.07
197	Pongo	GG	AA	AA	TT	2	14.56
198	PR.7475.6	GG	AA	AA	TT	2	38.06
253	SW Barbra	GG	AA	AA	TT	2	43.57
254	SW Catriona	GG	AA	AA	TT	2	39.81
259	SY Dolomit	GG	AA	AA	TT	2	46.06
260	SY Splender	GG	AA	AA	TT	2	46.13
268	Ula	GG	AA	AA	TT	2	36.93
269	Vanja	GG	AA	AA	TT	2	42.96
32	AKKA	GG	GG	AA	TT	3	10.98
114	FRIDA	AA	GG	AA	CC	3	27.18
225	Solar	AA	GG	AA	TT	4	3.78
5	4866.7.4.1.2	GG	AG	GG	CC	heterozygous	45.23
11	5365.2.2	GG	AG	GG	CC	heterozygous	41.46
15	5467.1.2.5	GG	AG	GG	CC	heterozygous	41.77
23	5597.1.5.4	GG	AG	GG	CC	heterozygous	27.27
74	DINA	GG	AA	AG	CT	heterozygous	43.84
110	FLAVINA	AG	AA	GG	CC	heterozygous	50.4
166	LONE	AG	GG	GG	CC	heterozygous	32.92
193	PAMINA	AG	AG	GG	CC	heterozygous	41.77
236	ST-13863	GG	AG	GG	CC	heterozygous	45.99
244	ST-13947	AG	GG	GG	CC	heterozygous	11.65
Note: Underlined alleles are the favorable alleles.

## Sheet: TableS3
Supplementary Table S3. Haplotypes constructed based on the different allele combination of the identified markers
No.	Allelic combinations				Number of favorable allele	Avereage BLUE	Number of haplotype	.group
	BOPA1_1977-1385	JHI-Hv50k-2016-183215	BOPA2_12_20201	JHI-Hv50k-2016-441289
1	GG	AA	GG	CC	0	44.0985	214	e
2	AA	AA	GG	CC	1	41.88	5	cde
3	GG	AA	AA	CC	1	46.3683	1	cde
4	GG	GG	GG	CC	1	37.905	26	cd
5	AA	AA	AA	CC	2	41.7785	4	cde
6	AA	GG	GG	CC	2	2.59152	1	a
7	GG	AA	AA	TT	2	40.3631	15	cde
8	AA	GG	AA	CC	3	27.1808	1	bc
9	GG	GG	AA	TT	3	10.9777	1	ab
10	AA	GG	AA	TT	4	3.77902	1	a
11	AG	AA	GG	CC	heterozygous	50.3996	1	de
12	AG	AG	GG	CC	heterozygous	41.7746	1	cde
13	AG	GG	GG	CC	heterozygous	22.2829	2	b
14	GG	AA	AG	CT	heterozygous	43.8371	1	cde
15	GG	AG	GG	CC	heterozygous	40.3464	5	cde
Note: Alleles with green colored font are the favorable alleles and those with red colored font are the unfavorable alleles.

## Sheet: Table S4
Supplementary Table S4. Ingredients to prepare CZV8CYM media
Ingredients	Measurement
Oxid Czapek Dox	56 g
Bacto agar	10 g
V8 juice	200 ml
Calcium carbonate	4 g
Yeast extract	1 g
Malt extract	1 g
Distilled water	800 ml
These ingredients were mixed thoroughly, resulting in a 1000 ml CZV8CYM solution, and then it was autoclaved for about 20 minutes. Then the autoclaved solution was added to 90 mm Petri dishes, and the dishes were cooled down until the added solution was completely solidified.

## Sheet: Table S5
Supplementary Table S5. Single nucleotide polymorphism (SNP) marker data for the 279 barley genotypes used in the study
SNP marker	Laureate	RGT Planet	Vilnieiai	ST-13094	ST-13134	ST-13167	ST-13831	ST-13863	ST-13876	ST-13893	ST-13899	Aidas	ST-13902	ST-13909	ST-13911	ST-13927	ST-13947	ST-13952	ST-13955	ST-13958	ST-13963	Ula	PR.7475.6	PR.9275	PR.9234	PR.9250	ABED3171	AKKA	AKTA	ALBERT	ALF	ALIS	Alsa	ALVA	AMSEL	ANLA	ANNA	ANSGAR	ARAMIR	ARLA	BALDRIC	ArkaDS	BIRGITTA	BIRKANGN4712	BIRKANGN2667	BOMI	BREUNSWISA	CAJA	CAMTON
JHI-Hv50k-2016-127	TT	CC	CC	CT	CC	TT	CT	CC	CC	TT	TT	TT	CT	CC	TT	TT	CC	TT	CC	CC	CC	TT	CC	CC	CC	CC	TT	CC	CC	CC	CT	CC	TT	TT	TT	CC	CC	CC	CC	CC	CC	CC	CC	CC	TT	CC	TT	CC	TT
BOPA1_3107-422	GG	GG	AA	GG	GG	GG	GG	AG	GG	GG	GG	GG	GG	AA	GG	GG	GG	GG	AA	GG	GG	GG	GG	GG	GG	GG	GG	AA	GG	GG	GG	GG	GG	GG	GG	GG	GG	GG	GG	GG	GG	GG	AA	GG	GG	AA	GG	AA	GG
BOPA2_12_10420	CC	AA	AA	AC	AA	CC	AC	AA	AA	CC	CC	CC	AC	AA	CC	CC	AA	CC	AA	AA	AA	CC	AA	AA	AA	AA	CC	AA	AA	AA	AC	AA	CC	CC	CC	AA	AA	AA	AA	AA	AA	AA	AA	AA	CC	AA	CC	AA	CC
JHI-Hv50k-2016-97	AA	CC	CC	AC	CC	AA	AC	CC	CC	AA	AA	AA	AC	CC	AA	AA	CC	AA	CC	CC	CC	AA	CC	CC	CC	CC	AA	CC	CC	CC	AC	CC	AA	AA	AA	CC	CC	CC	CC	CC	CC	CC	CC	CC	AA	CC	AA	CC	AA
SCRI_RS_204276	CC	CC	TT	CT	TT	CC	CC	CC	CC	CC	CC	CC	CC	CC	CC	CC	TT	CC	CC	CC	TT	CC	CC	TT	CC	TT	CC	CC	TT	CT	CT	CC	CC	CC	CC	CT	TT	TT	CC	TT	CC	TT	CC	TT	CC	CC	CC	CC	CC
JHI-Hv50k-2016-137	TT	TT	AA	AT	AA	TT	TT	AT	TT	TT	TT	TT	TT	AA	TT	TT	AA	TT	AA	TT	AA	TT	TT	AA	TT	AA	TT	AA	AA	AT	AT	TT	TT	TT	TT	AA	AA	AA	TT	AA	TT	AA	AA	AA	TT	AA	TT	AA	TT
BOPA1_2511-533	AA	AA	AA	AA	AA	AA	AA	AG	AA	AA	AA	AA	AA	GG	AA	AA	AA	AA	GG	AA	AA	AA	AA	AA	AA	AA	AA	GG	AA	AA	AA	AA	AA	AA	AA	AG	AA	AA	AA	AA	AA	AA	GG	AA	AA	GG	AA	GG	AA
JHI-Hv50k-2016-211	TT	TT	CC	TT	TT	TT	TT	TT	TT	TT	TT	TT	TT	TT	TT	TT	TT	TT	TT	TT	TT	TT	TT	CC	TT	CC	TT	TT	TT	TT	CT	TT	TT	TT	TT	CT	CC	CC	TT	CC	TT	CC	TT	CC	TT	TT	TT	TT	TT
BOPA2_12_30653	AA	AA	GG	AG	GG	AA	AA	AA	AA	AA	AA	AA	AA	GG	AA	AA	GG	AA	GG	AA	GG	AA	AA	GG	AA	GG	AA	AA	GG	AG	AG	AA	AA	AA	AA	AG	GG	GG	AA	GG	AA	GG	GG	GG	AA	AA	AA	GG	AA
JHI-Hv50k-2016-256	AA	AA	CC	AA	AA	AA	AA	AA	AA	AA	AA	AA	AA	AA	AA	AA	AA	AA	AA	AA	AA	AA	AA	AA	AA	AA	AA	AA	AA	AA	AC	AA	AA	AA	AA	AC	CC	CC	AA	CC	AA	CC	AA	AA	AA	AA	AA	AA	AA
JHI-Hv50k-2016-284	GG	GG	TT	GT	GG	TT	GT	GG	GG	TT	TT	GG	GT	GG	GG	GG	GG	TT	GG	GG	GG	TT	GG	NN	GG	GG	GG	GG	GG	GG	GT	GG	TT	TT	TT	GT	TT	TT	GG	TT	GG	TT	GG	GG	TT	GG	TT	GG	GG
SCRI_RS_227491	AA	GG	GG	GG	GG	GG	GG	GG	GG	GG	GG	AA	GG	GG	AA	AA	GG	GG	GG	GG	GG	GG	GG	GG	GG	GG	AA	GG	GG	GG	AG	GG	GG	GG	GG	GG	GG	GG	GG	GG	GG	GG	GG	GG	GG	GG	GG	GG	GG
SCRI_RS_149838	GG	AA	AA	AA	AA	AA	AA	AA	AA	AA	AA	GG	AA	AA	GG	GG	AA	AA	AA	AA	AA	AA	AA	AA	AA	AA	GG	AA	AA	AA	AG	AA	AA	AA	AA	AA	AA	AA	AA	AA	AA	AA	AA	AA	AA	AA	AA	AA	AA
SCRI_RS_169369	TT	CC	TT	TT	TT	TT	CT	CC	CC	TT	TT	TT	CT	TT	TT	TT	TT	TT	TT	CC	TT	TT	CC	TT	CC	TT	TT	CC	TT	CT	TT	CC	TT	TT	TT	TT	TT	TT	CC	TT	CC	TT	TT	TT	TT	CC	TT	TT	CC
BOPA1_8670-388	CC	CC	CC	CC	CC	CC	CC	CG	CC	CC	CC	CC	CC	CC	CC	CC	CC	CC	CC	CC	CC	CC	CC	CC	CC	CC	CC	GG	CC	CC	CC	CC	GG	CC	CC	CC	CC	CC	CC	CC	CC	CC	CC	CC	CC	GG	CC	CC	CC
BOPA2_12_30968	GG	GG	GG	GG	GG	GG	CG	GG	GG	GG	CC	GG	CG	GG	GG	GG	GG	CC	GG	GG	GG	CC	GG	GG	GG	GG	GG	GG	GG	GG	GG	GG	GG	GG	GG	GG	GG	GG	GG	GG	GG	GG	GG	GG	GG	GG	GG	GG	GG
BOPA2_12_30969	GG	AA	AA	AG	GG	AA	AG	AG	AA	AA	GG	AA	AG	GG	GG	AA	GG	GG	GG	AA	GG	GG	AA	GG	AA	GG	AA	GG	GG	AG	AA	AA	GG	AA	AA	AA	AA	AA	AA	AA	AA	AA	GG	GG	AA	GG	AA	GG	AA
JHI-Hv50k-2016-877	CC	CC	CC	CC	CC	CC	CC	CT	CC	CC	CC	CC	CC	CC	CC	CC	CC	CC	CC	CC	CC	CC	CC	CC	CC	CC	CC	TT	CC	CC	CC	CC	TT	CC	CC	CC	CC	CC	CC	CC	CC	CC	CC	CC	CC	TT	CC	CC	CC
JHI-Hv50k-2016-13578	GG	AA	GG	GG	GG	GG	AG	AG	GG	AG	GG	GG	GG	GG	GG	GG	GG	AA	AA	GG	GG	GG	AA	GG	GG	GG	GG	GG	GG	GG	GG	GG	GG	GG	GG	GG	GG	GG	GG	GG	GG	GG	GG	GG	AG	GG	GG	GG	GG
JHI-Hv50k-2016-752	CC	CC	CC	CT	TT	CC	CT	CT	CC	CC	CT	CC	CT	NN	CC	CC	TT	TT	TT	CC	TT	TT	CC	CC	CC	CC	CC	TT	TT	CT	CC	CC	CC	CC	CC	CC	CC	CC	CC	CC	CC	CC	TT	TT	CC	TT	CC	TT	CC
SCRI_RS_138156	GG	GG	GG	GG	GG	GG	AG	GG	GG	GG	AA	GG	AG	GG	GG	GG	GG	AA	GG	GG	GG	AA	GG	GG	GG	GG	GG	GG	GG	GG	GG	GG	AA	GG	GG	AA	GG	AA	GG	GG	GG	GG	GG	AA	GG	GG	GG	GG	GG
JHI-Hv50k-2016-392	TT	CC	CC	CC	CC	CC	CT	CC	CC	CC	TT	CC	CT	CC	TT	CC	TT	TT	CC	CC	TT	TT	CC	CC	CC	CC	CC	CC	TT	CC	CC	CC	TT	CC	CC	TT	CC	TT	CC	CC	CC	CC	CC	TT	CC	CC	CC	CC	CC
JHI-Hv50k-2016-449	AA	AA	AA	AG	GG	AA	AA	AG	AA	AA	AA	AA	AA	AA	AA	AA	NN	AA	AA	AA	NN	AA	AA	NN	AA	NN	AA	GG	NN	AG	AG	AA	AA	AA	AA	AA	GG	AA	AA	GG	AA	GG	AA	NN	AA	GG	AA	AA	AA
BOPA1_7174-365	CC	CC	CC	CC	CC	CC	CG	CC	CC	CC	GG	CC	CG	CC	CC	CC	CC	GG	CC	CC	CC	GG	CC	CC	CC	CC	CC	CC	CC	CC	CC	CC	GG	CC	CC	GG	CC	GG	CC	CC	CC	CC	CC	NN	CC	CC	CC	CC	CC
JHI-Hv50k-2016-468	GG	GG	GG	GG	GG	GG	AG	GG	GG	GG	AA	GG	AG	AA	GG	GG	GG	AA	AA	GG	GG	AA	GG	GG	GG	GG	GG	GG	GG	GG	GG	GG	AA	GG	GG	AA	GG	AA	GG	GG	GG	GG	AA	NN	GG	GG	GG	AA	GG
JHI-Hv50k-2016-498	TT	CC	TT	CC	CC	CC	CC	CC	CC	CC	CC	CC	CC	CC	TT	CC	CC	CC	CC	CC	CC	CC	CC	TT	CC	TT	CC	CC	CC	CC	CC	CC	CC	CC	CC	CC	CC	CC	CC	CC	CC	CC	CC	CC	CC	CC	CC	CC	CC
SCRI_RS_120053	CC	TT	CC	CT	CC	TT	CT	CT	TT	TT	CC	CC	CT	CC	CC	CC	CC	CC	CC	TT	CC	CC	TT	NN	TT	NN	TT	CC	CC	CT	CC	TT	CC	TT	TT	CC	CC	CC	TT	CC	TT	CC	CC	CC	TT	CC	TT	CC	CC
SCRI_RS_120059	CC	TT	CC	CT	CC	TT	CT	CT	TT	TT	CC	CC	CT	CC	CC	CC	CC	CC	CC	TT	CC	CC	TT	CC	TT	CC	TT	CC	CC	CT	CC	TT	CC	TT	TT	CC	CC	CC	TT	CC	TT	CC	CC	CC	TT	CC	TT	CC	CC
SCRI_RS_142714	AA	GG	AA	AG	NN	AA	AG	GG	GG	AA	AA	AA	AG	GG	AA	AA	AA	AA	GG	GG	AA	AA	GG	AA	GG	AA	AA	GG	AA	GG	AA	GG	AA	AA	AA	AA	AA	AA	GG	AA	GG	AA	GG	AA	AA	GG	AA	GG	AA
JHI-Hv50k-2016-1218	AA	AA	AA	AG	GG	AA	AA	AG	AA	AA	AA	AA	AA	AA	AA	AA	AA	AA	AA	AA	AA	AA	AA	AA	AA	AA	AA	GG	AA	AG	AG	AA	AA	AA	AA	AA	GG	AA	AA	GG	AA	GG	AA	AA	AA	GG	AA	AA	GG
JHI-Hv50k-2016-1198	GG	GG	AA	GG	GG	GG	GG	GG	GG	GG	AA	AA	GG	GG	GG	AA	GG	GG	GG	GG	GG	GG	GG	GG	GG	GG	GG	GG	GG	GG	AG	GG	AA	GG	GG	GG	GG	GG	GG	GG	GG	GG	GG	GG	GG	GG	GG	GG	AA
JHI-Hv50k-2016-1197	AA	AA	AA	AG	AG	AA	AA	AG	AA	AA	AA	AA	AA	AA	AA	AA	AA	AA	AA	AA	AA	AA	AA	AA	AA	AA	AA	GG	AA	AG	AG	AA	AA	AA	AA	AA	GG	AA	AA	GG	AA	GG	AA	AA	AA	GG	AA	AA	AA
SCRI_RS_113745	CC	CC	TT	CT	CC	TT	CC	CC	CC	TT	TT	CC	CC	CC	CC	CC	CC	CC	CC	CC	CC	CC	CC	CC	CC	CC	TT	CC	CC	CC	CC	CC	CC	TT	TT	CC	CC	CC	CC	CC	CC	CC	CC	TT	TT	CC	TT	CC	CC
JHI-Hv50k-2016-1432	GG	GG	AA	AG	GG	AA	GG	GG	GG	AA	AA	GG	GG	GG	GG	GG	GG	GG	GG	GG	GG	GG	GG	GG	GG	GG	AA	GG	GG	GG	GG	GG	GG	AA	AA	GG	GG	GG	GG	GG	GG	GG	GG	AA	AA	GG	AA	GG	AA
JHI-Hv50k-2016-1377	CC	TT	TT	CT	CC	TT	CT	TT	TT	TT	TT	TT	CT	TT	TT	TT	TT	CC	TT	TT	TT	CC	TT	TT	TT	TT	TT	TT	TT	CT	CT	TT	TT	TT	TT	CC	TT	CC	TT	CC	TT	CC	TT	TT	TT	TT	TT	TT	TT
JHI-Hv50k-2016-1369	CC	CC	CC	AC	NN	AA	CC	CC	CC	AA	AA	CC	CC	CC	CC	CC	AA	CC	CC	CC	AA	CC	CC	CC	CC	CC	AA	CC	AA	CC	CC	CC	AA	AA	AA	CC	CC	CC	CC	CC	CC	CC	CC	CC	AA	CC	AA	CC	CC
JHI-Hv50k-2016-1755	AA	AA	AA	AA	AA	AA	AA	AA	AA	AA	GG	AA	AA	AA	GG	AA	AA	AA	AA	AA	AA	AA	AA	AA	AA	AA	AA	AA	AA	AA	AA	AA	AA	AA	AA	AA	AA	AA	AA	AA	AA	AA	AA	AA	AA	AA	AA	AA	GG
BOPA2_12_30715	CC	CC	CC	AC	CC	AA	CC	CC	CC	AA	CC	CC	CC	CC	CC	CC	CC	CC	CC	CC	CC	CC	CC	CC	CC	CC	AA	CC	CC	CC	CC	CC	CC	AA	AA	CC	CC	CC	CC	CC	CC	CC	CC	CC	AA	CC	AA	CC	CC
JHI-Hv50k-2016-1691	GG	GG	GG	GT	GG	TT	GG	GT	GG	TT	GG	TT	GG	TT	GG	TT	GG	GG	TT	GG	GG	GG	GG	TT	GG	TT	TT	TT	GG	GG	GT	GG	GG	TT	TT	TT	GG	TT	GG	GG	GG	GG	TT	GG	TT	TT	TT	TT	GG
JHI-Hv50k-2016-1679	TT	TT	TT	TT	TT	TT	TT	TT	TT	TT	TT	CC	TT	CC	TT	CC	TT	TT	CC	TT	TT	TT	TT	CC	TT	CC	TT	TT	TT	TT	CT	TT	TT	TT	TT	TT	TT	TT	TT	TT	TT	TT	CC	TT	TT	TT	TT	CC	TT
BOPA1_5514-472	GG	GG	GG	GG	GG	GG	GG	AG	GG	GG	GG	GG	GG	GG	GG	GG	GG	GG	GG	GG	GG	GG	GG	GG	GG	GG	GG	AA	GG	GG	GG	GG	GG	GG	GG	GG	GG	GG	GG	GG	GG	GG	GG	GG	GG	AA	GG	GG	GG
JHI-Hv50k-2016-1863	AA	AA	AA	GG	NN	GG	AA	AA	GG	GG	GG	AA	AA	AA	AA	AA	AA	AA	AA	AA	AA	AA	AA	AA	AA	AA	GG	AA	AA	GG	AG	AA	AA	GG	GG	AA	AA	AA	AA	GG	AA	GG	AA	AA	GG	AA	GG	AA	AA
JHI-Hv50k-2016-1895	AA	AA	AA	GG	GG	GG	AA	AG	GG	GG	GG	AA	AA	AA	AA	AA	GG	AA	AA	AA	GG	AA	AA	GG	AA	GG	GG	GG	GG	GG	AG	AA	GG	GG	GG	GG	AA	GG	AA	GG	AA	GG	AA	GG	GG	GG	GG	AA	AA
JHI-Hv50k-2016-1906	CC	CC	CC	CT	TT	CC	CC	CC	CC	CC	CC	CC	CC	CC	CC	CC	CC	CC	CC	CC	CC	CC	CC	CC	CC	CC	CC	CC	CC	CT	CT	CC	CC	CC	CC	CC	CC	CC	CC	TT	CC	TT	CC	CC	CC	CC	CC	CC	CC
JHI-Hv50k-2016-1951	CC	CC	CC	CT	NN	CC	CC	CC	CC	CC	CC	CC	CC	CC	CC	CC	CC	CC	CC	CC	CC	CC	CC	CC	CC	CC	CC	CC	CC	CT	CT	CC	CC	CC	CC	CC	CC	CC	CC	TT	CC	TT	CC	CC	CC	CC	CC	CC	CC
BOPA1_3220-723	CC	CC	CC	AA	AA	AA	CC	AC	AA	AA	AA	CC	CC	CC	CC	CC	CC	CC	CC	CC	CC	CC	CC	AA	CC	AA	AA	AA	CC	AA	AC	CC	CC	AA	AA	AA	CC	AA	CC	AA	CC	AA	CC	AA	AA	AA	AA	CC	CC
BOPA2_12_30944	CC	CC	CC	CC	CC	CC	CC	CC	CC	CC	CC	CC	CC	CC	CC	CC	CC	CC	CC	CC	CC	CC	CC	CC	CC	CC	CC	CC	CC	CC	CC	CC	CC	CC	CC	CC	CC	CC	CC	CC	CC	CC	CC	CC	CC	CC	CC	CC	CC
SCRI_RS_124234	TT	TT	TT	CT	TT	CC	TT	TT	CC	CC	CC	TT	TT	TT	TT	TT	CC	TT	TT	TT	CC	TT	TT	CC	TT	CC	CC	TT	CC	CT	TT	TT	CC	CC	CC	TT	TT	TT	TT	TT	TT	TT	TT	CC	CC	TT	CC	TT	TT
JHI-Hv50k-2016-2092	TT	TT	GG	GT	TT	GG	TT	TT	GG	GG	GG	GG	TT	GG	GG	GG	TT	TT	GG	TT	TT	TT	TT	GG	TT	GG	GG	TT	TT	GT	GT	TT	TT	GG	GG	TT	TT	TT	TT	TT	TT	TT	GG	TT	GG	TT	GG	GG	GG
JHI-Hv50k-2016-2199	TT	TT	TT	GT	GG	TT	TT	TT	TT	TT	TT	TT	TT	TT	GT	TT	TT	TT	TT	TT	TT	TT	TT	GT	TT	GT	TT	TT	TT	NN	GT	TT	TT	TT	TT	GG	TT	GG	TT	GG	TT	GG	TT	TT	TT	TT	TT	TT	TT
JHI-Hv50k-2016-2322	AA	AA	AA	AG	AA	GG	AA	AA	GG	GG	GG	AA	AA	AA	AA	AA	AA	AA	AA	AA	AA	AA	AA	AA	AA	AA	GG	AA	AA	AG	AA	AA	AA	GG	GG	AA	AA	AA	AA	AA	AA	AA	AA	AA	GG	AA	GG	AA	AA
JHI-Hv50k-2016-2374	GG	GG	GG	AG	NN	GG	GG	GG	GG	GG	GG	GG	GG	GG	GG	GG	GG	GG	GG	GG	GG	GG	GG	AA	GG	AA	GG	GG	GG	AG	AG	GG	GG	GG	GG	GG	GG	GG	GG	AA	GG	AA	GG	GG	GG	GG	GG	GG	GG
JHI-Hv50k-2016-2693	TT	TT	NN	CT	CC	TT	TT	TT	TT	TT	TT	TT	TT	TT	TT	TT	CC	TT	TT	TT	CC	TT	TT	TT	TT	TT	TT	TT	CC	CT	CT	TT	CC	TT	TT	TT	TT	TT	TT	CC	TT	CC	TT	TT	TT	TT	TT	TT	CC
JHI-Hv50k-2016-2914	CC	CC	CC	CT	TT	CC	CC	CC	TT	CC	CC	TT	CC	TT	TT	TT	CC	CC	TT	CC	CC	CC	CC	CC	CC	CC	CC	CC	CC	TT	TT	CC	CC	CC	CC	CC	CC	CC	CC	TT	CC	TT	TT	CC	CC	CC	CC	TT	TT
JHI-Hv50k-2016-2931	AA	AA	AA	AA	AA	AA	AA	AA	AA	AA	AA	AA	AA	AA	AA	AA	AA	AA	AA	AA	AA	AA	AA	AA	AA	AA	AA	AA	AA	AA	AA	AA	AA	AA	AA	AA	AA	AA	AA	AA	AA	AA	AA	AA	AA	AA	AA	AA	GG
BOPA2_12_11311	GG	GG	GG	AG	NN	GG	GG	GG	GG	GG	GG	GG	GG	GG	GG	GG	GG	GG	GG	GG	GG	GG	GG	GG	GG	GG	GG	GG	GG	AG	AG	GG	GG	GG	GG	GG	GG	GG	GG	AA	GG	AA	GG	GG	GG	GG	GG	GG	GG
JHI-Hv50k-2016-3093	AA	AA	AA	AG	NN	AA	AA	AA	AA	AA	AA	AA	AA	AA	AA	AA	AA	AA	AA	AA	AA	AA	AA	AA	AA	AA	AA	AA	AA	AG	AG	AA	AA	AA	AA	AA	AA	AA	AA	GG	AA	GG	AA	AA	AA	AA	AA	AA	AA
JHI-Hv50k-2016-3260	CC	CC	CC	CC	CC	CC	CC	CC	CC	CC	CC	CC	CC	CC	NN	CC	CC	CC	CC	CC	CC	CC	CC	CC	CC	CC	CC	CC	CC	CC	CC	CC	CC	CC	CC	CC	CC	CC	CC	CC	CC	CC	CC	NN	CC	CC	CC	CC	NN
SCRI_RS_60145	CC	TT	CC	TT	TT	CC	CT	CC	CC	CC	TT	CC	CT	TT	CC	CC	NN	TT	TT	CC	NN	TT	CC	TT	CC	TT	TT	CC	NN	CT	CC	TT	NN	TT	CC	TT	TT	TT	TT	CC	TT	TT	TT	CC	CC	CC	CC	TT	CC
JHI-Hv50k-2016-3902	CC	CC	CC	CT	TT	CC	CC	CC	CC	CC	CC	CC	CC	CC	CC	CC	TT	CC	CC	CC	TT	CC	CC	CC	CC	CC	CC	CC	TT	CT	CC	CC	TT	CC	CC	TT	CC	TT	CC	CC	CC	CC	CC	CC	CC	CC	CC	CC	CC
JHI-Hv50k-2016-3897	AA	CC	CC	AC	AA	CC	CC	AC	CC	CC	CC	CC	CC	CC	AA	CC	AA	CC	CC	AA	AA	CC	CC	AA	CC	AA	CC	AA	AA	AC	CC	CC	AA	CC	CC	AA	CC	AA	CC	CC	CC	CC	CC	AA	CC	AA	CC	CC	AA
JHI-Hv50k-2016-3891	AA	GG	GG	AG	AA	GG	GG	AG	GG	GG	GG	GG	GG	GG	AA	GG	AA	GG	GG	AA	AA	GG	GG	AA	GG	AA	GG	AA	AA	AG	GG	GG	AA	GG	GG	AA	GG	AA	GG	GG	GG	GG	GG	AA	GG	AA	GG	GG	AA
JHI-Hv50k-2016-3887	CC	CC	CC	CT	TT	CC	CC	CT	CC	CC	CC	CC	CC	CC	CC	CC	TT	CC	CC	TT	TT	CC	CC	CC	CC	CC	CC	TT	TT	CT	CC	CC	TT	CC	CC	TT	CC	TT	CC	CC	CC	CC	CC	TT	CC	TT	CC	CC	CC
SCRI_RS_194326	GG	GG	GG	CG	GG	CC	GG	GG	CC	CC	CC	CC	GG	GG	GG	CC	GG	GG	GG	GG	GG	GG	GG	GG	GG	GG	CC	GG	GG	CG	CG	GG	GG	CC	CC	GG	GG	GG	GG	GG	GG	GG	GG	GG	CC	GG	CC	GG	GG
SCRI_RS_232577	CC	CC	CC	CT	CC	TT	CT	CC	TT	TT	TT	TT	CT	TT	CC	TT	CC	TT	TT	CC	CC	TT	CC	TT	CC	TT	TT	CC	CC	CT	TT	TT	CC	TT	TT	CC	TT	CC	TT	TT	TT	TT	TT	CC	TT	CC	TT	TT	TT
JHI-Hv50k-2016-3779	GG	GG	GG	GG	GG	AA	GG	GG	AA	AA	GG	AA	GG	GG	GG	AA	GG	GG	GG	GG	GG	GG	GG	GG	GG	GG	GG	GG	GG	AG	AA	GG	GG	GG	AA	GG	GG	GG	GG	AA	GG	GG	GG	GG	AA	GG	AA	GG	GG
JHI-Hv50k-2016-4228	CC	CC	CC	AA	AA	CC	AC	AC	CC	CC	AA	CC	AC	CC	CC	CC	AA	AA	CC	AA	AA	AA	CC	CC	CC	AA	CC	AA	AA	AA	CC	AA	AA	CC	CC	CC	AA	CC	AA	CC	AA	CC	CC	AA	CC	AA	CC	CC	AA
JHI-Hv50k-2016-4156	CC	AA	CC	AA	AA	CC	AC	AC	CC	CC	AA	CC	AC	AA	CC	CC	AA	AA	AA	AA	AA	AA	CC	AA	CC	AA	AA	AA	AA	AC	CC	AA	AA	AA	CC	CC	AA	CC	AA	CC	AA	AA	AA	AA	CC	AA	CC	AA	CC
JHI-Hv50k-2016-4173	CC	TT	CC	TT	TT	CC	CT	CT	CC	CC	TT	CC	CT	TT	CC	CC	TT	TT	TT	TT	TT	TT	CC	TT	CC	TT	TT	TT	TT	CT	CC	TT	TT	TT	CC	CC	TT	CC	TT	CC	TT	TT	TT	TT	CC	TT	CC	TT	CC
JHI-Hv50k-2016-4203	AA	AA	AA	AG	AA	AA	AA	AA	AA	AA	AA	AA	AA	AA	AA	AA	AA	AA	AA	AA	AA	AA	AA	AA	AA	GG	GG	AA	AA	AA	AA	AA	AA	GG	AA	GG	AA	GG	AA	AA	AA	GG	AA	AA	AA	AA	AA	AA	AA
JHI-Hv50k-2016-4209	GG	AA	AA	AA	AA	GG	AA	AA	GG	GG	AA	GG	AA	AA	GG	GG	AA	AA	AA	AA	AA	AA	AA	AA	AA	AA	AA	AA	AA	AG	GG	AA	AA	AA	GG	AA	AA	AA	AA	GG	AA	AA	AA	AA	GG	AA	GG	AA	GG
JHI-Hv50k-2016-4298	GG	TT	TT	TT	TT	GG	TT	TT	GG	GG	TT	GG	TT	TT	GG	GG	TT	TT	TT	TT	TT	TT	TT	TT	TT	TT	TT	TT	TT	GT	GG	TT	TT	TT	GG	GG	TT	GG	TT	GG	TT	TT	TT	TT	GG	TT	GG	TT	GT
SCRI_RS_207257	AA	AA	AA	GG	GG	GG	AA	AA	GG	GG	GG	GG	AA	GG	AA	GG	AA	AA	GG	AA	AA	AA	AA	GG	AA	GG	GG	AA	AA	GG	AG	AA	AA	GG	GG	AA	AA	AA	AA	AA	AA	AA	GG	AA	GG	AA	GG	GG	GG
SCRI_RS_149683	CC	CC	CC	TT	NN	CC	CT	CC	CC	CC	TT	CC	CT	TT	CC	CC	CC	TT	TT	NN	CC	TT	CC	CC	CC	NN	NN	NN	CC	CT	CC	TT	CC	NN	CC	NN	TT	NN	TT	CC	TT	NN	TT	NN	CC	NN	CC	TT	CC
JHI-Hv50k-2016-4622	GG	GG	GG	NN	GG	GG	GG	NN	GG	GG	GG	GG	GG	GG	GG	GG	GG	GG	GG	AA	GG	GG	GG	GG	GG	GG	AA	AA	GG	GG	GG	GG	GG	AA	GG	GG	GG	GG	GG	GG	GG	AA	GG	AA	GG	AA	GG	GG	GG
SCRI_RS_82277	TT	CC	CC	CC	CC	TT	CC	CC	TT	TT	TT	TT	CC	CC	TT	TT	TT	CC	CC	CC	TT	CC	CC	CC	CC	CC	CC	CC	TT	CT	TT	CC	TT	CC	TT	CC	CC	CC	CC	TT	CC	CC	CC	CC	TT	CC	TT	CC	CC
JHI-Hv50k-2016-4426	AA	AA	AA	AA	AA	CC	AA	AA	CC	CC	AA	CC	AA	CC	AA	CC	AA	AA	CC	AA	AA	AA	AA	AA	AA	AA	AA	AA	AA	AC	CC	AA	AA	AA	CC	AA	AA	AA	AA	CC	AA	AA	CC	AA	CC	AA	CC	CC	AA
JHI-Hv50k-2016-4414	CC	AA	AA	AA	AA	AA	AA	AA	AA	AA	AA	AA	AA	AA	CC	AA	AA	AA	AA	AA	AA	AA	AA	AA	AA	AA	AA	AA	AA	AA	AA	AA	AA	AA	AA	AA	AA	AA	AA	AA	AA	AA	AA	AA	AA	AA	AA	AA	AA
BOPA1_3101-111	AA	AA	GG	AG	GG	GG	GG	AG	GG	GG	GG	GG	GG	GG	AA	GG	AA	GG	GG	AA	AA	GG	GG	GG	GG	GG	AA	AA	AA	GG	GG	GG	AA	AA	GG	AA	GG	AA	GG	GG	GG	AA	GG	AA	GG	AA	GG	GG	AA
SCRI_RS_60293	GG	GG	GG	GG	GG	AA	GG	GG	AA	AA	NN	AA	GG	GG	GG	AA	GG	NN	GG	GG	GG	NN	GG	GG	GG	GG	GG	GG	GG	AG	AA	NN	GG	GG	AA	GG	NN	GG	NN	AA	NN	GG	GG	GG	AA	GG	AA	GG	GG
SCRI_RS_204348	AA	AA	GG	AG	AA	AA	GG	AG	AA	AA	NN	AA	GG	AA	AA	AA	AA	NN	AA	AA	AA	NN	GG	AA	GG	AA	GG	AA	AA	AA	AA	NN	AA	GG	AA	GG	NN	GG	NN	AA	NN	GG	AA	AA	AA	AA	AA	AA	AA
JHI-Hv50k-2016-4711	GG	GG	AA	GG	GG	GG	AA	AG	GG	GG	AA	GG	AA	GG	GG	GG	GG	AA	GG	GG	GG	AA	AA	GG	AA	GG	GG	GG	GG	GG	GG	AA	GG	GG	GG	GG	AA	GG	AA	GG	AA	GG	GG	GG	GG	GG	GG	GG	GG
JHI-Hv50k-2016-4774	TT	TT	TT	CT	TT	TT	TT	TT	TT	TT	TT	TT	TT	TT	TT	TT	TT	TT	TT	TT	TT	TT	TT	CC	TT	TT	CC	TT	TT	TT	TT	TT	TT	CC	TT	CC	TT	CC	TT	TT	TT	CC	TT	TT	TT	TT	TT	TT	TT
JHI-Hv50k-2016-4790	GG	GG	GG	AG	GG	GG	GG	GG	GG	GG	GG	GG	GG	GG	GG	GG	GG	GG	GG	GG	GG	GG	GG	AA	GG	AA	AA	GG	GG	GG	GG	GG	GG	AA	GG	AA	GG	AA	GG	GG	GG	AA	GG	GG	GG	GG	GG	GG	GG
JHI-Hv50k-2016-4822	GG	AA	GG	AG	NN	GG	GG	GG	GG	GG	GG	GG	GG	GG	GG	GG	GG	GG	GG	GG	GG	GG	GG	AA	GG	GG	GG	GG	GG	AG	GG	GG	GG	GG	GG	GG	GG	GG	GG	GG	GG	GG	GG	GG	GG	GG	GG	GG	AA
BOPA2_12_10636	GG	GG	GG	GG	GG	GG	GG	GG	GG	GG	GG	GG	GG	GG	GG	GG	GG	GG	GG	GG	GG	GG	GG	AA	GG	AA	GG	GG	GG	GG	GG	GG	GG	GG	GG	GG	GG	GG	GG	GG	GG	GG	GG	GG	GG	GG	GG	GG	GG
JHI-Hv50k-2016-4935	AA	AA	AA	CC	CC	CC	CC	CC	AA	CC	CC	CC	CC	CC	AA	CC	CC	CC	CC	CC	CC	CC	CC	CC	CC	CC	CC	CC	CC	AC	CC	CC	CC	CC	CC	CC	CC	CC	CC	CC	CC	CC	CC	CC	CC	CC	CC	CC	CC
BOPA2_12_10410	GG	GG	GG	GG	GG	GG	GG	GG	GG	GG	GG	GG	GG	GG	GG	GG	GG	GG	GG	GG	GG	GG	GG	GG	GG	GG	GG	GG	GG	GG	GG	GG	GG	GG	GG	GG	GG	GG	GG	GG	GG	GG	GG	GG	GG	GG	GG	GG	GG
JHI-Hv50k-2016-4971	AA	AA	AA	NN	AG	GG	GG	GG	AA	GG	GG	GG	GG	GG	AA	GG	GG	GG	GG	GG	GG	GG	GG	GG	GG	GG	GG	GG	GG	AG	GG	GG	GG	GG	GG	AA	GG	AA	GG	GG	GG	GG	GG	GG	GG	GG	GG	GG	GG
JHI-Hv50k-2016-5029	TT	TT	TT	CC	CC	CC	TT	TT	TT	CC	CC	CC	TT	TT	TT	CC	TT	TT	TT	TT	TT	TT	TT	TT	TT	TT	CC	TT	TT	CT	CT	TT	TT	CC	CC	TT	TT	TT	TT	TT	TT	TT	TT	TT	CC	TT	CC	TT	NN
JHI-Hv50k-2016-5040	CC	TT	TT	TT	TT	TT	CC	CC	TT	TT	TT	TT	CC	TT	TT	TT	CC	CC	TT	CC	CC	CC	CC	CC	CC	CC	TT	CC	CC	TT	TT	CC	CC	TT	TT	TT	CC	TT	CC	TT	CC	TT	TT	CC	TT	CC	TT	TT	TT
JHI-Hv50k-2016-5246	AA	CC	CC	CC	CC	CC	AA	AC	CC	CC	CC	CC	AA	CC	CC	CC	CC	AA	CC	AA	CC	AA	AA	CC	AA	CC	CC	CC	CC	CC	CC	AA	CC	CC	CC	CC	AA	CC	AA	CC	AA	CC	CC	CC	CC	CC	CC	CC	CC
JHI-Hv50k-2016-5228	GG	GG	GG	AG	GG	AA	GG	GG	AA	AA	AA	AA	GG	GG	GG	AA	GG	GG	GG	GG	GG	GG	GG	GG	GG	GG	AA	GG	GG	AG	AG	GG	GG	AA	AA	GG	GG	GG	GG	GG	GG	GG	GG	GG	AA	GG	AA	GG	GG
JHI-Hv50k-2016-5139	TT	TT	TT	TT	TT	TT	TT	TT	TT	TT	TT	TT	TT	CC	TT	TT	TT	TT	CC	TT	TT	TT	TT	TT	TT	TT	TT	TT	TT	TT	TT	TT	TT	TT	TT	TT	TT	TT	TT	TT	TT	TT	CC	TT	TT	TT	TT	CC	CC
JHI-Hv50k-2016-5579	CC	CC	CC	CC	CC	CC	CC	CC	CC	CC	CC	CC	CC	CC	CC	CC	CC	CC	CC	CC	CC	CC	CC	CC	CC	CC	CC	CC	CC	CC	CC	CC	CC	CC	CC	CC	CC	CC	CC	CC	CC	CC	CC	CC	CC	CC	CC	CC	CC
JHI-Hv50k-2016-5571	TT	TT	TT	TT	TT	TT	TT	TT	TT	TT	TT	TT	TT	TT	TT	TT	TT	TT	TT	TT	TT	TT	TT	TT	TT	TT	TT	TT	TT	TT	TT	TT	TT	TT	TT	TT	TT	TT	TT	TT	TT	TT	TT	TT	TT	TT	TT	TT	TT
JHI-Hv50k-2016-5448	TT	TT	TT	CT	TT	CC	TT	TT	CC	CC	CC	CC	TT	CC	TT	CC	CC	TT	CC	TT	CC	TT	TT	CC	TT	CC	CC	TT	CC	CT	CC	TT	CC	CC	CC	CC	TT	CC	TT	CC	TT	CC	CC	TT	CC	TT	CC	CC	CC
BOPA1_4456-443	GG	GG	GG	AA	AA	AA	GG	GG	AA	AA	AA	AA	GG	AA	AA	AA	AA	GG	AA	GG	AA	GG	GG	AA	GG	AA	AA	GG	AA	AA	AA	GG	AA	AA	AA	AA	GG	AA	GG	AA	GG	AA	AA	GG	AA	GG	AA	AA	NN
JHI-Hv50k-2016-5369	TT	TT	TT	TT	TT	TT	TT	TT	TT	TT	TT	TT	TT	TT	TT	TT	CC	TT	TT	TT	CC	TT	TT	CC	TT	CC	TT	TT	CC	TT	TT	TT	CC	TT	TT	CC	TT	CC	TT	TT	TT	TT	TT	TT	TT	TT	TT	TT	CC
BOPA2_12_31144	AA	AA	AA	AG	AA	GG	AA	AA	GG	GG	AA	GG	AA	GG	AA	GG	AA	AA	GG	AA	AA	AA	AA	AA	AA	AA	GG	AA	AA	AA	AG	AA	AA	GG	GG	AA	AA	AA	AA	AA	AA	AA	GG	AA	GG	AA	GG	GG	AA
JHI-Hv50k-2016-5675	AA	AA	AA	AA	AA	AA	AA	AA	AA	AA	AA	AA	AA	AA	AA	AA	AA	AA	AA	AA	AA	AA	AA	AA	AA	AA	AA	AA	AA	AA	AA	AA	AA	AA	AA	AA	AA	AA	AA	AA	AA	AA	AA	AA	AA	AA	AA	AA	AA
JHI-Hv50k-2016-5674	CC	CC	CC	CC	CC	CC	CC	CC	CC	CC	TT	CC	CC	CC	TT	CC	CC	CC	CC	CC	CC	CC	CC	CC	CC	CC	CC	CC	CC	CC	CC	CC	CC	CC	CC	CC	CC	CC	CC	CC	CC	CC	CC	CC	CC	CC	CC	CC	CC
JHI-Hv50k-2016-5663	GG	GG	GG	AG	AA	GG	GG	AG	GG	GG	GG	GG	GG	GG	GG	GG	GG	GG	GG	GG	GG	GG	GG	GG	GG	GG	GG	AA	GG	AG	AG	GG	GG	GG	GG	GG	GG	GG	GG	AA	GG	AA	GG	GG	GG	AA	GG	GG	GG
JHI-Hv50k-2016-5927	AA	AA	AA	AA	AA	AA	AA	AA	AA	AA	AA	AA	AA	AA	AA	AA	AA	AA	AA	AA	AA	AA	AA	GG	AA	GG	AA	AA	AA	AA	AA	AA	AA	AA	AA	AA	AA	AA	AA	AA	AA	AA	AA	AA	AA	AA	AA	AA	AA
JHI-Hv50k-2016-5960	GG	AA	AA	AG	AA	GG	AG	AA	GG	GG	GG	GG	AG	GG	GG	GG	AA	GG	GG	AA	AA	GG	AA	AA	AA	AA	AA	AA	AA	AG	GG	GG	AA	GG	GG	AA	GG	AA	GG	GG	GG	AA	GG	AA	GG	AA	GG	GG	GG
JHI-Hv50k-2016-6030	TT	TT	TT	TT	TT	TT	TT	TT	TT	TT	TT	TT	TT	TT	TT	TT	TT	TT	TT	TT	TT	TT	TT	TT	TT	TT	TT	TT	TT	TT	TT	TT	TT	TT	TT	TT	TT	TT	TT	TT	TT	TT	TT	TT	TT	TT	TT	TT	TT
JHI-Hv50k-2016-6049	AA	AA	AA	AG	AG	AA	AA	AA	AA	AA	AA	AA	AA	AA	AA	AA	AA	AA	AA	AA	AA	AA	AA	AA	AA	AA	AA	AA	AA	AG	AA	AA	AA	AA	AA	GG	AA	GG	AA	AA	AA	AA	AA	AA	AA	AA	AA	AA	AA
JHI-Hv50k-2016-6050	AA	AA	AA	AG	AG	AA	AA	AA	AA	AA	AA	AA	AA	AA	AA	AA	AA	AA	AA	AA	AA	AA	AA	AA	AA	AA	AA	AA	AA	AG	AA	AA	AA	AA	AA	GG	AA	GG	AA	AA	AA	AA	AA	AA	AA	AA	AA	AA	AA
JHI-Hv50k-2016-6206	GG	GG	GG	AG	GG	AA	AG	GG	AA	AA	AG	AA	AG	GG	GG	AA	AA	AA	GG	GG	AA	AA	GG	GG	GG	GG	GG	GG	AA	AG	AA	AA	AA	AA	AA	GG	AA	GG	AA	AA	AA	GG	GG	GG	AA	GG	AA	GG	GG
JHI-Hv50k-2016-6438	AA	AA	AA	AA	NN	AA	AA	AA	AA	AA	GG	GG	AA	AA	AA	GG	AA	AA	AA	AA	AA	AA	AA	AA	AA	AA	AA	AA	AA	AG	AG	AA	AA	AA	AA	AA	AA	AA	AA	AA	AA	AA	AA	AA	AA	AA	AA	AA	AA
JHI-Hv50k-2016-6424	CC	CC	CC	CC	CC	CC	CC	CC	CC	CC	TT	CC	CC	CC	CC	CC	CC	CC	CC	CC	CC	CC	CC	CC	CC	CC	CC	CC	CC	CC	CC	CC	CC	CC	CC	TT	TT	TT	CC	CC	CC	TT	CC	CC	CC	CC	CC	CC	CC
JHI-Hv50k-2016-6607	GG	AA	AA	NN	NN	AA	AA	AA	AA	AA	AA	AA	AA	GG	AA	AA	AA	AA	GG	AA	AA	AA	AA	AA	AA	AA	NN	AA	AA	NN	AA	AA	AA	AA	AA	AA	AA	AA	AA	AA	AA	NN	AA	AA	AA	AA	AA	AA	AA
JHI-Hv50k-2016-6527	TT	GG	GG	GG	GG	GG	GG	GG	GG	GG	GG	GG	GG	GG	GG	GG	GG	GG	GG	GG	GG	GG	GG	GG	GG	GG	GG	GG	GG	GG	GG	GG	GG	GG	GG	GG	GG	GG	GG	GG	GG	GG	GG	GG	GG	GG	GG	GG	TT
JHI-Hv50k-2016-6529	TT	CC	CC	TT	TT	TT	CT	CT	TT	TT	TT	TT	CT	TT	TT	TT	TT	TT	TT	TT	TT	TT	CC	TT	CC	TT	TT	TT	TT	TT	TT	TT	TT	TT	TT	TT	TT	TT	TT	TT	TT	TT	TT	TT	TT	TT	TT	TT	TT
JHI-Hv50k-2016-6534	AA	GG	GG	GG	GG	GG	GG	GG	GG	GG	GG	GG	GG	AA	GG	GG	GG	GG	AA	GG	GG	GG	GG	GG	GG	GG	GG	GG	GG	GG	GG	GG	GG	GG	GG	GG	GG	GG	GG	GG	GG	GG	GG	GG	GG	GG	GG	GG	AA
JHI-Hv50k-2016-6556	AA	GG	GG	GG	GG	GG	GG	GG	GG	GG	GG	GG	GG	AA	GG	GG	GG	GG	AA	GG	GG	GG	GG	AA	GG	AA	GG	GG	GG	GG	GG	GG	GG	GG	GG	AA	AA	AA	GG	GG	GG	AA	GG	GG	GG	GG	GG	GG	AA
SCRI_RS_198544	AA	GG	GG	GG	GG	GG	GG	GG	GG	GG	AA	GG	GG	AA	GG	GG	GG	GG	AA	GG	GG	GG	GG	AA	GG	AA	GG	GG	GG	GG	GG	GG	GG	GG	GG	AA	AA	AA	GG	GG	GG	AA	GG	GG	GG	GG	GG	GG	AA
JHI-Hv50k-2016-7067	TT	TT	TT	TT	TT	TT	TT	TT	TT	TT	TT	TT	TT	TT	TT	TT	TT	TT	TT	TT	TT	TT	TT	TT	TT	TT	TT	TT	TT	TT	TT	TT	TT	TT	TT	TT	TT	TT	TT	TT	TT	TT	TT	TT	TT	TT	TT	TT	TT
BOPA2_12_30933	GG	GG	GG	AG	GG	GG	GG	AG	GG	GG	AA	GG	GG	GG	GG	GG	GG	GG	GG	AA	GG	GG	GG	GG	GG	GG	AA	AA	GG	GG	GG	GG	GG	AA	GG	AA	AA	AA	GG	GG	GG	AA	AA	AA	GG	AA	GG	AA	GG
BOPA2_12_11011	GG	GG	GG	AG	GG	GG	GG	GG	GG	GG	GG	GG	GG	GG	GG	GG	GG	GG	GG	GG	GG	GG	GG	GG	GG	GG	AA	GG	GG	GG	GG	GG	GG	AA	GG	GG	GG	GG	GG	GG	GG	GG	GG	GG	GG	GG	GG	GG	GG
SCRI_RS_179144	AA	GG	GG	AG	AA	GG	GG	AG	AA	AA	AA	GG	GG	GG	AA	GG	AA	GG	GG	AA	AA	GG	GG	AA	GG	AA	AA	AA	AA	AA	GG	AA	AA	GG	AA	AA	AA	AA	GG	GG	GG	AA	AA	AA	AA	AA	GG	AA	AA
JHI-Hv50k-2016-7035	CC	TT	TT	CC	CC	TT	TT	CT	CC	CC	CC	TT	TT	TT	CC	TT	CC	TT	TT	CC	CC	TT	TT	CC	TT	CC	CC	CC	CC	CC	TT	CC	CC	CC	CC	CC	CC	CC	TT	TT	TT	CC	CC	CC	CC	CC	TT	CC	CC
JHI-Hv50k-2016-7033	AA	GG	GG	AG	GG	GG	GG	AG	AA	AA	AA	GG	GG	GG	AA	GG	GG	GG	GG	AA	GG	GG	GG	AA	GG	AA	GG	AA	GG	AG	GG	AA	GG	AA	AA	AA	AA	AA	GG	GG	GG	AA	AA	AA	AA	AA	GG	AA	AA
JHI-Hv50k-2016-7025	TT	TT	TT	TT	NN	TT	TT	TT	TT	TT	TT	TT	TT	TT	CC	TT	CC	TT	TT	TT	CC	TT	TT	TT	TT	TT	TT	TT	CC	TT	TT	TT	CC	TT	TT	TT	TT	TT	TT	TT	TT	TT	TT	TT	TT	TT	TT	TT	TT
JHI-Hv50k-2016-6897	AA	AA	AA	AA	AA	AA	AA	AA	AA	AA	CC	AA	AA	AA	AA	AA	AA	AA	AA	AA	AA	AA	AA	AA	AA	AA	CC	AA	AA	AA	AA	AA	AA	AA	AA	AA	AA	AA	AA	AA	AA	AA	AA	AA	AA	AA	AA	AA	AA
JHI-Hv50k-2016-6845	AA	AA	AA	GG	AG	AA	AA	AA	AA	AA	AA	AA	AA	AA	GG	AA	AA	AA	AA	AA	AA	AA	AA	AA	AA	AA	GG	AA	AA	AG	AA	AA	AA	GG	AA	AA	AA	AA	AA	AA	AA	AA	AA	AA	AA	AA	AA	AA	AA
JHI-Hv50k-2016-7265	GG	AA	AA	AA	AA	AA	AA	AA	AA	AA	GG	AA	AA	AA	AA	AA	AA	AA	AA	AA	AA	GG	AA	AA	AA	AA	AA	AA	AA	AA	AA	AA	AA	AA	AA	GG	GG	GG	AA	AA	AA	GG	GG	AA	GG	AA	AA	GG	AA
JHI-Hv50k-2016-7263	CC	CC	CC	CC	CC	CC	CC	CC	CC	CC	CC	CC	CC	CC	CC	CC	CC	CC	CC	CC	CC	CC	CC	CC	CC	CC	CC	CC	CC	CC	CC	CC	CC	CC	CC	CC	CC	CC	CC	CC	CC	CC	CC	CC	CC	CC	CC	CC	CC
JHI-Hv50k-2016-7452	GG	GG	AA	AG	GG	AA	AA	GG	AA	AA	GG	GG	AA	AA	AA	GG	GG	AA	AA	GG	GG	AA	GG	AA	GG	AA	AA	GG	GG	AG	AG	GG	GG	AA	AA	GG	GG	GG	AA	AA	AA	GG	AA	GG	GG	GG	AA	AA	GG
JHI-Hv50k-2016-7449	CC	CC	AA	AC	CC	AA	AA	CC	AA	AA	CC	CC	AA	AA	AA	CC	CC	AA	AA	CC	CC	AA	CC	CC	CC	CC	CC	CC	CC	AC	AC	CC	CC	AA	AA	CC	CC	CC	AA	AA	AA	CC	AA	CC	CC	CC	AA	AA	CC
JHI-Hv50k-2016-7443	GG	GG	AA	AG	GG	AA	AA	GG	AA	AA	GG	GG	AA	AA	AA	GG	GG	AA	AA	GG	GG	AA	GG	GG	GG	GG	GG	GG	GG	AG	AG	GG	GG	AA	AA	GG	GG	GG	AA	AA	AA	GG	AA	GG	GG	GG	AA	AA	GG
JHI-Hv50k-2016-7695	TT	TT	TT	CC	CT	TT	TT	CT	TT	TT	TT	TT	TT	TT	TT	TT	TT	TT	TT	CC	TT	TT	TT	CC	TT	CC	TT	CC	TT	CT	TT	TT	TT	CC	TT	CC	CC	CC	TT	TT	TT	CC	TT	CC	CC	CC	TT	TT	TT
SCRI_RS_162524	AA	AA	AA	GG	NN	AA	AA	AG	AA	AA	GG	AA	AA	AA	AA	AA	AA	AA	AA	GG	AA	AA	AA	GG	AA	GG	AA	GG	AA	AG	AA	AA	AA	GG	AA	GG	GG	GG	AA	AA	AA	GG	AA	GG	GG	GG	AA	AA	AA
JHI-Hv50k-2016-7843	CC	CC	CC	CC	CC	CC	CC	CT	CC	CC	CC	CC	CC	CC	CC	CC	CC	CC	CC	TT	CC	CC	CC	CC	CC	CC	CC	TT	CC	CC	CC	CC	CC	CC	CC	CC	CC	CC	CC	CC	CC	CC	CC	TT	CC	TT	CC	CC	CC
JHI-Hv50k-2016-7793	CC	CC	CC	CC	CC	CC	CC	CC	CC	CC	CC	CC	CC	CC	TT	CC	CC	CC	CC	CC	CC	TT	CC	CC	CC	CC	TT	CC	CC	CC	CC	CC	CC	CC	CC	CC	CC	CC	CC	CC	CC	CC	TT	CC	CC	CC	CC	TT	CC
JHI-Hv50k-2016-7755	CC	CC	CC	CC	CC	CC	CC	CC	CC	CC	CC	CC	CC	CC	CC	CC	CC	CC	CC	CC	CC	CC	CC	CC	CC	CC	CC	CC	CC	CC	CC	CC	CC	CC	CC	CC	CC	CC	CC	CC	CC	CC	CC	CC	CC	CC	CC	CC	CC
JHI-Hv50k-2016-7753	CC	CC	TT	CT	TT	TT	TT	CC	TT	TT	TT	CC	TT	TT	CC	CC	TT	TT	TT	CC	TT	CC	CC	CC	CC	CC	CC	CC	TT	TT	CT	CC	TT	CC	TT	TT	CC	TT	TT	TT	TT	CC	CC	CC	CC	CC	TT	CC	CC
JHI-Hv50k-2016-7860	GG	GG	AA	AG	NN	AA	AA	GG	AA	AA	AA	GG	AA	AA	GG	GG	GG	AA	AA	GG	GG	GG	GG	GG	GG	GG	GG	GG	GG	AA	AG	GG	GG	GG	AA	AA	GG	AA	AA	AA	AA	GG	GG	GG	GG	GG	AA	GG	GG
JHI-Hv50k-2016-7866	GG	GG	AA	AA	AG	AA	AA	GG	AA	AA	AA	AA	AA	AA	GG	AA	GG	AA	AA	GG	GG	AA	GG	NN	GG	NN	GG	GG	GG	AA	AA	GG	GG	AA	AA	AA	AA	AA	AA	AA	AA	AA	AA	GG	AA	GG	AA	AA	GG
JHI-Hv50k-2016-7936	AA	AA	GG	GG	GG	GG	GG	AG	GG	GG	GG	GG	GG	GG	GG	GG	GG	GG	GG	GG	GG	GG	AA	GG	AA	GG	GG	GG	GG	GG	GG	GG	GG	GG	GG	GG	GG	GG	GG	GG	GG	GG	GG	GG	GG	GG	GG	GG	AA
JHI-Hv50k-2016-7963	TT	TT	CC	CC	CC	CC	CC	CT	CC	CC	CC	CC	CC	CC	CC	CC	CC	CC	CC	CC	CC	CC	TT	TT	TT	CC	CC	CC	CC	CC	CC	CC	CC	CC	CC	CC	CC	CC	CC	CC	CC	CC	CC	CC	CC	CC	CC	CC	TT
BOPA1_7372-1253	GG	GG	AA	AA	NN	AA	AA	GG	AA	AA	AA	GG	AA	AA	AA	GG	GG	AA	AA	GG	GG	AA	GG	GG	GG	AA	AA	GG	GG	AA	AG	GG	GG	AA	AA	AA	AA	AA	AA	AA	AA	AA	AA	GG	AA	GG	AA	AA	GG
JHI-Hv50k-2016-7974	AA	AA	AA	AA	AA	AA	AA	AA	AA	AA	AA	AA	AA	AA	AA	AA	AA	AA	AA	AA	AA	AA	AA	AA	AA	AA	GG	AA	AA	AA	AA	GG	AA	AA	AA	AA	AA	AA	AA	AA	AA	AA	AA	AA	AA	AA	AA	AA	AA
SCRI_RS_224681	GG	GG	GG	GG	GG	GG	GG	GG	GG	GG	GG	GG	GG	GG	GG	GG	GG	GG	GG	GG	GG	GG	GG	GG	GG	GG	GG	GG	GG	GG	GG	GG	GG	GG	GG	GG	GG	GG	GG	GG	GG	GG	GG	GG	GG	GG	GG	GG	GG
BOPA1_6949-895	GG	GG	GG	AG	GG	GG	GG	GG	GG	GG	GG	GG	GG	GG	GG	GG	GG	AA	GG	GG	GG	AA	GG	GG	GG	GG	GG	GG	GG	GG	GG	GG	GG	GG	GG	GG	GG	GG	GG	GG	GG	GG	AA	GG	GG	GG	GG	AA	GG
SCRI_RS_184274	CC	CC	AA	AA	AA	AA	AA	AC	AA	AA	AA	CC	AA	AA	AC	CC	AA	AA	AA	AA	AA	AA	CC	AA	CC	AA	AA	AA	AA	AA	AC	AA	AA	AA	AA	AA	AA	AA	AA	AA	AA	AA	AA	AA	AA	AA	AA	AA	AA
JHI-Hv50k-2016-8060	TT	TT	TT	TT	TT	TT	TT	TT	TT	TT	TT	TT	TT	TT	TT	TT	TT	TT	TT	TT	TT	TT	TT	CC	TT	CC	TT	TT	TT	TT	TT	TT	TT	TT	TT	TT	CC	TT	TT	TT	TT	CC	TT	TT	CC	TT	CC	TT	TT
JHI-Hv50k-2016-7986	CC	CC	CC	CC	CC	CC	CC	CC	CC	CC	CC	CC	CC	CC	CC	CC	CC	CC	CC	CC	CC	CC	CC	CC	CC	CC	CC	CC	CC	CC	CC	CC	CC	CC	CC	CC	CC	CC	CC	CC	CC	CC	CC	CC	CC	CC	TT	CC	TT
JHI-Hv50k-2016-7985	AA	AA	GG	NN	GG	AA	AG	AG	AA	AA	GG	AA	GG	AA	GG	AA	GG	AA	AA	GG	GG	GG	AA	GG	AA	GG	GG	GG	GG	GG	AA	GG	GG	GG	AA	GG	GG	GG	AA	AA	AA	GG	GG	GG	GG	GG	GG	GG	GG
JHI-Hv50k-2016-7983	TT	TT	TT	TT	TT	TT	TT	CT	TT	TT	CC	TT	TT	TT	CC	TT	TT	TT	TT	CC	TT	CC	TT	CC	TT	CC	CC	CC	TT	TT	TT	TT	TT	TT	TT	TT	TT	TT	TT	TT	TT	TT	CC	CC	TT	CC	CC	CC	CC
JHI-Hv50k-2016-8214	TT	TT	TT	TT	TT	TT	TT	TT	TT	TT	TT	TT	TT	TT	TT	TT	TT	TT	TT	TT	TT	TT	TT	TT	TT	TT	CC	TT	TT	TT	TT	CC	TT	CC	TT	TT	TT	TT	TT	TT	TT	TT	TT	TT	TT	TT	TT	TT	TT
JHI-Hv50k-2016-8208	AA	AA	GG	GG	GG	GG	GG	AA	GG	GG	GG	GG	GG	GG	GG	GG	GG	GG	GG	AA	GG	GG	AA	AA	AA	AA	GG	AA	GG	GG	GG	GG	GG	GG	GG	GG	GG	GG	GG	GG	GG	GG	GG	AA	GG	AA	GG	GG	GG
JHI-Hv50k-2016-8128	AA	AA	GG	NN	GG	AA	NN	AA	AA	AA	AA	AA	GG	AA	AA	AA	AA	AA	AA	AA	AA	AA	AA	AA	AA	AA	GG	AA	AA	GG	AA	AA	AA	AA	AA	AA	GG	AA	AA	AA	AA	GG	AA	AA	GG	AA	AA	AA	AA
JHI-Hv50k-2016-8132	AA	AA	AA	AG	AA	GG	NN	AA	GG	GG	GG	GG	AA	GG	GG	GG	AA	GG	GG	AA	AA	GG	AA	AA	AA	AA	AA	AA	AA	AG	GG	AA	AA	AA	GG	AA	AA	AA	GG	GG	GG	AA	GG	AA	AA	AA	AA	GG	AA
JHI-Hv50k-2016-8173	CC	CC	CC	CC	CC	CC	CC	CC	CC	CC	CC	CC	CC	CC	AA	CC	CC	CC	CC	CC	CC	CC	CC	CC	CC	CC	CC	CC	CC	CC	CC	CC	CC	CC	CC	CC	CC	CC	CC	CC	CC	CC	CC	CC	CC	CC	CC	CC	CC
SCRI_RS_165792	AA	AA	CC	AC	CC	AA	AC	AC	AA	AA	AA	CC	CC	AA	CC	CC	CC	CC	AA	CC	CC	CC	AA	CC	AA	CC	CC	CC	CC	AC	AC	CC	CC	CC	AA	CC	AA	CC	AA	AA	AA	AA	CC	CC	AA	CC	CC	CC	CC
SCRI_RS_1929	CC	CC	CC	AC	AC	AA	AC	AC	AA	AA	AA	AA	CC	AA	CC	AA	AA	AA	AA	AA	AA	AA	CC	CC	CC	CC	CC	AA	AA	AC	AA	CC	AA	CC	AA	CC	CC	CC	AA	AA	AA	CC	AA	AA	CC	AA	CC	AA	AA
JHI-Hv50k-2016-8306	AA	AA	AA	AA	AA	AA	AA	AA	AA	AA	AA	AA	AA	AA	AA	AA	AA	AA	AA	AA	AA	AA	AA	AA	AA	AA	AA	AA	AA	AA	AA	AA	AA	AA	AA	GG	AA	GG	AA	AA	AA	AA	AA	AA	AA	AA	AA	AA	AA
JHI-Hv50k-2016-8325	TT	TT	TT	TT	TT	TT	TT	TT	TT	TT	TT	TT	TT	TT	TT	TT	TT	TT	TT	TT	TT	TT	TT	TT	TT	TT	TT	TT	TT	TT	TT	TT	TT	TT	TT	CC	TT	CC	TT	TT	TT	TT	TT	TT	TT	TT	TT	TT	TT
JHI-Hv50k-2016-8341	TT	TT	CC	CC	CC	CC	CC	CT	CC	CC	CC	CC	CC	CC	CC	CC	CC	TT	CC	CC	CC	CC	TT	CC	TT	CC	CC	CC	CC	CC	CC	CC	CC	CC	CC	CC	CC	CC	CC	CC	CC	CC	CC	CC	CC	CC	TT	CC	CC
JHI-Hv50k-2016-8361	AA	AA	AA	AA	AA	AA	AA	AA	AA	AA	AA	AA	AA	AA	AA	AA	AA	AA	AA	AA	AA	AA	AA	AA	AA	AA	GG	AA	AA	AA	AA	AA	AA	AA	AA	AA	AA	AA	AA	AA	AA	AA	AA	AA	AA	AA	AA	AA	AA
JHI-Hv50k-2016-8401	CC	CC	TT	TT	TT	TT	TT	CT	TT	TT	TT	TT	TT	TT	TT	TT	TT	TT	TT	TT	TT	TT	CC	CC	CC	CC	TT	TT	TT	TT	TT	TT	TT	TT	TT	TT	CC	TT	TT	TT	TT	CC	TT	TT	CC	TT	CC	TT	TT
JHI-Hv50k-2016-8460	AA	AA	AA	AA	AA	AA	AA	AA	AA	AA	AA	AA	AA	AA	AA	AA	AA	AA	AA	AA	AA	AA	AA	GG	AA	GG	AA	AA	AA	AA	AA	AA	AA	AA	AA	GG	AA	GG	AA	AA	AA	AA	AA	AA	AA	AA	AA	AA	AA
JHI-Hv50k-2016-8553	GG	GG	GG	GG	AG	GG	GG	NN	GG	GG	GG	GG	GG	GG	GG	GG	AA	GG	GG	AA	AA	GG	GG	AA	GG	AA	GG	AA	AA	GG	GG	AA	AA	AA	GG	GG	GG	GG	GG	GG	GG	GG	GG	AA	GG	AA	GG	GG	GG
JHI-Hv50k-2016-8602	GG	GG	GG	GG	GG	GG	GG	GG	GG	GG	GG	GG	GG	GG	GG	GG	GG	GG	GG	GG	GG	GG	GG	GG	GG	GG	AA	GG	GG	GG	GG	GG	GG	GG	GG	GG	GG	GG	GG	GG	GG	GG	GG	GG	GG	GG	GG	GG	GG
JHI-Hv50k-2016-8627	CC	CC	TT	CT	TT	CC	CT	CC	CC	CC	CC	CC	TT	CC	CC	CC	TT	CC	CC	CC	TT	CC	CC	CC	CC	CC	CC	CC	TT	CT	CC	CC	TT	CC	CC	CC	CC	CC	CC	CC	CC	CC	CC	CC	CC	CC	CC	CC	CC
JHI-Hv50k-2016-8841	TT	TT	CC	CC	CC	TT	CT	TT	TT	TT	TT	TT	CC	TT	TT	TT	TT	TT	TT	TT	TT	TT	TT	TT	TT	TT	TT	TT	TT	CT	TT	TT	TT	TT	TT	TT	TT	TT	TT	TT	TT	TT	TT	TT	TT	TT	TT	TT	TT
JHI-Hv50k-2016-8840	CC	CC	CC	CC	CC	CC	CC	CC	CC	CC	CC	TT	CC	CC	CC	TT	CC	CC	CC	CC	CC	CC	CC	CC	CC	CC	TT	CC	CC	CC	CT	CC	CC	CC	CC	CC	CC	CC	CC	CC	CC	CC	CC	CC	CC	CC	CC	CC	CC
SCRI_RS_222250	GG	GG	AA	AG	AA	GG	AG	AG	GG	GG	GG	AA	AA	GG	GG	AA	AA	AA	GG	AA	AA	AA	GG	GG	GG	GG	AA	AA	AA	AG	AG	GG	AA	GG	GG	GG	GG	GG	GG	GG	GG	GG	AA	AA	GG	AA	AA	AA	GG
JHI-Hv50k-2016-8809	TT	TT	TT	TT	TT	TT	TT	TT	TT	TT	TT	TT	TT	TT	TT	TT	TT	TT	TT	TT	TT	TT	TT	TT	TT	TT	TT	TT	TT	TT	TT	TT	TT	TT	TT	TT	TT	TT	TT	TT	TT	TT	TT	TT	TT	TT	CC	TT	TT
JHI-Hv50k-2016-8791	TT	TT	TT	TT	TT	TT	TT	TT	TT	TT	TT	TT	TT	TT	TT	TT	TT	TT	TT	TT	TT	TT	TT	TT	TT	TT	TT	TT	TT	TT	TT	TT	TT	TT	TT	TT	TT	TT	TT	TT	TT	TT	TT	TT	TT	TT	CC	TT	TT
JHI-Hv50k-2016-9033	TT	TT	TT	TT	TT	TT	TT	TT	TT	TT	TT	TT	TT	TT	TT	TT	TT	TT	TT	TT	TT	TT	TT	TT	TT	TT	TT	TT	TT	TT	TT	TT	TT	TT	TT	TT	TT	TT	TT	TT	TT	TT	TT	TT	TT	TT	TT	TT	TT
BOPA2_12_31149	GG	GG	GG	GG	GG	GG	GG	GG	GG	GG	GG	GG	GG	GG	GG	GG	GG	GG	GG	GG	GG	GG	GG	GG	GG	GG	GG	GG	GG	GG	GG	GG	GG	GG	GG	GG	GG	GG	GG	GG	GG	GG	GG	GG	GG	GG	GG	GG	GG
JHI-Hv50k-2016-9232	AA	AA	AA	AA	AA	AA	AA	AA	AA	AA	AA	AA	AA	AA	AA	AA	AA	AA	AA	AA	AA	AA	AA	AA	AA	AA	GG	AA	AA	AA	AA	AA	AA	AA	AA	AA	AA	AA	AA	AA	AA	AA	AA	AA	AA	AA	GG	AA	AA
JHI-Hv50k-2016-9229	TT	TT	TT	TT	TT	TT	TT	TT	TT	TT	TT	TT	TT	TT	TT	TT	TT	TT	TT	TT	TT	TT	TT	TT	TT	TT	TT	TT	TT	TT	TT	TT	TT	TT	TT	TT	TT	TT	TT	TT	TT	TT	TT	TT	TT	TT	TT	TT	TT
SCRI_RS_134663	GG	GG	GG	GG	GG	GG	GG	AG	GG	GG	GG	GG	GG	GG	GG	GG	GG	GG	GG	AA	GG	GG	GG	GG	GG	GG	GG	AA	GG	GG	GG	GG	GG	GG	GG	GG	GG	GG	GG	GG	GG	GG	GG	AA	GG	AA	GG	GG	GG
JHI-Hv50k-2016-9524	CC	CC	CC	CC	CC	CC	CC	CC	CC	CC	CC	CC	CC	CC	CC	CC	CC	CC	CC	CC	CC	AA	CC	CC	CC	CC	CC	CC	CC	CC	CC	AA	CC	AA	CC	CC	CC	CC	CC	CC	CC	CC	AA	CC	CC	CC	CC	AA	AA
JHI-Hv50k-2016-9563	CC	CC	CC	CC	CC	CC	CC	CC	CC	CC	CC	CC	CC	CC	CC	CC	CC	CC	CC	CC	CC	TT	CC	CC	CC	CC	CC	CC	CC	CC	CC	CC	CC	CC	CC	CC	CC	CC	CC	CC	CC	CC	TT	CC	CC	CC	CC	TT	CC
JHI-Hv50k-2016-9567	TT	TT	TT	GT	GT	GG	GT	GT	GG	GG	TT	GG	TT	GG	GG	GG	GG	GG	GG	GG	GG	GG	TT	GG	TT	GG	GG	GG	GG	GT	GG	GG	GG	GG	GG	GG	GG	GG	GG	GG	GG	GG	GG	GG	TT	GG	GG	GG	GG
JHI-Hv50k-2016-9600	AA	AA	AA	AA	AA	AA	AA	AA	AA	AA	AA	AA	AA	AA	CC	AA	AA	AA	AA	AA	AA	AA	AA	CC	AA	CC	CC	AA	AA	AA	AA	AA	AA	AA	AA	AA	AA	AA	AA	AA	AA	AA	AA	AA	AA	AA	AA	AA	AA
JHI-Hv50k-2016-9618	CC	CC	CC	CC	CC	TT	CT	CC	TT	TT	CC	TT	CC	NN	CC	TT	TT	TT	NN	CC	TT	CC	CC	CC	CC	CC	CC	CC	TT	CT	TT	NN	TT	NN	TT	CC	TT	CC	TT	TT	TT	TT	CC	CC	CC	CC	NN	CC	CC
JHI-Hv50k-2016-9620	GG	GG	GG	GG	GG	GG	GG	GG	GG	GG	GG	GG	GG	GG	GG	GG	GG	GG	GG	GG	GG	GG	GG	GG	GG	GG	AA	GG	GG	GG	GG	NN	GG	NN	GG	GG	GG	GG	GG	GG	GG	GG	GG	GG	GG	GG	NN	GG	GG
BOPA2_12_30918	GG	GG	GG	AG	GG	AA	AG	AG	AA	AA	GG	AA	GG	NN	AA	AA	AA	AA	NN	AA	AA	GG	GG	AA	GG	AA	AA	AA	AA	AG	AA	NN	AA	NN	AA	AA	AA	AA	AA	AA	AA	AA	GG	AA	GG	AA	NN	GG	AA
BOPA2_12_30919	GG	GG	GG	AG	GG	GG	GG	AG	GG	GG	GG	GG	GG	AA	AA	GG	GG	GG	AA	AA	GG	GG	GG	AA	GG	AA	AA	AA	GG	GG	GG	NN	GG	NN	GG	GG	GG	GG	GG	GG	GG	GG	GG	AA	GG	AA	NN	GG	AA
JHI-Hv50k-2016-9863	CC	CC	CC	CT	CC	CC	CC	CC	CC	CC	CC	CC	CC	CC	CC	CC	CC	CC	CC	CC	CC	CC	CC	TT	CC	TT	CC	CC	CC	CC	CC	TT	CC	TT	CC	CC	CC	CC	CC	CC	CC	CC	CC	CC	CC	CC	TT	CC	TT
JHI-Hv50k-2016-9857	AA	AA	AA	CC	CC	CC	CC	AC	CC	CC	AA	CC	CC	CC	CC	CC	CC	CC	CC	CC	CC	AA	AA	CC	AA	CC	CC	CC	CC	CC	CC	CC	CC	CC	CC	CC	CC	CC	CC	CC	CC	CC	AA	CC	CC	CC	CC	AA	CC
BOPA2_12_30952	AA	AA	AA	AA	AA	AA	AA	AT	AA	AA	AA	AA	AA	AA	AA	AA	AA	AA	AA	TT	AA	AA	AA	AA	AA	AA	TT	TT	AA	AA	AA	AA	AA	AA	AA	TT	AA	TT	AA	AA	AA	AA	AA	TT	TT	TT	TT	AA	AA
JHI-Hv50k-2016-9842	CC	CC	CC	CC	CC	TT	CT	CC	TT	TT	CC	TT	CC	TT	CC	TT	CC	CC	TT	CC	CC	CC	CC	CC	CC	CC	CC	CC	CC	CT	TT	CC	CC	CC	TT	CC	TT	CC	TT	TT	TT	TT	CC	CC	CC	CC	CC	CC	CC
BOPA2_12_30950	AA	AA	AA	AA	AA	AA	AA	AA	AA	AA	AA	AA	AA	AA	AA	AA	AA	AA	AA	AA	AA	AA	AA	AA	AA	AA	AA	AA	AA	AA	AA	AA	AA	AA	AA	AA	AA	AA	AA	AA	AA	AA	AA	AA	AA	AA	AA	AA	AA
JHI-Hv50k-2016-9721	GG	GG	GG	GG	GG	GG	GG	GG	GG	GG	GG	GG	GG	GG	GG	GG	GG	GG	GG	GG	GG	GG	GG	GG	GG	GG	AA	GG	GG	GG	GG	GG	GG	GG	GG	GG	GG	GG	GG	GG	GG	GG	GG	GG	GG	GG	GG	GG	GG
JHI-Hv50k-2016-9983	AA	AA	AA	AC	AA	CC	AC	AC	CC	CC	CC	CC	AA	CC	CC	CC	AA	CC	AA	CC	AA	AA	AA	AA	AA	AA	AA	CC	AA	AC	CC	AC	AA	AA	CC	CC	CC	CC	CC	CC	CC	CC	AA	CC	CC	CC	CC	AA	AA
SCRI_RS_129789	CC	CC	CC	CC	CC	CC	CC	CT	CC	CC	CC	CC	CC	CC	CC	CC	CC	CC	CC	TT	CC	CC	CC	CC	CC	CC	CC	TT	CC	CC	CC	CC	CC	CC	CC	CC	CC	CC	CC	CC	CC	CC	CC	TT	CC	TT	CC	CC	CC
JHI-Hv50k-2016-9903	AA	AA	AA	AG	GG	AA	AG	AA	AA	AA	GG	AA	GG	AA	AA	AA	AA	AA	GG	AA	AA	AA	AA	GG	AA	GG	GG	AA	AA	AG	AA	AA	AA	AA	AA	AA	AA	AA	AA	AA	AA	AA	AA	AA	AA	AA	AA	AA	AA
JHI-Hv50k-2016-9902	AA	AA	AA	AA	AA	AA	AA	AA	AA	AA	AA	AA	AA	AA	AA	AA	AA	AA	AA	AA	AA	AA	AA	AA	AA	AA	AA	AA	AA	AA	AA	AA	AA	AA	AA	AA	AA	AA	AA	AA	AA	AA	AA	AA	AA	AA	AA	AA	AA
SCRI_RS_148560	GG	GG	GG	GT	GG	TT	GT	GT	TT	TT	GG	TT	GG	TT	TT	TT	GG	TT	GG	TT	GG	GG	GG	TT	GG	TT	GG	TT	GG	GT	TT	GT	GG	GG	TT	TT	TT	TT	TT	TT	TT	TT	GG	TT	TT	TT	TT	GG	TT
JHI-Hv50k-2016-10222	AA	AA	AA	AA	AA	GG	AG	AA	AA	AA	GG	GG	AA	GG	GG	GG	AA	AA	AA	AA	AA	GG	AA	AA	AA	AA	AA	AA	AA	AA	GG	AG	AA	AA	AA	AA	AA	AA	GG	GG	GG	AA	GG	AA	AA	AA	AA	GG	AA
JHI-Hv50k-2016-10283	CC	CC	CC	CC	CC	TT	CT	CC	CC	CC	TT	TT	CC	TT	TT	TT	CC	TT	CC	CC	CC	TT	CC	CC	CC	CC	CC	CC	CC	CC	TT	CT	CC	CC	CC	CC	CC	CC	TT	TT	TT	CC	TT	CC	CC	CC	CC	TT	CC
JHI-Hv50k-2016-10286	GG	GG	GG	AA	AA	AA	AA	AG	AA	AA	AA	AA	AA	AA	AA	AA	AA	AA	GG	AA	AA	AA	GG	AA	GG	AA	AA	AA	AA	AA	AA	AA	AA	AA	AA	AA	GG	AA	AA	AA	AA	GG	AA	AA	AA	AA	AA	AA	AA
JHI-Hv50k-2016-10365	CC	CC	CC	CT	CC	CC	CC	CC	CC	CC	CC	CC	CC	CC	CC	CC	CC	TT	CC	CC	CC	TT	CC	CC	CC	CC	CC	CC	CC	CC	CC	CC	CC	CC	CC	CC	CC	CC	CC	CC	CC	CC	TT	CC	TT	CC	CC	TT	CC
JHI-Hv50k-2016-10363	GG	GG	GG	AG	NN	GG	GG	AG	GG	GG	GG	GG	GG	GG	GG	GG	AA	AA	GG	AA	AA	AA	GG	AA	GG	AA	GG	AA	AA	GG	GG	AG	AA	AA	GG	AA	GG	AA	GG	GG	GG	GG	AA	AA	AA	AA	GG	AA	GG
JHI-Hv50k-2016-10336	AA	AA	AA	AG	AA	AA	AA	AG	AA	AA	AA	AA	AA	AA	AA	AA	AA	AA	AA	GG	AA	AA	AA	GG	AA	GG	GG	GG	AA	AA	AA	AG	AA	GG	AA	GG	AA	GG	AA	AA	AA	AA	AA	GG	GG	GG	AA	AA	AA
SCRI_RS_148733	AA	AA	AA	AG	AA	AA	AA	AG	AA	AA	AA	AA	AA	AA	AA	AA	AA	AA	AA	GG	AA	AA	AA	GG	AA	GG	GG	GG	AA	AA	AA	AG	AA	GG	AA	GG	AA	GG	AA	AA	AA	AA	AA	GG	GG	GG	AA	AA	AA
JHI-Hv50k-2016-10440	AA	AA	AA	AA	AA	AA	AA	AA	AA	AA	AA	AA	AA	AA	AA	AA	AA	AA	AA	AA	AA	AA	AA	AA	AA	AA	CC	AA	AA	AA	AA	AA	AA	AA	AA	AA	AA	AA	AA	AA	AA	AA	AA	AA	AA	AA	AA	AA	AA
SCRI_RS_137023	GG	GG	GG	GG	GG	GG	GG	AG	GG	GG	GG	GG	GG	GG	GG	GG	GG	GG	GG	AA	GG	GG	GG	GG	GG	GG	GG	AA	GG	GG	GG	GG	GG	GG	GG	GG	GG	GG	GG	GG	GG	GG	GG	AA	GG	AA	GG	GG	GG
SCRI_RS_164150	CC	CC	CC	CC	CC	CC	CC	CC	CC	CC	CC	CC	CC	CC	CC	CC	CC	TT	CC	CC	CC	TT	CC	CC	CC	CC	CC	CC	CC	CC	CC	CC	CC	CC	CC	CC	CC	CC	CC	CC	CC	CC	TT	CC	CC	CC	CC	TT	CC
JHI-Hv50k-2016-10472	TT	TT	TT	TT	TT	TT	TT	TT	TT	TT	TT	TT	TT	TT	TT	TT	TT	TT	TT	TT	TT	TT	TT	TT	TT	TT	CC	TT	TT	TT	TT	TT	TT	TT	TT	CC	TT	CC	TT	TT	TT	TT	TT	TT	TT	TT	TT	TT	TT
JHI-Hv50k-2016-10570	TT	CC	CC	CT	CC	CC	CT	CT	CC	CT	CC	CC	TT	CC	CC	CC	CC	CC	CC	TT	CC	CC	CC	TT	CC	TT	TT	TT	CC	CC	CC	CT	TT	TT	CC	TT	TT	TT	CC	CC	CC	TT	CC	TT	TT	TT	CC	CC	TT
JHI-Hv50k-2016-10678	GG	GG	GG	GG	GG	GG	GG	GG	GG	GG	GG	GG	GG	GG	GG	GG	GG	GG	NN	GG	GG	GG	GG	GG	GG	GG	GG	GG	GG	GG	GG	AG	GG	AA	GG	GG	GG	GG	GG	GG	GG	GG	GG	GG	GG	GG	GG	GG	NN
JHI-Hv50k-2016-10645	TT	TT	TT	TT	TT	TT	CT	TT	TT	CT	TT	TT	TT	TT	TT	TT	TT	TT	TT	TT	TT	TT	TT	TT	TT	TT	CC	TT	TT	TT	TT	TT	CC	TT	TT	TT	TT	TT	TT	TT	TT	TT	TT	TT	CC	TT	TT	TT	TT
JHI-Hv50k-2016-10643	TT	TT	TT	TT	TT	TT	TT	TT	TT	TT	TT	TT	TT	TT	TT	TT	TT	TT	TT	TT	TT	TT	TT	TT	TT	TT	TT	TT	TT	TT	TT	TT	TT	TT	TT	TT	TT	TT	TT	TT	TT	TT	TT	TT	TT	TT	TT	TT	TT
JHI-Hv50k-2016-10642	GG	GG	GG	GG	GG	GG	GT	GG	GG	GG	GG	GG	GG	GT	GG	GG	GG	GG	TT	GG	GG	GG	GG	TT	GG	TT	GG	GG	GG	GG	GG	GG	GG	GG	GG	GG	GG	GG	GG	GG	GG	GG	GG	GG	GG	GG	GG	GG	TT
JHI-Hv50k-2016-10800	TT	TT	TT	GT	NN	GG	GT	TT	TT	GT	GG	GG	TT	TT	GG	GG	TT	TT	TT	TT	TT	GG	TT	TT	TT	TT	TT	TT	TT	GT	GG	GT	TT	TT	GG	GG	GG	GG	GG	GG	GG	GG	GG	TT	GG	TT	GG	GG	TT
JHI-Hv50k-2016-10782	GG	AA	AA	GG	GG	GG	GG	AG	AA	AG	GG	GG	AA	AA	GG	GG	AA	AA	AA	GG	AA	GG	AA	AA	AA	AA	AA	GG	AA	AG	GG	GG	AA	GG	GG	GG	GG	GG	GG	GG	GG	GG	GG	GG	GG	GG	GG	GG	GG
JHI-Hv50k-2016-10780	AA	GG	GG	AA	AA	AA	AG	AG	GG	AG	AA	AA	GG	GG	AA	AA	GG	GG	GG	AA	GG	AA	GG	GG	GG	GG	GG	AA	GG	AG	AA	AA	GG	NN	AA	AA	AA	AA	AA	AA	AA	AA	AA	AA	AA	AA	AA	AA	NN
JHI-Hv50k-2016-10875	TT	GG	GG	TT	NN	TT	TT	GT	GG	GT	TT	TT	GG	GG	TT	TT	GG	GG	GG	TT	GG	TT	GG	TT	GG	TT	TT	TT	GG	GT	TT	TT	TT	TT	TT	TT	TT	TT	TT	TT	TT	TT	TT	TT	TT	TT	TT	TT	TT
JHI-Hv50k-2016-10930	AA	CC	CC	CC	CC	CC	AC	AC	CC	CC	CC	CC	CC	CC	CC	CC	CC	CC	CC	AA	CC	CC	CC	CC	CC	CC	AA	AA	CC	CC	CC	CC	AA	CC	CC	CC	CC	CC	CC	CC	CC	CC	CC	AA	CC	AA	CC	CC	CC
JHI-Hv50k-2016-10994	TT	TT	TT	TT	TT	TT	CT	TT	TT	CT	TT	TT	TT	TT	TT	TT	TT	TT	TT	TT	TT	NN	TT	TT	TT	TT	TT	TT	TT	TT	TT	TT	TT	TT	TT	CC	TT	CC	TT	TT	TT	TT	NN	TT	CC	TT	TT	NN	TT
SCRI_RS_182656	AA	AA	AA	AG	AG	AA	AG	AA	AA	GG	AA	AA	GG	NN	AA	AA	GG	GG	GG	AA	GG	AA	AA	AA	AA	AA	AA	AA	GG	AA	AA	AA	AA	AA	GG	GG	GG	GG	AA	AA	AA	GG	AA	AA	GG	AA	AA	AA	GG
SCRI_RS_130600	AA	GG	GG	AG	GG	GG	AG	AG	GG	AG	GG	GG	AA	NN	GG	GG	AA	AA	AA	AA	AA	AA	GG	AA	GG	AA	AA	AA	AA	GG	GG	AG	AA	AA	AA	AA	AA	AA	GG	GG	GG	AA	AA	AA	AA	AA	GG	AA	AG
SCRI_RS_130592	NN	AA	AA	AG	AA	AA	AG	AG	AA	GG	AA	AA	AA	AA	AA	AA	AA	AA	AA	GG	AA	AA	AA	AG	AA	GG	AA	GG	AA	AA	AA	AA	AA	AA	AA	GG	GG	GG	AA	AA	AA	GG	AA	GG	GG	GG	AA	AA	AA
JHI-Hv50k-2016-11028	CC	TT	TT	CT	CT	TT	CT	CT	TT	CT	TT	TT	CC	CT	TT	TT	CC	CC	CC	CC	CC	CC	TT	CC	TT	CC	CC	CC	CC	TT	TT	CT	CC	CC	CC	CC	CC	CC	TT	TT	TT	CC	CC	CC	CC	CC	TT	CC	CC
SCRI_RS_169942	AA	GG	GG	GG	GG	GG	GG	AG	GG	GG	GG	GG	GG	GG	GG	GG	GG	GG	GG	AA	GG	GG	GG	GG	GG	GG	GG	AA	GG	GG	GG	GG	GG	GG	GG	GG	GG	GG	GG	GG	GG	GG	GG	AA	GG	AA	GG	GG	GG
JHI-Hv50k-2016-11098	TT	TT	GG	GT	GG	GG	GG	TT	GG	GT	GG	GG	TT	GT	GG	GG	GG	TT	TT	TT	GG	TT	TT	GG	TT	GG	GG	TT	GG	GG	GG	GT	GG	TT	TT	TT	TT	TT	GG	GG	GG	TT	TT	TT	TT	TT	GG	TT	TT
JHI-Hv50k-2016-11134	AA	AA	AA	AA	AA	AA	AA	AA	AA	AA	AA	AA	AA	AA	AA	AA	AA	AA	AA	AA	AA	GG	AA	AA	AA	AA	AA	AA	AA	AA	AA	AA	AA	AA	AA	AA	AA	AA	AA	AA	AA	AA	GG	AA	AA	AA	AA	GG	AA
JHI-Hv50k-2016-11190	CC	CC	CC	CC	CC	CC	CC	CC	CC	CC	CC	CC	CC	CC	CC	CC	CC	CC	CC	CC	CC	CC	CC	CC	CC	CC	TT	CC	CC	CC	CC	CC	CC	CC	CC	CC	CC	CC	CC	CC	CC	CC	CC	CC	CC	CC	CC	CC	CC
JHI-Hv50k-2016-11249	CC	CC	CC	CC	CC	CC	CC	CC	CC	CC	CC	CC	CC	CC	CC	CC	CC	CC	CC	CC	CC	TT	CC	CC	CC	CC	CC	CC	CC	CC	CC	CC	CC	CC	CC	CC	CC	CC	CC	CC	CC	CC	TT	CC	CC	CC	CC	TT	CC
JHI-Hv50k-2016-11234	GG	GG	GG	AG	GG	GG	GG	GG	GG	GG	GG	GG	GG	GG	GG	GG	GG	GG	GG	GG	GG	GG	GG	GG	GG	GG	GG	GG	GG	GG	GG	GG	GG	GG	GG	GG	GG	GG	GG	GG	GG	GG	GG	GG	GG	GG	GG	GG	AA
SCRI_RS_152464	CC	CC	GG	CG	CG	CC	CG	CC	GG	CG	CC	GG	CC	CG	CC	GG	GG	CC	CC	CC	GG	CC	CC	GG	CC	GG	GG	CC	GG	CG	CG	GG	GG	GG	CC	CC	CC	CC	CC	CC	CC	CC	CC	CC	CC	CC	CC	CC	CC
JHI-Hv50k-2016-11522	TT	TT	TT	TT	TT	TT	TT	TT	TT	TT	TT	TT	TT	TT	TT	TT	TT	TT	TT	TT	TT	TT	TT	TT	TT	TT	CC	TT	TT	TT	TT	TT	TT	TT	TT	TT	TT	TT	TT	TT	TT	TT	TT	TT	TT	TT	TT	TT	TT
JHI-Hv50k-2016-11495	GG	AA	GG	GG	GG	GG	GG	AG	GG	GG	GG	GG	AA	GG	GG	GG	AA	AA	GG	GG	AA	GG	GG	GG	AA	GG	GG	GG	AA	GG	GG	GG	GG	GG	AA	GG	GG	AA	GG	GG	GG	GG	GG	GG	GG	GG	GG	GG	GG
SCRI_RS_189465	CC	CC	TT	CC	NN	CC	CC	CC	TT	TT	CC	TT	TT	CT	CC	TT	TT	TT	CC	CC	TT	TT	CC	CC	CC	CC	CC	CC	TT	CT	CT	CT	TT	CC	TT	TT	CC	TT	CC	CC	CC	CC	TT	CC	TT	CC	CC	TT	CC
JHI-Hv50k-2016-11646	GG	GG	GG	AG	AA	AA	AG	GG	GG	GG	AA	GG	GG	AG	AA	GG	AA	GG	AA	GG	AA	GG	AA	GG	GG	GG	GG	GG	AA	AG	AG	GG	GG	GG	GG	GG	AA	GG	AA	AA	AA	AA	GG	GG	GG	GG	AA	GG	AA
JHI-Hv50k-2016-11650	TT	TT	TT	TT	TT	TT	TT	TT	TT	TT	TT	TT	TT	TT	TT	TT	TT	TT	TT	TT	TT	TT	TT	TT	TT	TT	CC	TT	TT	TT	TT	TT	TT	TT	TT	TT	TT	TT	TT	TT	TT	TT	TT	TT	TT	TT	TT	TT	TT
JHI-Hv50k-2016-11651	TT	TT	GG	TT	TT	TT	TT	TT	GG	GG	TT	GG	GG	GT	TT	GG	TT	GG	TT	TT	TT	GG	TT	TT	TT	TT	TT	TT	TT	GT	GT	GT	GG	TT	GG	GG	TT	GG	TT	TT	TT	TT	GG	TT	GG	TT	TT	GG	TT
JHI-Hv50k-2016-11704	CC	CC	CC	CT	TT	TT	CT	CC	CC	CC	TT	CC	CC	CT	TT	CC	CC	CC	TT	CC	CC	TT	TT	CC	CC	CC	CC	CC	CC	CT	CT	CC	CC	CC	CC	CC	TT	CC	TT	TT	TT	TT	TT	CC	CC	CC	TT	TT	TT
JHI-Hv50k-2016-11714	GG	GG	AA	GG	GG	GG	GG	GG	AA	AG	GG	AA	GG	AG	GG	AA	GG	GG	GG	GG	GG	GG	GG	AA	GG	AA	AA	GG	GG	AG	AG	AA	AA	AA	GG	GG	GG	GG	GG	GG	GG	GG	GG	GG	GG	GG	GG	GG	GG
SCRI_RS_13972	GG	AA	GG	GG	GG	GG	GG	AG	GG	GG	GG	GG	AA	GG	GG	GG	GG	AA	GG	GG	GG	GG	GG	GG	AA	GG	GG	GG	GG	GG	GG	GG	GG	GG	AA	GG	GG	AA	GG	GG	GG	GG	GG	GG	GG	GG	GG	GG	GG
JHI-Hv50k-2016-11776	AA	GG	GG	GG	GG	GG	GG	AG	GG	GG	GG	GG	GG	GG	GG	GG	GG	GG	GG	AA	GG	GG	GG	GG	GG	GG	GG	AA	GG	GG	GG	GG	GG	GG	GG	GG	GG	GG	GG	GG	GG	GG	GG	AA	GG	AA	GG	AA	GG
JHI-Hv50k-2016-11870	GG	GG	GG	GG	GG	GG	GG	GG	GG	GG	GG	GG	AA	GG	GG	GG	GG	AA	GG	GG	GG	GG	GG	GG	GG	GG	GG	GG	GG	GG	GG	GG	GG	GG	AA	GG	GG	AA	GG	GG	GG	GG	GG	GG	GG	GG	GG	GG	GG
JHI-Hv50k-2016-11873	TT	TT	TT	CT	NN	CC	CT	TT	TT	TT	CC	TT	TT	TT	CC	TT	TT	TT	TT	TT	TT	TT	TT	TT	TT	TT	TT	TT	TT	CT	CT	TT	TT	NN	TT	NN	TT	TT	CC	CC	CC	TT	TT	TT	NN	TT	CC	CC	CC
JHI-Hv50k-2016-11877	GG	AA	AA	AA	AA	AA	AA	AG	AA	AA	AA	AA	GG	AA	AA	AA	AA	GG	AA	GG	AA	AA	AA	AA	AA	AA	AA	GG	AA	AA	AA	AA	AA	AA	GG	AA	AA	GG	AA	AA	AA	AA	AA	GG	AA	GG	AA	AA	AA
JHI-Hv50k-2016-11910	GG	AA	AA	GG	GG	GG	GG	NN	AA	AG	GG	AA	GG	AG	GG	AA	GG	GG	GG	GG	GG	AA	GG	GG	AA	GG	AA	GG	GG	AG	AG	AG	AA	GG	GG	GG	AA	GG	GG	GG	GG	AA	AA	GG	GG	GG	GG	GG	GG
BOPA2_12_30948	CC	CC	CC	AC	CC	CC	CC	CC	CC	AC	CC	CC	CC	CC	CC	CC	CC	CC	CC	CC	CC	AA	CC	AA	CC	AA	CC	CC	CC	CC	CC	AC	CC	AC	CC	AA	CC	CC	CC	CC	CC	CC	AA	CC	AA	CC	CC	CC	CC
SCRI_RS_189506	GG	GG	AA	GG	GG	GG	GG	GG	AA	AG	GG	AA	AA	AA	GG	AA	GG	AA	AA	GG	GG	GG	AA	GG	AA	GG	AA	GG	GG	AG	AG	AG	AA	GG	GG	GG	GG	GG	GG	GG	GG	GG	GG	GG	GG	GG	GG	GG	AA
SCRI_RS_141877	GG	GG	GG	GG	GG	GG	GG	GG	GG	GG	GG	GG	GG	GG	GG	GG	GG	GG	TT	GG	GG	GG	TT	GG	GG	GG	GG	GG	GG	GG	GG	GG	GG	GG	GG	NN	GG	GG	GG	GG	GG	GG	GG	GG	GG	GG	GG	GG	TT
SCRI_RS_139220	GG	GG	GG	GG	GG	GG	GG	GG	GG	GG	GG	GG	GG	GG	GG	GG	GG	GG	GG	GG	GG	AA	GG	GG	GG	GG	GG	GG	GG	GG	GG	GG	GG	GG	GG	GG	GG	GG	GG	GG	GG	GG	AA	GG	GG	GG	GG	GG	GG
JHI-Hv50k-2016-11980	TT	GG	GG	GT	TT	TT	TT	GT	GG	GT	TT	GG	TT	GT	TT	GG	TT	TT	TT	TT	TT	TT	TT	TT	GG	TT	GG	TT	TT	GT	GT	GG	GG	GG	TT	TT	GG	TT	TT	TT	TT	GG	TT	TT	TT	TT	TT	GG	TT
JHI-Hv50k-2016-12117	TT	TT	TT	TT	NN	TT	TT	TT	TT	CT	TT	TT	TT	TT	TT	TT	CC	TT	TT	TT	CC	TT	TT	CC	TT	CC	TT	TT	CC	TT	TT	CT	TT	CC	TT	CC	TT	TT	TT	TT	TT	TT	TT	TT	CC	TT	TT	TT	TT
JHI-Hv50k-2016-12202	GG	TT	TT	GG	GG	GG	GG	GT	TT	TT	GG	TT	TT	TT	GG	TT	TT	TT	TT	GG	TT	TT	TT	TT	TT	TT	TT	GG	TT	NN	GT	TT	TT	TT	TT	TT	TT	TT	GG	GG	TT	TT	TT	GG	TT	GG	GG	TT	GG
JHI-Hv50k-2016-12372	CC	CC	CC	CC	CC	CC	CC	CC	CC	AC	CC	CC	CC	CC	CC	CC	CC	CC	CC	CC	CC	CC	CC	AA	CC	AA	CC	CC	CC	CC	CC	CC	CC	CC	CC	AA	CC	CC	CC	CC	CC	CC	CC	CC	AA	CC	CC	CC	CC
JHI-Hv50k-2016-12517	AA	AA	AA	AC	NN	AA	AA	AA	AA	AC	AA	AA	AA	AA	AA	AA	CC	AA	AA	AA	CC	AA	AA	CC	AA	CC	AA	AA	CC	AA	AA	AA	AA	AA	AA	CC	CC	AA	AA	AA	AA	CC	AA	AA	CC	AA	AA	AA	AA
JHI-Hv50k-2016-12523	AA	AA	AA	AG	NN	GG	GG	AA	AA	AA	GG	AA	GG	AA	GG	AA	AA	GG	AA	AA	AA	AA	AA	AA	AA	AA	AA	AA	AA	AG	AG	AA	AA	AA	GG	AA	AA	GG	GG	GG	GG	AA	GG	AA	AA	AA	GG	AA	GG
JHI-Hv50k-2016-12594	CC	CC	CC	CT	CC	CC	CC	CC	CC	CT	CC	CC	CC	CC	CC	CC	CC	CC	CC	CC	CC	CC	CC	TT	CC	TT	CC	CC	CC	CC	CC	CC	CC	CC	CC	TT	TT	CC	CC	CC	CC	TT	CC	CC	TT	CC	CC	CC	CC
JHI-Hv50k-2016-12602	AA	AA	AA	AA	AA	AA	AA	AA	AA	AA	AA	AA	AA	AA	AA	AA	AA	AA	AA	AA	AA	AA	AA	AA	AA	AA	AA	AA	AA	AA	AA	AA	AA	AA	AA	AA	GG	AA	AA	AA	AA	GG	AA	AA	AA	AA	AA	AA	AA
JHI-Hv50k-2016-12670	TT	CC	CC	CC	CC	CC	CC	CT	CC	CC	CC	CC	CC	CC	CC	CC	CC	CC	CC	TT	CC	CC	CC	CC	CC	CC	CC	TT	CC	CC	CC	CC	CC	CC	CC	CC	CC	CC	CC	CC	CC	CC	CC	TT	CC	TT	CC	CC	CC
JHI-Hv50k-2016-12682	CC	CC	TT	CC	CC	CC	CC	CC	TT	CT	CC	TT	TT	TT	CC	TT	CC	TT	TT	CC	CC	CC	TT	CC	TT	CC	TT	CC	CC	CT	CT	CT	TT	CC	CC	CC	CC	CC	CC	CC	CC	CC	CC	CC	CC	CC	CC	CC	CC
JHI-Hv50k-2016-12702	AA	AA	AA	AA	AA	AA	AA	AA	AA	AA	AA	AA	AA	AA	AA	AA	AA	AA	AA	AA	AA	GG	AA	AA	AA	AA	AA	AA	AA	AA	AA	AA	AA	AA	AA	AA	GG	AA	AA	AA	AA	GG	AA	AA	AA	AA	AA	GG	AA
JHI-Hv50k-2016-12715	TT	TT	CC	CT	NN	TT	TT	TT	CC	CT	TT	CC	CC	CC	TT	CC	CC	CC	CC	TT	CC	CC	CC	CC	CC	CC	CC	TT	CC	CT	CT	CT	CC	TT	TT	CC	CC	TT	TT	TT	TT	CC	TT	TT	CT	TT	TT	CC	CC
BOPA1_2496-1916	AA	AA	AA	AA	AA	AA	AA	AA	AA	AA	AA	AA	AA	AA	AA	AA	AA	AA	AA	AA	AA	GG	AA	AA	AA	AA	AA	AA	AA	AA	AA	AA	AA	AA	AA	AA	GG	AA	AA	AA	AA	GG	AA	AA	AA	AA	AA	GG	AA
JHI-Hv50k-2016-12736	CC	CC	CC	CC	NN	CC	CC	CC	CC	CC	CC	CC	CC	CC	CC	CC	TT	CC	CC	CC	TT	TT	CC	CC	CC	CC	CC	CC	TT	CC	CC	CC	CC	CC	CC	CC	TT	CC	CC	CC	CC	TT	CC	CC	CC	CC	CC	TT	CC
JHI-Hv50k-2016-12773	AA	AA	AA	AA	AA	AA	AA	AA	AA	AA	AA	AA	AA	AA	AA	AA	GG	AA	AA	AA	GG	AA	AA	AA	AA	AA	AA	AA	GG	AA	AA	AA	AA	AA	AA	NN	AA	AA	AA	AA	AA	AA	AA	AA	AA	AA	AA	AA	GG
BOPA1_10922-503	GG	GG	AA	GG	GG	GG	GG	GG	AA	AG	GG	AA	AA	AA	GG	AA	GG	AA	AA	GG	GG	GG	AA	GG	AA	GG	AA	GG	GG	AG	AG	AG	AA	GG	GG	GG	GG	GG	GG	GG	GG	GG	GG	GG	GG	GG	GG	GG	AA
JHI-Hv50k-2016-12821	AA	AA	AA	AA	AA	AA	AA	AA	AA	AA	AA	AA	AA	AA	AA	AA	AA	AA	AA	AA	AA	AA	AA	AA	AA	AA	AA	AA	AA	AA	AA	AA	AA	AA	AA	AA	GG	AA	AA	AA	AA	GG	AA	AA	AA	AA	AA	GG	AA
BOPA2_12_30876	GG	AA	AA	AA	AA	AA	AA	AG	AA	AA	GG	AA	AA	AA	AA	AA	AA	AA	AA	GG	AA	AA	AA	GG	AA	GG	AA	GG	AA	AA	AA	AG	AA	GG	AA	AA	AA	AA	AA	AA	AA	AA	GG	GG	AA	GG	AA	AA	AA
JHI-Hv50k-2016-12926	AA	AA	AA	AA	AA	AA	AA	AA	AA	AA	AA	AA	AA	AA	AA	AA	AA	AA	AA	AA	AA	AA	AA	AA	AA	AA	AA	AA	AA	AA	AA	AA	AA	AA	AA	AA	AA	AA	AA	AA	AA	AA	GG	AA	AA	AA	AA	AA	AA
JHI-Hv50k-2016-12930	GG	AA	AA	AA	AA	AA	AA	AG	AA	AA	AA	AA	AA	AA	AA	AA	AA	AA	GG	GG	AA	AA	GG	AA	AA	GG	AA	GG	AA	AA	AA	AG	AA	GG	AA	NN	AA	AA	AA	AA	AA	AA	AA	GG	AA	GG	AA	AA	GG
JHI-Hv50k-2016-12956	TT	TT	TT	TT	TT	TT	TT	TT	TT	TT	TT	TT	TT	TT	TT	TT	TT	TT	CC	TT	TT	TT	CC	TT	TT	TT	TT	TT	TT	TT	TT	TT	TT	TT	TT	CC	TT	TT	TT	TT	TT	TT	CC	TT	CT	TT	TT	TT	CC
JHI-Hv50k-2016-12959	AA	GG	GG	GG	GG	GG	GG	AG	GG	GG	GG	GG	GG	GG	GG	GG	GG	GG	AA	AA	GG	GG	AA	GG	GG	GG	GG	AA	GG	GG	GG	AG	GG	AA	GG	GG	GG	GG	GG	GG	GG	GG	GG	AA	GG	AA	GG	GG	AA
JHI-Hv50k-2016-12965	CC	CC	CC	CC	CC	CC	CC	CC	CC	CC	CC	CC	CC	CC	CC	CC	AA	CC	AA	CC	AA	CC	AA	AA	CC	CC	CC	CC	AA	CC	CC	CC	CC	CC	CC	CC	CC	CC	CC	CC	CC	CC	AA	CC	CC	CC	CC	CC	AA
JHI-Hv50k-2016-13004	TT	GG	GG	GT	GG	GG	GG	GT	GG	GG	GG	GG	GG	GG	GG	GG	GG	GG	TT	TT	GG	TT	TT	GG	GG	GG	GG	TT	GG	GG	GG	TT	GG	TT	GG	GG	GG	GG	GG	GG	GG	GG	TT	TT	GG	TT	GG	GG	TT
JHI-Hv50k-2016-13033	CC	CC	TT	CC	CC	CC	CC	CC	TT	CC	TT	TT	CC	TT	CC	TT	CC	CC	CC	CC	CC	CC	CC	CC	CC	TT	TT	CC	CC	CT	CT	CC	TT	CC	CC	TT	CC	CC	CC	CC	CC	CC	CC	CC	CC	CC	CC	TT	CC
JHI-Hv50k-2016-13067	GG	AA	AA	AG	AA	AA	AA	AG	AA	AA	AA	AA	AA	AA	AA	AA	GG	AA	AA	GG	GG	GG	AA	GG	AA	AA	AA	GG	GG	AA	AA	GG	AA	GG	AA	GG	AA	AA	AA	AA	GG	AA	GG	GG	AG	GG	AA	AA	GG
SCRI_RS_4891	TT	TT	GG	NN	GG	GG	GG	TT	GG	NN	GG	TT	GG	GG	GG	NN	GG	GG	GG	TT	GG	TT	GG	GG	NN	GG	NN	TT	GG	GG	GG	TT	GG	TT	GG	GG	GG	GG	GG	GG	NN	GG	TT	TT	NN	TT	GG	GG	GG
SCRI_RS_124926	CC	CC	TT	CT	TT	TT	CT	CC	TT	CT	TT	TT	TT	TT	TT	TT	CC	TT	TT	CC	CC	TT	TT	CC	TT	CC	TT	CC	TT	TT	TT	CC	TT	CC	TT	TT	TT	TT	TT	TT	TT	TT	TT	CC	CT	CC	TT	TT	TT
JHI-Hv50k-2016-13229	GG	GG	GG	GG	GG	GG	GG	GG	GG	GG	GG	AA	GG	GG	GG	AA	GG	GG	GG	GG	GG	AA	GG	GG	AA	GG	AA	GG	GG	GG	AG	GG	GG	GG	GG	GG	GG	GG	GG	GG	AA	GG	AA	GG	AG	GG	GG	GG	GG
JHI-Hv50k-2016-13238	CC	CC	CC	CC	CC	CC	CC	CC	CC	CC	CC	TT	CC	CC	CC	TT	CC	CC	CC	CC	CC	TT	CC	CC	TT	CC	TT	CC	CC	CC	CT	CC	CC	CC	CC	CC	CC	CC	CC	CC	TT	CC	TT	CC	CT	CC	CC	CC	CC
BOPA1_6792-1945	GG	GG	AA	AG	NN	AA	AG	GG	AA	NN	AA	GG	AA	AA	AA	GG	GG	AA	AA	GG	GG	GG	AA	GG	GG	GG	GG	GG	AA	AA	AG	GG	AA	GG	AA	AA	AA	AA	AA	AA	GG	AA	GG	GG	GG	GG	AA	AA	AA
JHI-Hv50k-2016-13262	CC	CC	CC	CC	CC	CC	CC	CC	CC	CC	CC	CC	CC	CC	CC	CC	CC	CC	CC	CC	CC	CC	CC	CC	CC	CC	CC	CC	CC	CC	CC	CC	CC	CC	CC	CC	CC	CC	CC	CC	CC	CC	CC	CC	CC	CC	CC	CC	CC
JHI-Hv50k-2016-13264	AA	GG	AA	AA	AA	AA	AG	AG	AA	AG	AA	GG	AA	AA	AA	GG	AA	AA	AA	AA	AA	GG	AA	AA	AA	AA	GG	AA	AA	AA	AG	AA	AA	AA	AA	AA	AA	AA	AA	AA	GG	AA	GG	AA	AG	AA	AA	AA	AA
JHI-Hv50k-2016-13282	AA	AA	GG	GG	GG	GG	NN	AA	GG	AG	GG	AA	GG	GG	GG	AA	AA	GG	GG	AA	AA	AA	GG	AA	GG	AA	AA	AA	GG	GG	AG	NN	GG	AA	GG	GG	GG	GG	GG	GG	AA	GG	AA	AA	AG	AA	GG	GG	GG
JHI-Hv50k-2016-13325	TT	CC	TT	TT	TT	TT	TT	CT	TT	NN	TT	CC	TT	TT	TT	CC	CC	TT	TT	TT	CC	CC	TT	CC	TT	TT	CC	TT	TT	TT	CT	TT	TT	TT	TT	TT	TT	TT	TT	TT	CC	TT	CC	TT	TT	TT	TT	TT	TT
JHI-Hv50k-2016-13359	NN	NN	NN	NN	NN	NN	NN	NN	NN	NN	NN	NN	NN	NN	NN	NN	NN	NN	NN	NN	NN	NN	NN	NN	NN	NN	NN	NN	NN	NN	NN	NN	NN	NN	NN	NN	NN	NN	NN	NN	NN	NN	NN	NN	NN	NN	NN	NN	NN
SCRI_RS_182603	AA	CC	CC	CC	CC	CC	CC	CC	CC	CC	CC	AA	CC	CC	CC	AA	CC	CC	CC	AA	CC	CC	CC	CC	CC	AA	AA	AA	CC	CC	AC	CC	CC	CC	CC	CC	CC	CC	CC	CC	CC	CC	CC	AA	CC	AA	CC	CC	CC
JHI-Hv50k-2016-13382	TT	TT	TT	TT	TT	TT	TT	TT	TT	TT	TT	TT	TT	TT	TT	TT	TT	TT	TT	TT	TT	TT	TT	TT	TT	CC	TT	TT	TT	TT	TT	TT	TT	TT	TT	TT	TT	TT	TT	TT	TT	TT	TT	TT	TT	TT	TT	TT	TT
JHI-Hv50k-2016-13372	TT	GG	GG	GT	GG	GG	GG	GT	GG	GG	GG	TT	GG	GG	GG	TT	GG	GG	GG	TT	GG	GG	GG	GG	GG	GG	TT	TT	GG	GG	GT	GT	GG	GG	GG	GG	GG	GG	GG	GG	GG	GG	GG	TT	GG	TT	GG	GG	GG
SCRI_RS_138043	CC	CC	TT	CT	TT	TT	CT	CC	TT	CT	TT	CC	TT	TT	TT	CC	TT	TT	TT	CC	TT	CC	TT	TT	TT	CC	CC	CC	TT	TT	CT	CT	TT	TT	TT	TT	TT	TT	TT	TT	CC	TT	CC	CC	CT	CC	TT	TT	TT
BOPA1_4226-570	GG	AA	AA	AG	NN	AA	AA	AG	AA	AA	AA	GG	AA	AA	AA	GG	GG	AA	AA	GG	GG	GG	AA	GG	GG	AA	GG	GG	AA	AA	AG	AG	AA	AA	AA	AG	AA	AA	AA	AA	GG	AA	GG	GG	AG	GG	AA	AA	AA
JHI-Hv50k-2016-13419	GG	GG	AA	AG	NN	AA	AG	GG	AA	AG	AA	GG	AA	AA	AA	GG	GG	AA	GG	GG	GG	GG	GG	GG	GG	GG	GG	GG	AA	AA	AG	AG	AA	AA	AA	AG	AA	AA	AA	AA	GG	AA	GG	GG	GG	GG	AA	AA	AA
JHI-Hv50k-2016-13415	AA	AA	AA	AG	AA	AA	AA	AA	AA	AA	AA	GG	AA	AA	AA	GG	GG	AA	AA	AA	GG	GG	AA	GG	AA	AA	GG	AA	AA	AA	AG	AG	AA	AA	AA	AA	AA	AA	AA	AA	GG	AA	GG	AA	AA	AA	AA	AA	AA
JHI-Hv50k-2016-13500	AA	AA	GG	AG	AG	GG	AG	AA	GG	AG	GG	AA	GG	GG	GG	AA	AA	GG	AA	AA	AA	AA	AA	AA	AA	AA	AA	AA	GG	GG	AG	AG	GG	GG	GG	AG	GG	GG	GG	GG	AA	GG	AA	AA	AA	AA	GG	GG	GG
SCRI_RS_14227	CC	TT	CC	CC	CT	CC	CT	CT	CC	CT	CC	CC	CC	CC	CC	CC	TT	CC	CC	CC	TT	CC	CC	TT	TT	CC	CC	CC	CC	CC	CC	CC	CC	CC	CC	CT	CC	CC	CC	CC	CC	CC	CC	CC	TT	CC	CC	CC	CC
JHI-Hv50k-2016-13509	TT	CC	TT	TT	TT	TT	CT	CT	TT	CT	TT	TT	TT	TT	TT	TT	CC	TT	TT	TT	CC	TT	TT	CC	TT	TT	TT	TT	TT	TT	TT	TT	TT	TT	TT	TT	TT	TT	TT	TT	TT	TT	TT	TT	CT	TT	TT	TT	TT
JHI-Hv50k-2016-13516	AA	GG	GG	GG	GG	GG	GG	AG	GG	GG	GG	GG	GG	GG	GG	GG	GG	GG	GG	AA	GG	GG	GG	GG	GG	GG	GG	AA	GG	GG	GG	GG	GG	GG	GG	GG	GG	GG	GG	GG	GG	GG	GG	AA	GG	AA	GG	GG	GG
JHI-Hv50k-2016-13583	NN	GG	GG	AG	NN	AA	AG	GG	GG	GG	GG	AA	AA	GG	GG	AA	GG	GG	GG	NN	GG	GG	GG	GG	GG	GG	AA	NN	GG	AG	AA	GG	GG	GG	AA	AG	GG	AA	AA	AA	GG	GG	GG	NN	GG	NN	AA	GG	AA
JHI-Hv50k-2016-13566	NN	CC	TT	TT	TT	TT	CT	CC	TT	CT	TT	TT	TT	TT	TT	TT	TT	CC	CC	NN	TT	CC	CC	TT	TT	CC	TT	NN	TT	TT	TT	TT	TT	TT	TT	TT	TT	TT	TT	TT	CC	TT	CC	NN	CT	NN	TT	TT	TT
SCRI_RS_122490	NN	GG	AA	GG	GG	GG	GG	GG	AA	AG	AA	GG	GG	AA	AA	GG	GG	GG	GG	NN	GG	GG	GG	GG	GG	GG	GG	NN	AA	AG	GG	AG	AA	AA	GG	GG	AA	GG	GG	GG	GG	AA	GG	NN	GG	NN	GG	AA	GG
SCRI_RS_88375	NN	AA	GG	GG	GG	GG	AG	AA	GG	AG	GG	GG	GG	GG	GG	GG	GG	AA	AA	NN	GG	GG	AA	GG	GG	GG	GG	NN	GG	GG	GG	GG	GG	GG	GG	GG	GG	GG	GG	GG	GG	GG	GG	NN	AG	NN	GG	GG	GG
JHI-Hv50k-2016-13743	NN	CC	CC	CT	CC	CC	CC	CC	CC	CC	CC	CC	CC	CC	CC	CC	CC	CC	CC	NN	CC	TT	CC	CC	CC	CC	CC	NN	CC	CC	CC	CT	CC	CC	CC	CC	CC	CC	CC	CC	TT	CC	TT	NN	CC	NN	CC	CC	CC
JHI-Hv50k-2016-13780	NN	AA	AA	AG	NN	GG	AG	AA	AA	AA	AA	GG	GG	AA	AA	GG	AA	AA	AA	NN	AA	AA	AA	AA	AA	GG	GG	NN	AA	AG	GG	AA	AA	AA	GG	AG	AA	GG	GG	GG	AA	AA	AA	NN	AA	NN	GG	AA	GG
JHI-Hv50k-2016-13798	NN	TT	TT	TT	TT	TT	TT	TT	TT	TT	TT	TT	TT	TT	TT	TT	TT	TT	TT	NN	TT	CC	TT	TT	TT	TT	TT	NN	TT	TT	TT	TT	TT	TT	TT	TT	TT	TT	TT	TT	CC	TT	CC	NN	TT	NN	TT	TT	TT
SCRI_RS_150226	NN	AA	CC	CC	CC	CC	AC	AA	CC	AC	CC	CC	CC	CC	CC	CC	CC	AA	AA	NN	AA	CC	AA	CC	CC	CC	CC	NN	CC	CC	CC	CC	CC	CC	CC	CC	CC	CC	CC	CC	CC	CC	CC	NN	AC	NN	CC	CC	CC
BOPA1_1906-429	AA	GG	AA	GG	GG	GG	GG	AG	AA	AG	AA	GG	GG	AA	AA	GG	AA	GG	GG	AA	GG	AA	GG	AA	AA	AA	GG	AA	AA	AG	GG	AG	AA	AA	GG	AG	AA	GG	GG	GG	AA	AA	AA	AA	AG	AA	GG	AA	GG
JHI-Hv50k-2016-13961	NN	GG	GG	AA	AA	AA	AG	GG	GG	GG	GG	AA	AA	GG	GG	AA	AA	AA	AA	NN	AA	GG	AA	AA	AA	AA	AA	NN	GG	AG	AA	AG	GG	GG	AA	AA	GG	AA	AA	AA	GG	GG	GG	NN	AG	NN	AA	GG	AA
JHI-Hv50k-2016-14002	GG	GG	AA	GG	GG	GG	GG	GG	AA	NN	AA	GG	GG	AA	AA	GG	GG	GG	GG	GG	GG	GG	GG	GG	GG	GG	GG	GG	AA	AG	GG	AG	AA	AA	GG	GG	AA	GG	GG	GG	GG	AA	GG	GG	GG	GG	GG	AA	GG
JHI-Hv50k-2016-14076	CC	TT	CC	CC	CC	CC	CT	CT	CC	CT	CC	CC	CC	CC	CC	CC	CC	CC	CC	CC	CC	TT	CC	CC	CC	CC	CC	CC	CC	CC	CC	CC	CC	CC	CC	CC	CC	CC	CC	CC	TT	CC	TT	CC	CT	CC	CC	CC	CC
SCRI_RS_217160	AA	AA	GG	AA	AA	AA	AA	AA	GG	AG	GG	AA	AA	GG	GG	AA	AA	AA	AA	AA	AA	AA	AA	AA	AA	AA	AA	AA	GG	AG	AA	AG	GG	GG	AA	AA	GG	AA	AA	AA	AA	GG	AA	AA	AA	AA	AA	GG	AA
JHI-Hv50k-2016-14258	AA	AA	GG	AA	AA	AA	AA	AA	GG	AG	GG	AA	AA	GG	GG	AA	GG	AA	AA	AA	AA	AA	AA	GG	GG	GG	AA	AA	GG	AG	AA	AG	GG	GG	AA	NN	GG	AA	AA	AA	AA	GG	AA	AA	AG	AA	AA	GG	AA
SCRI_RS_171221	TT	GG	TT	TT	TT	TT	GT	GT	TT	NN	TT	TT	TT	TT	TT	TT	TT	TT	TT	TT	TT	GG	TT	TT	TT	TT	TT	TT	TT	TT	TT	TT	TT	TT	TT	TT	TT	TT	TT	TT	GG	TT	GG	TT	GT	TT	TT	TT	TT
JHI-Hv50k-2016-14300	GG	AA	AA	AA	AA	AA	AA	AG	AA	AA	AA	AA	AA	AA	AA	AA	AA	AA	AA	GG	AA	AA	AA	AA	AA	AA	AA	GG	AA	AA	AA	AA	AA	AA	AA	AA	AA	AA	AA	AA	AA	AA	AA	GG	AA	GG	AA	AA	AA
JHI-Hv50k-2016-14306	CC	TT	CC	CC	CC	CC	CT	CT	CC	CT	CC	CC	CC	CC	CC	CC	CC	CC	CC	CC	CC	TT	CC	CC	CC	CC	CC	CC	CC	CC	CC	CC	CC	CC	CC	CC	CC	CC	CC	CC	TT	CC	TT	CC	CT	CC	CC	CC	CC
JHI-Hv50k-2016-14315	TT	AA	AA	AA	AA	AA	AA	AT	AA	AA	AA	AA	AA	AA	AA	AA	AA	AA	AA	TT	AA	AA	AA	AA	AA	AA	AA	TT	AA	AA	AA	AA	AA	AA	AA	AA	AA	AA	AA	AA	AA	AA	AA	TT	AA	TT	AA	AA	AA
SCRI_RS_151047	CC	CC	TT	CC	CC	CC	CC	CC	TT	CT	TT	CC	CC	TT	TT	CC	CC	CC	CC	CC	CC	CC	CC	CC	CC	CC	CC	CC	TT	CT	CC	CT	TT	TT	CC	CC	TT	CC	CC	CC	CC	TT	CC	CC	CC	CC	CC	TT	CC
SCRI_RS_235243	GG	TT	GG	TT	NN	TT	TT	GT	GG	GT	GG	TT	TT	GG	GG	TT	GG	GG	GG	GG	GG	GG	GG	GG	GG	GG	TT	GG	GG	GT	TT	GT	GG	GG	TT	GT	GG	TT	TT	TT	GG	GG	GG	GG	GT	GG	TT	GG	TT
JHI-Hv50k-2016-14331	CC	CC	CC	CC	CC	CC	CC	CC	CC	CC	CC	CC	CC	CC	CC	CC	CC	CC	CC	CC	CC	TT	CC	CC	CC	CC	CC	CC	CC	CC	CC	CC	CC	CC	CC	CC	CC	CC	CC	CC	TT	CC	TT	CC	CC	CC	CC	CC	CC
JHI-Hv50k-2016-14345	GG	AA	AA	AA	AA	AA	AA	AG	AA	AA	AA	AA	AA	AA	AA	AA	AA	AA	AA	GG	AA	AA	AA	AA	AA	AA	AA	GG	AA	AA	AA	AA	AA	AA	AA	AA	AA	AA	AA	AA	AA	AA	AA	GG	AA	GG	AA	AA	AA
BOPA1_2901-1137	GG	GG	AA	GG	GG	GG	GG	GG	AA	AG	AA	GG	GG	AA	AA	GG	GG	GG	GG	GG	GG	GG	GG	GG	GG	GG	GG	GG	AA	AG	GG	AG	AA	AA	GG	GG	AA	GG	GG	GG	GG	AA	GG	GG	GG	GG	GG	AA	GG
JHI-Hv50k-2016-14570	CC	CC	TT	CC	CC	CC	CC	CC	TT	CT	TT	CC	CC	TT	TT	CC	CC	CC	CC	CC	CC	CC	CC	CC	CC	TT	CC	CC	TT	CT	CC	CT	TT	TT	CC	CC	TT	CC	CC	CC	CC	TT	CC	CC	CC	CC	CC	TT	CC
SCRI_RS_117492	AA	AA	GG	AA	AA	AA	AA	AA	GG	AG	GG	AA	AA	GG	GG	AA	GG	AA	AA	AA	AA	GG	AA	GG	AA	GG	AA	AA	GG	AG	AA	AG	GG	GG	AA	AA	GG	AA	AA	AA	GG	GG	GG	AA	AA	AA	AA	GG	AA
JHI-Hv50k-2016-14484	TT	TT	TT	TT	TT	TT	TT	TT	TT	TT	TT	TT	TT	TT	TT	TT	TT	TT	TT	TT	TT	TT	TT	TT	TT	TT	TT	TT	TT	TT	TT	TT	TT	TT	TT	TT	TT	TT	TT	TT	TT	TT	TT	TT	TT	TT	TT	TT	TT
JHI-Hv50k-2016-14477	TT	CC	CC	CC	CC	CC	CC	CT	CC	CC	CC	CC	CC	CC	CC	CC	CC	CC	CC	TT	CC	CC	CC	CC	CC	CC	CC	TT	CC	CC	CC	CC	CC	CC	CC	CC	CC	CC	CC	CC	CC	CC	CC	TT	CC	TT	CC	CC	CC
JHI-Hv50k-2016-14476	GG	AA	AA	GG	GG	GG	AG	GG	AA	AG	AA	GG	GG	AA	AA	GG	GG	GG	GG	GG	GG	GG	GG	GG	GG	AA	GG	GG	AA	AG	GG	AG	AA	AA	GG	GG	AA	GG	GG	GG	GG	AA	GG	GG	GG	GG	GG	AA	GG
JHI-Hv50k-2016-14602	AA	GG	AA	AA	AA	AA	AG	AA	AA	AG	AA	AA	GG	AA	AA	AA	AA	AA	AA	AA	AA	AA	AA	AA	AA	AA	AA	AA	AA	AA	AG	AA	AA	AA	GG	AA	AA	AA	AA	GG	AA	AA	AA	AA	AG	AA	AA	AA	AA
JHI-Hv50k-2016-14597	GG	AA	GG	GG	GG	GG	AG	GG	GG	AG	GG	GG	AA	GG	GG	GG	GG	GG	GG	GG	GG	GG	GG	GG	GG	GG	GG	GG	GG	GG	AG	GG	GG	GG	AA	GG	GG	GG	GG	AA	GG	GG	GG	GG	AG	GG	GG	GG	GG
BOPA1_5318-436	CC	AA	AA	AA	NN	AA	AA	AC	AA	AC	AA	AA	CC	AA	AA	AA	CC	AA	AA	CC	AA	AA	AA	CC	AA	AA	AA	CC	AA	AA	AC	AA	AA	AA	CC	AA	AA	AA	AA	CC	AA	AA	AA	CC	AC	CC	AA	AA	AA
JHI-Hv50k-2016-14691	CC	TT	TT	TT	TT	TT	TT	CT	TT	TT	TT	TT	TT	TT	TT	TT	TT	TT	TT	CC	TT	TT	TT	TT	TT	TT	TT	CC	TT	TT	TT	TT	TT	TT	TT	TT	TT	TT	TT	TT	TT	TT	TT	CC	TT	CC	TT	TT	TT
JHI-Hv50k-2016-14683	GG	GG	GG	GT	GT	GG	GG	GG	GG	GT	GG	GG	TT	GG	GG	GG	TT	GG	GG	GG	GG	GG	GG	TT	GG	GG	GG	GG	GG	GG	GT	GT	GG	GG	TT	GG	GG	GG	GG	TT	GG	GG	GG	GG	GT	GG	GG	GG	GG
SCRI_RS_155382	CC	TT	TT	CT	TT	TT	TT	CT	TT	CT	TT	TT	CC	TT	TT	TT	CC	TT	TT	CC	TT	TT	TT	CC	TT	TT	TT	CC	TT	TT	CT	CT	TT	TT	CC	TT	TT	TT	TT	CC	TT	TT	TT	CC	CT	CC	TT	TT	TT
JHI-Hv50k-2016-14681	AA	AA	AA	AA	AA	AA	AA	AA	AA	AG	AA	AA	GG	AA	AA	AA	AA	AA	AA	AA	AA	AA	AA	AA	AA	AA	AA	AA	AA	AA	AG	AA	AA	AA	GG	AA	AA	AA	AA	GG	AA	AA	AA	AA	AG	AA	AA	AA	AA
JHI-Hv50k-2016-14904	TT	CC	CC	CC	CC	CC	CC	CT	CC	CT	CC	CC	CC	CC	CC	CC	TT	CC	CC	TT	CC	CC	CC	CC	CC	CC	CC	TT	CC	CC	CT	CC	TT	CC	TT	CC	CC	CC	CC	TT	CC	CC	CC	TT	CT	TT	CC	CC	CC
JHI-Hv50k-2016-14932	CC	TT	TT	TT	TT	TT	TT	CT	TT	CT	TT	TT	TT	TT	TT	TT	CC	TT	TT	CC	TT	TT	TT	TT	TT	TT	TT	CC	TT	TT	CT	TT	CC	TT	CC	TT	TT	TT	TT	CC	TT	TT	TT	TT	CC	CC	TT	TT	TT
SCRI_RS_123187	NN	CC	CC	CC	CC	CC	CC	CT	CC	CC	CC	CC	CC	CC	CC	CC	TT	CC	CC	TT	CC	CC	CC	CC	CC	CC	CC	TT	CC	CC	CC	CC	TT	CC	CC	CC	CC	CC	CC	CC	CC	CC	CC	CC	CT	TT	CC	CC	CC
JHI-Hv50k-2016-15025	CC	CC	CC	AC	CC	CC	CC	CC	CC	AC	CC	CC	CC	CC	CC	CC	CC	CC	CC	CC	CC	CC	CC	CC	CC	CC	CC	CC	CC	CC	AC	AC	CC	CC	AA	CC	CC	CC	CC	AA	CC	CC	CC	CC	AC	CC	CC	CC	CC
JHI-Hv50k-2016-15027	TT	CC	CC	CT	CC	CC	CC	CT	CC	CT	CC	CC	CC	CC	CC	CC	TT	CC	CC	TT	CC	CC	CC	CC	CC	CC	CC	TT	CC	CC	CT	CT	TT	CC	TT	CC	CC	CC	CC	TT	CC	CC	CC	CC	TT	TT	CC	CC	CC
JHI-Hv50k-2016-15029	CC	GG	GG	GG	GG	GG	GG	CG	GG	GG	GG	GG	GG	GG	GG	GG	CC	GG	GG	CC	GG	GG	GG	GG	GG	GG	GG	CC	GG	GG	GG	GG	GG	GG	GG	GG	GG	GG	GG	GG	GG	GG	GG	GG	CG	CC	GG	GG	GG
JHI-Hv50k-2016-15033	GG	AA	AA	AG	AA	AA	AA	AG	AA	AG	AA	AA	AA	AA	AA	AA	GG	AA	AA	GG	AA	AA	AA	AA	AA	AA	AA	GG	AA	AA	AG	AG	AA	AA	GG	AA	AA	AA	AA	GG	AA	AA	AA	AA	GG	GG	AA	AA	AA
JHI-Hv50k-2016-15099	GG	TT	TT	GT	TT	TT	TT	GT	TT	GT	TT	TT	TT	TT	TT	TT	GG	TT	TT	GG	TT	TT	TT	TT	TT	TT	TT	GG	TT	TT	GT	GT	GG	TT	GG	TT	TT	TT	TT	GG	TT	TT	TT	TT	GG	GG	TT	TT	TT
JHI-Hv50k-2016-15113	CC	CC	CC	CT	CC	CC	CC	CC	CC	CT	CC	CC	CC	CC	CC	CC	CC	CC	CC	CC	CC	CC	CC	CC	CC	CC	CC	CC	CC	CC	CT	CT	CC	CC	TT	CC	CC	CC	CC	TT	CC	CC	CC	CC	CT	CC	CC	CC	CC
JHI-Hv50k-2016-15135	AA	AA	AA	GG	GG	GG	AG	GG	AA	AG	AA	GG	AA	AA	AA	GG	GG	AA	AA	GG	AA	AA	AA	GG	GG	AA	GG	AA	AA	AG	GG	AG	GG	AA	GG	AA	AA	GG	GG	GG	AA	AA	AA	GG	GG	GG	GG	GG	GG
JHI-Hv50k-2016-15145	TT	TT	TT	CC	CC	CC	CT	CT	TT	CT	TT	CC	TT	TT	TT	CC	TT	TT	TT	TT	TT	TT	TT	CC	CC	TT	CC	TT	TT	CT	CC	CT	TT	TT	CC	TT	TT	CC	CC	CC	TT	TT	TT	CC	CC	TT	CC	CC	CC
BOPA1_5194-1118	GG	GG	GG	CC	CC	CC	CG	CG	GG	CG	GG	CC	GG	GG	GG	CC	GG	GG	GG	GG	GG	GG	GG	CC	CC	GG	CC	GG	GG	CG	CC	CG	GG	GG	CC	GG	GG	CC	CC	CC	GG	GG	GG	CC	CC	GG	CC	CC	CC
JHI-Hv50k-2016-15198	AA	AA	AA	NN	GG	GG	AG	AG	AA	AG	AA	NN	AA	AA	AA	GG	AA	AA	AA	AA	AA	AA	AA	NN	GG	AA	GG	AA	AA	AG	GG	NN	NN	AA	GG	AA	AA	NN	GG	NN	AA	AA	AA	GG	GG	AA	GG	GG	GG
SCRI_RS_176084	GG	GG	GG	CG	GG	GG	GG	CG	GG	GG	GG	GG	GG	GG	GG	GG	CC	GG	GG	CC	GG	GG	GG	GG	GG	GG	GG	GG	GG	GG	GG	CG	CC	GG	GG	GG	GG	GG	GG	GG	GG	GG	GG	CC	CG	CC	GG	GG	GG
BOPA1_6081-850	AA	AA	AA	AC	AA	AA	AA	NN	AA	AA	AA	AA	AA	AA	AA	AA	CC	AA	AA	CC	AA	AA	AA	AA	AA	AA	AA	AA	AA	AA	AA	AC	CC	AA	AA	AA	AA	AA	AA	AA	AA	AA	AA	CC	AC	CC	AA	AA	AA
JHI-Hv50k-2016-15414	CC	CC	CC	TT	TT	TT	CT	CT	TT	CT	CC	CC	CC	CC	CC	CC	TT	CC	CC	TT	CC	CC	CC	TT	CC	CC	CC	CC	CC	CT	CC	CT	TT	CC	TT	TT	CC	TT	TT	CC	CC	CC	CC	CC	CT	TT	TT	CC	TT
JHI-Hv50k-2016-15410	GG	GG	GG	AA	AA	AA	AG	AA	AA	AG	GG	AA	GG	GG	GG	AA	AA	GG	GG	AA	GG	NN	GG	AA	AA	GG	AA	GG	GG	AG	AA	AG	AA	GG	AA	AA	GG	AA	AA	AA	GG	GG	GG	GG	AG	AA	AA	GG	AA
JHI-Hv50k-2016-15407	AA	AA	AA	CC	CC	CC	AC	CC	CC	AC	AA	CC	AA	AA	AA	CC	CC	AA	AA	CC	AA	AA	AA	CC	CC	AA	CC	AA	AA	AC	CC	AC	CC	AA	CC	CC	AA	CC	CC	CC	AA	AA	AA	CC	CC	CC	CC	AA	CC
SCRI_RS_239784	AA	AA	AA	AA	AA	AA	AA	AA	AA	AA	AA	AA	AA	AA	AA	AA	AA	AA	AA	AA	AA	AA	AA	AA	AA	AA	AA	AA	AA	AA	AA	AA	AA	AA	AA	AA	AA	AA	AA	AA	AA	AA	AA	AA	AA	AA	AA	AA	AA
SCRI_RS_150500	CC	CC	CC	CC	CC	CC	CC	CT	CC	CC	CC	TT	CC	CC	CC	TT	CC	CC	CC	CC	CC	CC	CC	CC	TT	CC	TT	TT	CC	CC	CT	CC	CC	CC	CC	CC	CC	CC	CC	CC	CC	CC	CC	CC	CC	CC	CC	CC	CC
BOPA2_12_31276	AA	AA	AA	AA	AA	AA	AA	AC	AA	AA	AA	AA	AA	AA	AA	AA	CC	AA	AA	CC	AA	AA	AA	AA	AA	AA	AA	AA	AA	AA	AA	AA	AA	AA	AA	AA	CC	AA	AA	AA	AA	CC	AA	CC	AC	CC	AA	AA	AA
JHI-Hv50k-2016-15609	TT	TT	TT	TT	TT	TT	TT	GT	TT	TT	TT	TT	TT	TT	TT	TT	GG	TT	TT	GG	TT	TT	TT	TT	TT	TT	TT	TT	TT	TT	TT	TT	TT	TT	TT	TT	GG	TT	TT	TT	TT	GG	TT	GG	GT	GG	TT	TT	TT
JHI-Hv50k-2016-15608	TT	TT	TT	TT	TT	TT	TT	CT	TT	TT	TT	TT	TT	TT	TT	TT	CC	TT	TT	CC	TT	TT	TT	TT	TT	TT	TT	TT	TT	TT	TT	TT	TT	TT	TT	TT	CC	TT	TT	TT	TT	CC	TT	CC	CT	CC	TT	TT	TT
JHI-Hv50k-2016-15722	CC	CC	CC	CC	CC	CC	CC	CC	CC	CC	CC	CC	CC	CC	CC	CC	CC	CC	CC	CC	CC	CC	CC	CC	CC	CC	CC	CC	CC	CC	CT	CC	TT	CC	CC	CC	TT	CC	CC	TT	CC	TT	CC	CC	CT	CC	CC	CC	CC
JHI-Hv50k-2016-15708	CC	CC	CC	CT	CC	CC	CC	CC	CC	CT	CC	CC	CC	CC	CC	CC	CC	CC	CC	CC	CC	CC	CC	CC	CC	CC	CC	CC	CC	CC	CC	CT	CC	CC	TT	TT	CC	CC	CC	CC	CC	CC	CC	CC	CC	CC	CC	CC	CC
JHI-Hv50k-2016-15869	CC	CC	CC	CT	CC	CC	CC	CC	CC	CC	CC	CC	CC	CC	CC	CC	CC	CC	CC	CC	CC	CC	CC	CC	CC	CC	CC	CC	CC	CC	CC	CT	CC	CC	CC	CC	TT	CC	CC	CC	CC	TT	CC	CC	CT	CC	CC	CC	CC
JHI-Hv50k-2016-16019	GG	GG	GG	GG	GG	GG	GG	GG	GG	GG	GG	GG	GG	GG	GG	GG	GG	GG	GG	GG	GG	GG	GG	GG	GG	GG	GG	GG	GG	GG	AG	GG	GG	GG	GG	AA	AA	GG	GG	AA	GG	AA	GG	GG	GG	GG	GG	GG	GG
SCRI_RS_116548	AA	GG	GG	AG	GG	AA	AG	AG	AA	GG	GG	AA	GG	GG	GG	AG	AA	GG	GG	GG	GG	GG	GG	GG	AA	GG	AA	GG	AA	AG	GG	AG	GG	GG	GG	AA	GG	AA	AA	GG	AA	GG	AA	AA	AG	GG	AA	GG	GG
JHI-Hv50k-2016-16035	AA	AA	AA	AA	AA	AA	AG	AG	AA	GG	GG	AA	GG	GG	GG	AA	GG	GG	GG	GG	GG	AG	GG	AA	AA	GG	AA	AA	AA	NN	AA	AG	GG	GG	GG	AA	AA	AA	AA	AA	AA	AA	AA	GG	AG	GG	AA	GG	AA
JHI-Hv50k-2016-16067	AA	AA	AA	AA	AA	AA	AG	AA	AA	GG	GG	AA	GG	GG	GG	AA	AA	GG	GG	AA	GG	AA	GG	AA	AA	GG	AA	AA	AA	AG	AA	AG	GG	GG	GG	AA	AA	AA	AA	AA	AA	AA	AA	AA	AG	AA	AA	GG	AA
JHI-Hv50k-2016-16065	TT	TT	TT	TT	TT	TT	TT	TT	TT	TT	TT	TT	TT	TT	TT	TT	TT	TT	TT	TT	TT	TT	TT	TT	TT	TT	CC	TT	TT	TT	CT	TT	TT	TT	TT	CC	CC	TT	TT	CC	TT	CC	TT	TT	TT	TT	TT	TT	TT
JHI-Hv50k-2016-16064	TT	TT	TT	TT	TT	TT	CT	TT	TT	CC	CC	TT	CC	CC	CC	TT	TT	CC	CC	TT	CC	TT	CC	TT	TT	CC	TT	TT	TT	CT	TT	CT	CC	CC	CC	TT	TT	TT	TT	TT	TT	TT	TT	CC	CT	TT	TT	CC	TT
SCRI_RS_128285	CC	CC	CC	CT	CC	CC	CT	CT	CC	TT	TT	CC	TT	TT	TT	CC	TT	TT	TT	TT	TT	CC	TT	CC	CC	TT	CC	CC	CC	CT	CC	TT	TT	TT	TT	CC	CC	CC	CC	CC	CC	CC	CC	TT	TT	TT	CC	TT	CC
JHI-Hv50k-2016-16093	CC	CC	CC	CC	CC	CC	CC	CC	CC	TT	TT	CC	TT	TT	TT	CC	TT	TT	TT	TT	TT	CC	TT	CC	CC	TT	CC	CC	CC	CT	CC	TT	TT	TT	TT	CC	CC	CC	CC	CC	CC	CC	CC	TT	TT	TT	CC	TT	CC
BOPA1_3751-1136	CC	GG	GG	CC	CC	CC	CG	CG	CC	GG	GG	CC	GG	GG	GG	CC	GG	GG	GG	GG	GG	GG	GG	GG	CC	GG	GG	CC	GG	CG	GG	CG	GG	GG	GG	GG	GG	CC	CC	GG	CC	GG	CC	GG	CG	GG	GG	GG	CC
SCRI_RS_126734	CC	TT	TT	CC	NN	CC	CT	CT	CC	TT	TT	CC	TT	TT	TT	CC	TT	TT	TT	TT	TT	TT	TT	TT	CC	TT	TT	CC	TT	CT	TT	CT	TT	TT	TT	TT	TT	CC	CC	TT	CC	TT	CC	TT	CT	TT	TT	TT	CC
BOPA1_5346-1587	GG	GG	GG	AG	GG	GG	GG	GG	GG	GG	GG	GG	GG	GG	GG	GG	GG	GG	GG	GG	GG	GG	GG	GG	GG	GG	GG	GG	GG	GG	GG	AG	GG	GG	GG	GG	GG	GG	GG	GG	GG	GG	GG	GG	AG	GG	GG	GG	GG
JHI-Hv50k-2016-16331	GG	AA	AA	AG	AA	GG	AG	GG	GG	AA	AA	GG	AA	AA	AA	AG	GG	AA	AA	GG	AA	AA	AA	AA	GG	AA	GG	AA	AA	AG	AA	AG	AA	AA	AA	GG	AA	GG	GG	AA	GG	AA	GG	GG	AG	GG	GG	AA	AA
JHI-Hv50k-2016-16491	AA	AA	AA	AG	AA	AA	AA	AA	AA	AA	AA	AA	AA	AA	AA	AA	AA	AA	AA	AA	AA	AA	AA	AA	AA	AA	AA	AA	AA	AA	AA	AG	AA	AA	AA	AA	AA	AA	AA	AA	AA	AA	AA	AA	AG	AA	AA	AA	AA
JHI-Hv50k-2016-16449	GG	AA	AA	AA	AA	GG	AG	GG	GG	AA	AA	GG	AA	AA	AA	AG	GG	AA	AA	GG	AA	AA	AA	AA	GG	AA	GG	AA	GG	AG	AA	AA	AA	AA	AA	GG	AA	GG	GG	AA	GG	AA	GG	AA	AA	GG	GG	AA	AA
JHI-Hv50k-2016-16445	TT	CC	CC	CC	CC	TT	CT	CT	TT	CC	CC	TT	CC	CC	CC	CT	TT	CC	CC	CC	CC	CC	CC	CC	TT	CC	TT	CC	TT	CT	CC	CC	CC	CC	CC	TT	CC	TT	TT	CC	TT	CC	TT	CC	CC	CC	TT	CC	CC
JHI-Hv50k-2016-16444	TT	GG	GG	GG	GG	TT	GT	GT	TT	GG	GG	TT	GG	GG	GG	GT	TT	GG	GG	GG	GG	GG	GG	GG	TT	GG	TT	GG	TT	GT	GG	GG	GG	GG	GG	TT	GG	TT	TT	GG	TT	GG	TT	GG	GG	GG	TT	GG	GG
JHI-Hv50k-2016-16413	CC	CC	CC	CT	CC	CC	CC	CT	CC	CC	CC	CC	CC	CC	CC	CC	CC	CC	CC	TT	CC	CC	CC	CC	CC	CC	CC	CC	CC	CC	CC	CT	CC	CC	CC	CC	CC	CC	CC	CC	CC	CC	CC	CC	CT	TT	CC	CC	CC
JHI-Hv50k-2016-16399	TT	TT	TT	CT	TT	TT	TT	TT	TT	TT	TT	TT	TT	TT	TT	TT	TT	TT	TT	TT	TT	TT	TT	TT	TT	TT	TT	TT	TT	TT	TT	CT	TT	TT	TT	TT	TT	TT	TT	TT	TT	TT	TT	TT	CT	TT	TT	TT	TT
SCRI_RS_161702	GG	AA	AA	AG	AA	GG	AG	AG	GG	AA	AA	GG	AA	AA	AA	AG	GG	AA	AA	AA	AA	AA	AA	AA	GG	AA	GG	AA	GG	NN	AA	AG	AA	AA	AA	GG	AA	GG	GG	AA	GG	AA	GG	GG	AG	AA	GG	AA	AA
JHI-Hv50k-2016-16624	AA	AA	AA	AA	AA	AA	AA	AA	AA	AA	AA	AA	AA	AA	AA	AA	AA	AA	AA	AA	AA	AA	AA	AA	AA	AA	AA	AA	AA	AA	AA	AA	AA	AA	AA	AA	AA	AA	AA	AA	AA	AA	AA	GG	AA	AA	AA	AA	AA
JHI-Hv50k-2016-16641	AA	AA	AA	AA	AA	AA	AA	AA	AA	AA	AA	AA	AA	AA	AA	AA	AA	AA	AA	AA	AA	AA	AA	AA	AA	AA	AA	AA	AA	AA	AA	AA	AA	AA	AA	AA	AA	AA	AA	AA	AA	AA	AA	AA	AA	AA	AA	AA	AA
JHI-Hv50k-2016-16648	CC	CC	CC	CC	CC	CC	CC	CC	CC	CC	CC	CC	CC	CC	CC	CC	CC	CC	CC	CC	CC	CC	CC	CC	CC	CC	CC	CC	CC	CC	CC	CC	CC	CC	CC	CC	CC	CC	CC	CC	CC	CC	CC	CC	CC	CC	CC	CC	CC
JHI-Hv50k-2016-16657	GG	GG	GG	GG	GG	GG	GG	GG	GG	GG	GG	GG	GG	GG	GG	GG	GG	GG	GG	GG	GG	GG	GG	GG	GG	GG	GG	GG	GG	GG	GG	GG	GG	GG	GG	GG	GG	GG	GG	GG	GG	GG	GG	AA	GG	GG	GG	GG	GG
BOPA1_6238-243	TT	TT	TT	TT	TT	TT	TT	TT	TT	TT	TT	TT	TT	TT	TT	TT	TT	TT	TT	TT	TT	TT	TT	TT	TT	TT	TT	TT	TT	TT	TT	TT	TT	TT	TT	TT	TT	TT	TT	TT	TT	TT	TT	TT	TT	TT	TT	TT	TT
JHI-Hv50k-2016-16677	TT	TT	TT	TT	TT	TT	TT	TT	TT	TT	TT	TT	TT	TT	TT	TT	TT	TT	TT	TT	TT	TT	TT	TT	TT	TT	TT	TT	TT	TT	TT	TT	TT	TT	TT	TT	TT	TT	TT	TT	TT	TT	TT	CC	TT	TT	TT	TT	TT
JHI-Hv50k-2016-16684	TT	TT	TT	TT	TT	TT	TT	TT	TT	TT	TT	TT	TT	TT	TT	TT	TT	TT	TT	TT	TT	TT	TT	TT	TT	TT	TT	TT	TT	TT	TT	TT	TT	TT	TT	TT	TT	TT	TT	TT	TT	TT	TT	GG	TT	TT	TT	TT	TT
JHI-Hv50k-2016-16712	GG	GG	GG	GG	GG	GG	GG	GG	GG	GG	GG	GG	GG	GG	GG	GG	GG	GG	GG	GG	GG	GG	GG	GG	GG	GG	GG	GG	GG	GG	GG	GG	GG	GG	GG	GG	GG	GG	GG	GG	GG	GG	GG	AA	GG	GG	GG	GG	GG
JHI-Hv50k-2016-16778	CC	CC	CC	CC	CC	CC	CC	CC	CC	CC	CC	CC	CC	CC	CC	CC	CC	CC	CC	CC	CC	CC	CC	CC	CC	CC	CC	CC	CC	CC	CC	CC	CC	CC	CC	CC	CC	CC	CC	CC	CC	CC	CC	TT	CC	CC	CC	CC	CC
JHI-Hv50k-2016-16807	CC	CC	CC	CC	CC	CC	CC	CC	CC	CC	CC	CC	CC	CC	CC	CC	CC	CC	CC	CC	CC	CC	CC	CC	CC	CC	CC	CC	CC	CC	CC	CC	CC	CC	CC	CC	CC	CC	CC	CC	CC	CC	CC	TT	CC	CC	CC	CC	CC
JHI-Hv50k-2016-16839	TT	TT	TT	TT	TT	TT	TT	TT	TT	TT	TT	TT	TT	TT	TT	TT	TT	TT	TT	TT	TT	TT	TT	TT	TT	TT	TT	TT	TT	TT	TT	TT	TT	TT	TT	TT	TT	TT	TT	TT	TT	TT	TT	TT	TT	TT	TT	TT	TT
BOPA2_12_31177	AA	AA	AA	AA	AA	AA	AA	AA	AA	AA	AA	AA	AA	AA	AA	AA	AA	AA	AA	AA	AA	AA	AA	AA	AA	AA	AA	AA	AA	AA	AA	AA	AA	AA	AA	AA	AA	AA	AA	AA	AA	AA	AA	AA	AA	AA	AA	AA	AA
JHI-Hv50k-2016-16862	GG	GG	GG	GG	GG	GG	GG	GG	GG	GG	GG	GG	GG	GG	GG	GG	GG	GG	GG	GG	GG	GG	GG	GG	GG	GG	GG	GG	GG	GG	GG	GG	GG	GG	GG	AA	GG	GG	GG	GG	GG	GG	GG	GG	GG	GG	GG	GG	GG
JHI-Hv50k-2016-16937	CC	CC	CC	CC	CC	CC	CC	CC	CC	CC	CC	CC	CC	CC	CC	CC	CC	CC	CC	CC	CC	CC	CC	CC	CC	CC	CC	CC	CC	CC	CC	CC	CC	CC	CC	AA	CC	CC	CC	CC	CC	CC	CC	CC	CC	CC	CC	CC	CC
SCRI_RS_222748	GG	AA	GG	AG	AA	GG	AG	GG	GG	GG	AA	GG	AA	AA	AA	AG	GG	AA	AA	GG	AA	AA	AA	AA	GG	AA	GG	AA	GG	AG	AG	AG	GG	AA	GG	GG	AA	GG	GG	GG	AA	AA	AA	GG	AA	GG	GG	GG	GG
JHI-Hv50k-2016-16927	TT	CC	TT	CC	CC	TT	CT	TT	TT	TT	CC	TT	CC	CC	CC	CT	TT	CC	CC	TT	CC	CC	CC	CC	TT	CC	CC	CC	TT	CT	CT	CC	TT	CC	TT	TT	CC	TT	TT	TT	CC	CC	CC	TT	CC	TT	TT	CC	TT
BOPA2_12_11357	CC	CC	CC	CC	CC	CC	CC	CC	CC	CC	CC	CC	CC	CC	CC	CC	CC	CC	CC	CC	CC	CC	CC	CC	CC	CC	CC	CC	CC	CC	CC	CC	CC	CC	CC	CC	CC	CC	CC	CC	CC	CC	CC	CC	CC	CC	CC	CC	CC
JHI-Hv50k-2016-17241	TT	TT	TT	CT	TT	TT	TT	TT	TT	TT	TT	TT	TT	TT	TT	TT	TT	TT	TT	TT	TT	TT	TT	TT	TT	TT	TT	TT	TT	TT	TT	CT	TT	TT	TT	TT	TT	TT	TT	TT	TT	TT	TT	TT	TT	TT	TT	TT	TT
JHI-Hv50k-2016-17265	TT	CC	TT	CT	CC	TT	CT	TT	TT	TT	CC	TT	CT	CC	CC	CT	TT	CC	CC	TT	CC	CC	CC	CC	TT	CC	CC	CC	TT	CT	CT	CT	TT	CC	TT	TT	CC	TT	TT	TT	CC	CC	CC	TT	CC	TT	TT	CC	TT
JHI-Hv50k-2016-17273	GG	AA	GG	AG	AA	GG	AG	GG	GG	GG	AA	GG	AG	AA	AA	AG	GG	AA	AA	GG	AA	AA	AA	AA	GG	AA	AA	AA	GG	AG	AG	AG	GG	AA	GG	GG	AA	GG	GG	GG	AA	AA	AA	GG	AA	GG	GG	AA	GG
BOPA2_12_11498	GG	GG	GG	GG	GG	GG	GG	GG	GG	GG	GG	GG	GG	GG	GG	GG	GG	GG	GG	GG	GG	GG	GG	GG	GG	GG	GG	GG	GG	GG	GG	GG	GG	GG	GG	GG	GG	GG	GG	GG	GG	GG	GG	GG	GG	GG	GG	GG	GG
JHI-Hv50k-2016-17331	CC	CC	CC	CC	CC	CC	CC	CC	CC	CC	CC	CC	CC	CC	CC	CC	CC	CC	CC	CC	CC	CC	CC	CC	CC	CC	CC	CC	CC	CC	CC	CC	CC	CC	CC	AA	CC	CC	CC	CC	CC	CC	CC	CC	CC	CC	CC	CC	CC
JHI-Hv50k-2016-17393	AA	AA	AA	AA	AA	AA	AA	AA	AA	AA	AA	AA	AA	AA	AA	AA	AA	AA	AA	AA	AA	AA	AA	AA	AA	AA	AA	AA	AA	AA	AA	AA	AA	AA	AA	CC	AA	AA	AA	AA	AA	AA	AA	AA	AA	AA	AA	AA	AA
JHI-Hv50k-2016-17431	GG	GG	GG	GG	GG	GG	GG	GG	GG	GG	GG	GG	GG	GG	GG	GG	GG	GG	GG	GG	GG	GG	GG	GG	GG	GG	GG	GG	GG	GG	GG	GG	GG	GG	GG	AA	GG	GG	GG	GG	GG	GG	GG	GG	GG	GG	GG	GG	GG
JHI-Hv50k-2016-17441	TT	TT	TT	NN	TT	TT	TT	TT	TT	TT	TT	TT	TT	TT	TT	TT	TT	TT	TT	TT	TT	TT	TT	TT	TT	TT	TT	TT	TT	TT	TT	TT	TT	TT	TT	CC	TT	TT	TT	TT	TT	TT	TT	TT	TT	TT	TT	TT	TT
BOPA2_12_30336	GG	AA	GG	AA	AA	GG	AG	GG	GG	GG	AA	GG	AG	AA	AA	AG	GG	AA	AA	GG	AA	AA	AA	AA	GG	AA	AA	AA	GG	AG	AG	AG	GG	AA	GG	GG	AA	GG	GG	GG	AA	AA	AA	GG	AA	GG	GG	AA	GG
JHI-Hv50k-2016-17481	AA	GG	AA	GG	GG	AA	AG	AA	AA	AA	GG	AA	AG	GG	GG	AG	AA	GG	GG	AA	GG	GG	GG	GG	AA	GG	GG	GG	AA	AG	AG	AG	AA	GG	AA	AA	GG	AA	AA	AA	GG	GG	GG	AA	GG	AA	AA	GG	AA
SCRI_RS_114047	GG	AA	GG	AA	AA	GG	AG	GG	GG	GG	AA	GG	AG	AA	AA	AG	GG	AA	AA	GG	AA	AA	AA	AA	GG	AA	AA	AA	GG	AG	AG	AG	GG	AA	GG	GG	AA	GG	GG	GG	AA	AA	AA	GG	AA	GG	GG	AA	GG
SCRI_RS_193392	GG	CC	GG	CC	CC	GG	CG	GG	GG	GG	CC	GG	CG	CC	CC	CG	GG	CC	CC	GG	CC	CC	CC	CC	GG	CC	CC	CC	GG	CG	CG	CG	GG	CC	GG	GG	CC	GG	GG	GG	CC	CC	CC	GG	CC	GG	GG	CC	GG
JHI-Hv50k-2016-17526	AA	GG	AA	GG	GG	AA	AG	AA	AA	AA	GG	AA	AA	GG	GG	AG	GG	GG	GG	AA	GG	GG	GG	GG	AA	GG	GG	GG	AA	AG	AG	AG	GG	GG	AA	AA	GG	AA	AA	AA	GG	GG	GG	AA	GG	AA	AA	GG	AA
JHI-Hv50k-2016-17545	GG	GG	GG	GG	GG	GG	GG	GG	GG	GG	GG	GG	GG	GG	GG	GG	GG	GG	GG	GG	GG	GG	GG	GG	GG	GG	GG	GG	GG	GG	GG	GG	GG	GG	GG	GG	GG	GG	GG	GG	GG	GG	GG	GG	GG	GG	GG	GG	GG
JHI-Hv50k-2016-17533	GG	AA	GG	AA	AA	GG	AG	GG	GG	GG	AA	GG	GG	AA	AA	AG	AA	AA	AA	GG	AA	AA	AA	AA	GG	AA	AA	AA	GG	AG	AG	AG	AA	AA	GG	GG	AA	GG	GG	GG	AA	AA	AA	GG	AA	GG	GG	AA	GG
SCRI_RS_153785	TT	GG	TT	GG	GG	TT	GT	TT	TT	TT	GG	TT	TT	GG	GG	GT	GG	GG	GG	TT	GG	GG	GG	GG	TT	GG	GG	GG	TT	GT	GT	GT	GG	GG	TT	TT	GG	TT	TT	TT	GG	GG	GG	TT	GG	TT	TT	GG	TT
SCRI_RS_170869	AA	GG	AA	GG	GG	AA	AG	AA	AA	AA	GG	AA	AA	GG	GG	AG	GG	GG	GG	AA	GG	GG	GG	GG	AA	GG	GG	GG	AA	AG	AG	AG	GG	GG	AA	AA	GG	AA	AA	AA	GG	GG	GG	AA	GG	AA	AA	GG	AA
JHI-Hv50k-2016-17765	AA	CC	AA	CC	CC	AA	AC	AA	AA	AA	CC	AA	AA	CC	CC	AC	CC	CC	CC	AA	CC	CC	CC	CC	AA	CC	CC	CC	AA	AC	AC	AC	CC	CC	AA	AA	CC	AA	AA	AA	CC	CC	CC	AA	CC	AA	AA	CC	AA
BOPA1_5381-1950	GG	AA	GG	AA	AA	GG	AG	GG	GG	GG	AA	GG	GG	AA	AA	AG	AA	AA	AA	GG	AA	AA	AA	AA	GG	AA	AA	AA	GG	AG	AG	AG	AA	AA	GG	GG	AA	GG	GG	GG	AA	AA	AA	GG	AA	GG	GG	AA	GG
JHI-Hv50k-2016-17906	TT	CC	TT	CT	CC	TT	CT	TT	TT	TT	CC	TT	TT	CC	CC	CT	CC	CC	CC	TT	CC	CC	CC	CC	TT	CC	CC	CC	TT	CT	CT	TT	CC	CC	TT	TT	CC	TT	TT	TT	CC	CC	CC	TT	CC	TT	TT	CC	TT
JHI-Hv50k-2016-17901	CC	CC	CC	CT	CC	CC	CC	CC	CC	CC	CC	CC	CC	CC	CC	CC	CC	CC	CC	CC	CC	CC	CC	CC	CC	CC	CC	CC	CC	CC	CC	CT	CC	CC	CC	CC	CC	CC	CC	CC	CC	CC	CC	CC	CC	CC	CC	CC	CC
SCRI_RS_189483	AA	GG	AA	GG	GG	AA	AG	AA	AA	AA	GG	AA	AA	GG	GG	AG	GG	GG	GG	AA	GG	GG	GG	GG	AA	GG	GG	GG	AA	AG	AG	AG	GG	GG	AA	AA	GG	AA	AA	AA	GG	GG	GG	AA	GG	AA	AA	GG	AA
SCRI_RS_230987	CC	AA	CC	AA	AA	CC	AC	CC	CC	CC	AA	CC	CC	AA	AA	AC	AA	AA	AA	CC	AA	AA	AA	AA	CC	AA	AA	AA	CC	AC	AC	AC	AA	AA	CC	CC	AA	CC	CC	CC	AA	AA	AA	CC	AA	CC	AA	AA	CC
JHI-Hv50k-2016-17966	AA	GG	AA	GG	GG	AA	AG	AA	AA	AA	GG	AA	AA	GG	GG	AG	GG	GG	GG	AA	GG	GG	GG	GG	AA	GG	GG	GG	AA	AG	AG	AG	GG	GG	AA	AA	GG	AA	AA	AA	GG	GG	GG	AA	GG	AA	GG	GG	AA
SCRI_RS_140837	GG	AA	GG	AA	AA	GG	AG	GG	GG	GG	AA	GG	GG	AA	AA	AG	AA	AA	AA	GG	AA	AA	AA	AA	GG	AA	AA	AA	GG	AG	AG	AG	AA	AA	GG	GG	AA	GG	GG	GG	AA	AA	AA	GG	AA	GG	AA	AA	GG
SCRI_RS_184784	TT	CC	TT	CC	CC	TT	CT	TT	TT	TT	CC	TT	TT	CC	CC	CT	CC	CC	CC	TT	CC	CC	CC	CC	TT	CC	CC	CC	TT	CT	CT	CT	CC	CC	TT	CC	CC	TT	TT	TT	CC	CC	CC	TT	CC	TT	CC	CC	TT
JHI-Hv50k-2016-17993	GG	AA	GG	AA	AA	GG	AG	GG	GG	GG	AA	GG	GG	AA	AA	AG	AA	AA	AA	GG	AA	AA	AA	AA	GG	AA	AA	AA	GG	AG	AG	AG	AA	AA	GG	GG	AA	GG	GG	GG	AA	AA	AA	GG	AA	GG	AA	AA	GG
SCRI_RS_11615	TT	CC	TT	CC	CC	TT	CT	TT	TT	TT	CC	TT	TT	CC	CC	CT	CC	CC	CC	TT	CC	CC	CC	CC	TT	CC	CC	CC	TT	CT	CT	CT	CC	CC	TT	TT	CC	TT	TT	TT	CC	CC	CC	TT	CC	TT	CC	CC	TT
JHI-Hv50k-2016-18027	CC	TT	CC	TT	TT	CC	CT	CC	CC	CC	TT	CC	CC	TT	TT	CT	TT	TT	TT	CC	TT	TT	TT	TT	CC	TT	TT	TT	CC	CT	CT	CT	TT	TT	CC	CC	TT	CC	CC	CC	TT	TT	TT	CC	TT	CC	TT	TT	CC
JHI-Hv50k-2016-18039	TT	TT	TT	TT	TT	TT	TT	TT	TT	TT	TT	TT	TT	TT	TT	TT	TT	TT	TT	TT	TT	TT	TT	TT	TT	TT	TT	TT	TT	TT	TT	TT	TT	TT	TT	TT	TT	TT	TT	TT	TT	TT	TT	TT	TT	TT	TT	TT	TT
SCRI_RS_189637	CC	TT	CC	TT	TT	CC	CT	CC	CC	CC	TT	CC	CC	TT	TT	CT	TT	TT	TT	CC	TT	TT	TT	TT	CC	TT	TT	TT	CC	CT	CT	CT	TT	TT	CC	CC	TT	CC	CC	CC	TT	TT	TT	CC	TT	CC	TT	TT	CC
SCRI_RS_160545	AA	GG	AA	GG	GG	AA	AG	AA	AA	AA	GG	AA	AA	GG	GG	AG	GG	GG	GG	AA	GG	GG	GG	GG	AA	GG	GG	GG	AA	AG	AG	AG	GG	GG	AA	AA	GG	AA	AA	AA	GG	GG	GG	AA	GG	AA	GG	GG	AA
BOPA1_2314-1412	GG	GG	GG	AA	AA	GG	AG	GG	GG	GG	AA	GG	GG	AA	AA	AG	AA	AA	AA	GG	AA	AA	AA	AA	GG	AA	AA	GG	GG	AG	AG	AG	GG	AA	GG	GG	AA	GG	GG	GG	AA	AA	AA	GG	AA	GG	AA	AA	GG
JHI-Hv50k-2016-18148	TT	TT	TT	TT	TT	TT	TT	TT	TT	TT	TT	TT	TT	TT	TT	TT	TT	TT	TT	TT	TT	TT	TT	TT	TT	TT	TT	TT	TT	TT	TT	TT	TT	TT	TT	CC	TT	TT	TT	TT	TT	TT	TT	TT	TT	TT	TT	TT	TT
JHI-Hv50k-2016-18138	AA	AA	AA	GG	GG	AA	AG	AA	AA	AA	GG	AA	AA	GG	GG	AG	GG	GG	GG	AA	GG	GG	GG	GG	AA	GG	GG	AA	AA	AG	AG	AG	AA	GG	AA	AA	GG	AA	AA	AA	GG	GG	GG	AA	GG	AA	GG	GG	AA
SCRI_RS_147042	CC	CC	CC	TT	TT	CC	CT	CC	CC	CC	TT	CC	CC	TT	TT	CT	TT	TT	TT	CC	TT	TT	TT	TT	CC	TT	TT	CC	CC	CT	CT	CT	CC	TT	CC	CC	TT	CC	CC	CC	TT	TT	TT	CC	TT	CC	TT	TT	CC
JHI-Hv50k-2016-18159	AA	AA	AA	GG	GG	AA	AG	AA	AA	AA	GG	AA	AA	GG	GG	AG	GG	GG	GG	AA	GG	GG	GG	GG	AA	GG	GG	AA	AA	AG	AG	AG	AA	GG	AA	GG	GG	AA	AA	AA	GG	GG	GG	AA	GG	AA	GG	GG	AA
JHI-Hv50k-2016-18160	CC	CC	CC	TT	TT	CC	CT	CC	CC	CC	TT	CC	CC	TT	TT	CT	TT	TT	TT	CC	TT	TT	TT	TT	CC	TT	TT	CC	CC	CT	CT	CT	CC	TT	CC	TT	TT	CC	CC	CC	TT	TT	TT	CC	TT	CC	TT	TT	CC
BOPA1_409-1643	AA	AA	AA	GG	GG	AA	AG	AA	AA	AA	GG	AA	AA	GG	GG	AG	GG	GG	GG	AA	GG	GG	GG	GG	AA	GG	GG	AA	AA	AG	AG	AG	AA	GG	AA	GG	GG	AA	AA	AA	GG	GG	GG	AA	GG	AA	GG	GG	AA
SCRI_RS_187264	TT	TT	TT	AA	AA	TT	AT	TT	TT	TT	AA	TT	TT	AA	AA	AT	AA	AA	AA	TT	AA	AA	AA	AA	TT	AA	AA	TT	TT	AT	AT	AT	TT	AA	TT	AA	AA	TT	TT	TT	AA	AA	AA	TT	AA	TT	AA	AA	TT
BOPA1_3277-446	AA	AA	AA	GG	GG	AA	AG	AA	AA	AA	GG	AA	AA	GG	GG	AG	GG	GG	GG	AA	GG	GG	GG	GG	AA	GG	GG	AA	AA	AG	AG	AG	AA	GG	AA	GG	GG	AA	AA	AA	GG	GG	GG	AA	GG	AA	GG	GG	AA
JHI-Hv50k-2016-18214	TT	TT	TT	CC	CC	TT	CT	TT	TT	TT	CC	TT	TT	CC	CC	CT	CC	CC	CC	TT	CC	CC	CC	CC	TT	CC	CC	TT	TT	CT	CT	CT	TT	CC	TT	CC	CC	TT	TT	TT	CC	CC	CC	TT	CC	TT	CC	CC	TT
SCRI_RS_183171	CC	CC	CC	TT	TT	CC	CT	CC	CC	CC	TT	CC	CC	TT	TT	CT	TT	TT	TT	CC	TT	TT	TT	TT	CC	TT	TT	CC	CC	CT	CT	CT	CC	TT	CC	TT	TT	CC	CC	CC	TT	TT	TT	CC	TT	CC	TT	TT	CC
JHI-Hv50k-2016-18211	AA	AA	AA	GG	GG	AA	AG	AA	AA	AA	GG	AA	AA	GG	GG	AG	GG	GG	GG	AA	GG	GG	GG	GG	AA	GG	GG	AA	AA	AG	AG	AG	AA	GG	AA	GG	GG	AA	AA	AA	GG	GG	GG	AA	GG	AA	GG	GG	AA
JHI-Hv50k-2016-18243	CC	CC	CC	TT	TT	CC	CT	CC	CC	CC	TT	CC	CC	TT	TT	CT	TT	TT	TT	CC	TT	TT	TT	TT	CC	TT	TT	CC	CC	CT	CT	CT	CC	TT	CC	TT	TT	CC	CC	CC	TT	TT	TT	CC	TT	CC	TT	TT	CC
BOPA1_6382-396	AA	AA	AA	AG	GG	AA	AG	AA	AA	AA	GG	AA	AA	GG	GG	AG	GG	GG	GG	AA	GG	GG	GG	GG	AA	GG	GG	AA	AA	AG	AG	AG	AA	GG	AA	GG	GG	AA	AA	AA	GG	GG	GG	AA	GG	AA	GG	GG	AA
JHI-Hv50k-2016-18239	AA	AA	AA	GG	GG	AA	AG	AA	AA	AA	GG	AA	AA	GG	GG	AG	GG	GG	GG	AA	GG	GG	GG	GG	AA	GG	GG	AA	AA	AG	AG	AG	AA	GG	AA	GG	GG	AA	AA	AA	GG	GG	GG	AA	GG	AA	GG	GG	AA
SCRI_RS_199179	TT	GG	GG	GG	GG	TT	GT	GG	GG	GG	GG	TT	GG	GG	GG	GT	GG	GG	GG	GG	GG	GG	GG	GG	GG	GG	GG	GG	GG	GG	GG	GG	TT	GG	GG	GG	GG	TT	TT	GG	GG	GG	GG	TT	GG	GG	GG	GG	GG
JHI-Hv50k-2016-18360	GG	GG	GG	AA	AA	GG	AG	GG	GG	GG	AA	GG	GG	AA	AA	AG	AA	AA	AA	GG	AA	AA	AA	AA	GG	AA	AA	GG	GG	AG	AG	AG	GG	AA	GG	AA	AA	GG	GG	GG	AA	AA	AA	GG	AA	GG	AA	AA	GG
BOPA2_12_11266	CC	CC	CC	CC	CC	CC	CC	CC	CC	CC	CC	CC	CC	CC	CC	CC	CC	CC	CC	CC	CC	CC	CC	CC	CC	CC	CC	CC	CC	CC	CC	CC	CC	CC	CC	CC	CC	CC	CC	CC	CC	CC	CC	CC	CC	CC	CC	CC	CC
JHI-Hv50k-2016-18400	AA	GG	GG	GG	GG	AA	AG	GG	GG	GG	GG	AA	GG	GG	GG	AG	GG	GG	GG	GG	GG	GG	GG	GG	GG	GG	GG	GG	GG	GG	GG	GG	AA	GG	GG	GG	GG	AA	AA	GG	GG	GG	GG	AA	GG	GG	GG	GG	GG
JHI-Hv50k-2016-18401	GG	AA	AA	AA	AA	GG	AG	AA	AA	AA	AA	GG	AA	AA	AA	AG	AA	AA	AA	AA	AA	AA	AA	AA	AA	AA	AA	AA	AA	AA	AA	AA	GG	AA	AA	AA	AA	GG	GG	AA	AA	AA	AA	GG	AA	AA	AA	AA	AA
BOPA1_6720-641	AA	GG	GG	AG	GG	AA	AG	GG	GG	GG	GG	AA	GG	GG	GG	AG	GG	GG	GG	GG	GG	GG	GG	GG	GG	GG	GG	GG	GG	GG	GG	GG	AA	GG	GG	GG	GG	AA	AA	GG	GG	GG	GG	AA	GG	GG	GG	GG	GG
JHI-Hv50k-2016-18410	TT	CC	CC	CC	CC	TT	CT	CC	CC	CC	CC	TT	CC	CC	CC	CT	CC	CC	CC	CC	CC	CC	CC	CC	CC	CC	CC	CC	CC	CC	CC	CC	TT	CC	CC	CC	CC	TT	TT	CC	CC	CC	CC	TT	CC	CC	CC	CC	CC
SCRI_RS_199178	TT	CC	CC	CT	CC	TT	CT	CC	CC	CC	CC	TT	CC	CC	CC	CT	CC	CC	CC	CC	CC	CC	CC	CC	CC	CC	CC	CC	CC	CC	CC	CC	TT	CC	CC	CC	CC	TT	TT	CC	CC	CC	CC	TT	CC	CC	CC	CC	CC
JHI-Hv50k-2016-18451	AA	AA	AA	AG	AA	AA	AA	AA	AA	AA	AA	AA	AA	AA	AA	AA	AA	AA	AA	AA	AA	AA	AA	AA	AA	AA	AA	AA	AA	AA	AA	AA	AA	AA	AA	AA	AA	AA	AA	AA	AA	AA	AA	AA	AA	AA	AA	AA	AA
SCRI_RS_9480	CC	TT	TT	TT	TT	CC	CT	TT	TT	TT	TT	CC	TT	TT	TT	CT	TT	TT	TT	TT	TT	TT	TT	TT	TT	TT	TT	TT	TT	TT	TT	TT	CC	TT	TT	TT	TT	CC	CC	TT	TT	TT	TT	CC	TT	TT	TT	TT	TT
SCRI_RS_132461	AA	GG	GG	GG	GG	AA	AG	GG	GG	GG	GG	AA	GG	GG	GG	AG	GG	GG	GG	GG	GG	GG	GG	GG	GG	GG	GG	GG	GG	GG	GG	GG	AA	GG	GG	GG	GG	AA	AA	GG	GG	GG	GG	AA	GG	GG	GG	GG	GG
BOPA2_12_30268	AA	AA	AA	AG	AA	AA	AA	AA	AA	AA	AA	AA	AA	AA	AA	AA	AA	AA	AA	AA	AA	AA	AA	AA	AA	AA	AA	AA	AA	AA	AA	AA	AA	AA	AA	AA	AA	AA	AA	AA	AA	AA	AA	AA	AA	AA	AA	AA	AA
JHI-Hv50k-2016-18530	AA	GG	GG	AG	GG	AA	AG	GG	GG	GG	GG	AA	GG	GG	GG	AG	GG	AA	GG	GG	GG	GG	GG	GG	GG	GG	AA	GG	GG	GG	GG	GG	GG	GG	GG	GG	GG	AA	AA	GG	GG	GG	GG	AA	GG	GG	AA	GG	GG
JHI-Hv50k-2016-18529	CC	AA	AA	AA	AA	CC	AC	AA	AA	AA	AA	CC	AA	AA	AA	AC	AA	CC	AA	AA	AA	AA	AA	AA	AA	AA	CC	AA	AA	AA	AA	AA	AA	AA	AA	AA	AA	CC	CC	AA	AA	AA	AA	CC	AA	AA	CC	AA	AA
JHI-Hv50k-2016-18542	CC	TT	TT	TT	TT	CC	CT	TT	TT	TT	TT	CC	TT	TT	TT	CT	TT	CC	TT	TT	TT	TT	TT	TT	TT	TT	CC	TT	TT	TT	TT	TT	TT	TT	TT	TT	TT	CC	CC	TT	TT	TT	TT	CC	TT	TT	CC	TT	TT
JHI-Hv50k-2016-18612	GG	AA	AA	AG	AA	GG	AG	AA	AA	AA	AA	GG	AA	AA	AA	AG	AA	GG	AA	AA	AA	AA	AA	AA	AA	AA	GG	AA	AA	AA	AA	AA	AA	AA	AA	AA	AA	GG	GG	AA	AA	AA	AA	GG	AA	AA	GG	AA	AA
SCRI_RS_214559	AA	GG	GG	AG	GG	AA	AG	GG	GG	GG	GG	AA	GG	GG	GG	AG	GG	AA	GG	GG	GG	GG	GG	GG	GG	GG	AA	GG	GG	GG	GG	GG	GG	GG	GG	GG	GG	AA	AA	GG	GG	GG	GG	AA	GG	GG	AA	GG	GG
BOPA2_12_10314	CC	CC	CC	CC	CC	CC	CC	CC	CC	CC	CC	CC	CC	CC	CC	CC	CC	CC	CC	CC	CC	CC	CC	CC	CC	CC	CC	CC	CC	CC	CC	CC	CC	CC	CC	CC	CC	CC	CC	CC	CC	CC	CC	CC	CC	CC	CC	CC	CC
JHI-Hv50k-2016-18699	TT	TT	TT	TT	TT	CC	CT	TT	TT	TT	TT	TT	TT	TT	TT	TT	TT	CC	TT	TT	TT	TT	TT	TT	TT	TT	CC	TT	TT	TT	TT	TT	TT	TT	TT	TT	TT	CC	CC	TT	TT	TT	TT	CC	TT	TT	CC	TT	TT
BOPA2_12_20641	AA	AA	AA	AC	AA	AA	AA	AA	AA	AA	AA	AA	AA	AA	AA	AA	AA	AA	AA	AA	AA	AA	AA	AA	AA	AA	AA	AA	AA	AA	AA	AA	AA	AA	AA	AA	AA	AA	AA	AA	AA	AA	AA	AA	AA	AA	AA	AA	AA
JHI-Hv50k-2016-15452	GG	GG	GG	TT	TT	TT	NN	TT	TT	GT	GG	TT	GG	GG	GG	NN	TT	GG	GG	TT	GG	GG	GG	TT	TT	GG	TT	TT	GG	GG	TT	NN	TT	GG	TT	TT	GG	TT	TT	TT	GG	GG	GG	NN	TT	TT	TT	GG	TT
BOPA1_ABC12199-1-1-25	AA	AA	AA	AG	AA	GG	AG	AA	AA	AA	AA	AA	AA	AA	AA	AA	AA	AA	AA	AA	AA	AA	AA	AA	AA	AA	AA	AA	AA	AA	AA	AA	AA	AA	AA	AA	AA	GG	GG	AA	AA	AA	AA	GG	AA	AA	AA	AA	AA
JHI-Hv50k-2016-18712	AA	AA	AA	AA	AA	CC	AC	AA	AA	AA	AA	AA	AA	AA	AA	AA	AA	AA	AA	AA	AA	AA	AA	AA	AA	AA	AA	AA	AA	AA	AA	AA	AA	AA	AA	AA	AA	CC	CC	AA	AA	AA	AA	CC	AA	AA	AA	CC	AA
BOPA2_12_10491	AA	AA	AA	AA	AA	GG	AG	AA	AA	AA	AA	AA	AA	AA	AA	AA	AA	AA	AA	AA	AA	AA	AA	AA	AA	AA	AA	AA	AA	AA	AA	AA	AA	AA	AA	AA	AA	GG	GG	AA	AA	AA	AA	GG	AA	AA	AA	GG	AA
JHI-Hv50k-2016-18735	TT	TT	TT	TT	TT	GG	GT	TT	TT	TT	TT	TT	TT	TT	TT	TT	TT	TT	TT	TT	TT	TT	TT	TT	TT	TT	TT	TT	TT	TT	TT	TT	TT	TT	TT	TT	TT	GG	GG	TT	TT	TT	TT	GG	TT	TT	TT	GG	TT
JHI-Hv50k-2016-18745	CC	CC	CC	CC	CC	TT	CT	CC	CC	CC	CC	CC	CC	CC	CC	CC	CC	CC	CC	CC	CC	CC	CC	CC	CC	CC	CC	CC	CC	CC	CC	CC	CC	CC	CC	CC	CC	TT	TT	CC	CC	CC	CC	TT	CC	CC	CC	CC	CC
JHI-Hv50k-2016-18747	GG	GG	GG	GG	GG	AA	AG	GG	GG	GG	GG	GG	GG	GG	GG	GG	GG	GG	GG	GG	GG	GG	GG	GG	GG	GG	GG	GG	GG	GG	GG	GG	GG	GG	GG	GG	GG	AA	AA	GG	GG	GG	GG	AA	GG	GG	GG	AA	GG
JHI-Hv50k-2016-18868	CC	CC	CC	CT	CC	CC	CC	CC	CC	CC	CC	CC	CC	CC	CC	CC	CC	CC	CC	CC	CC	CC	CC	CC	CC	CC	CC	CC	CC	CC	CC	CC	CC	CC	CC	CC	CC	CC	CC	CC	CC	CC	CC	CC	CC	CC	CC	CC	CC
JHI-Hv50k-2016-18950	TT	TT	TT	TT	TT	CC	CT	TT	TT	TT	TT	TT	TT	TT	TT	TT	TT	TT	TT	TT	TT	TT	TT	TT	TT	TT	TT	TT	TT	TT	TT	TT	TT	TT	TT	TT	TT	CC	CC	TT	TT	TT	TT	CC	TT	TT	TT	CC	TT
JHI-Hv50k-2016-19014	CC	CC	CC	CT	CC	CC	CC	CC	CC	CC	CC	CC	CC	CC	CC	CC	CC	CC	CC	CC	CC	CC	CC	CC	CC	CC	CC	CC	CC	CC	CC	CC	CC	CC	CC	CC	CC	CC	CC	CC	CC	CC	CC	CC	CC	CC	CC	TT	CC
BOPA1_2407-1771	GG	GG	GG	GG	GG	GG	GG	GG	GG	GG	GG	GG	GG	GG	GG	GG	GG	GG	GG	GG	GG	GG	GG	GG	GG	GG	GG	GG	GG	GG	GG	GG	GG	GG	GG	GG	GG	GG	GG	GG	GG	GG	GG	GG	GG	GG	GG	AA	GG
BOPA1_2265-363	AA	AA	AA	AG	AA	GG	AG	AA	AA	AA	AA	AA	AA	AA	AA	AA	AA	GG	AA	AA	AA	AA	AA	AA	AA	GG	GG	AA	AA	AA	AA	AA	AA	AA	AA	AA	AA	GG	GG	AA	AA	AA	AA	GG	AA	AA	GG	GG	AA
JHI-Hv50k-2016-19160	AA	AA	AA	AG	AA	AA	AA	AA	AA	AA	AA	AA	AA	AA	AA	AA	AA	AA	AA	AA	AA	AA	AA	AA	AA	AA	AA	AA	AA	AA	AA	AA	AA	AA	AA	AA	AA	AA	AA	AA	AA	AA	AA	AA	AA	AA	AA	AA	AA
JHI-Hv50k-2016-19217	TT	TT	TT	TT	TT	TT	TT	TT	TT	TT	TT	TT	TT	TT	TT	TT	TT	TT	TT	TT	TT	TT	TT	TT	TT	TT	TT	TT	TT	TT	TT	TT	TT	TT	TT	TT	TT	TT	TT	TT	TT	TT	TT	TT	TT	TT	TT	TT	TT
JHI-Hv50k-2016-19261	AA	AA	AA	AG	AA	AA	AA	AA	AA	AA	AA	AA	AA	AA	AA	AA	AA	AA	AA	AA	AA	AA	AA	AA	AA	AA	AA	AA	AA	AA	AA	AA	AA	AA	AA	AA	AA	AA	AA	AA	AA	AA	AA	AA	AA	AA	AA	AA	AA
BOPA1_3710-852	AA	AA	AA	AG	AA	AA	AA	AA	AA	AA	AA	AA	AA	AA	AA	AA	AA	AA	AA	AA	AA	AA	AA	AA	AA	AA	AA	AA	AA	AA	AA	AA	AA	AA	AA	AA	AA	AA	AA	AA	AA	AA	AA	AA	AA	AA	AA	GG	AA
BOPA2_12_31467	GG	GG	GG	AG	GG	GG	GG	GG	GG	GG	GG	GG	GG	GG	GG	GG	GG	GG	GG	GG	GG	GG	GG	GG	GG	GG	GG	GG	GG	GG	GG	GG	GG	GG	GG	GG	GG	GG	GG	GG	GG	GG	GG	GG	GG	GG	GG	GG	GG
JHI-Hv50k-2016-19334	TT	TT	TT	TT	TT	TT	TT	TT	TT	TT	TT	TT	TT	TT	TT	TT	TT	TT	TT	TT	TT	TT	TT	TT	TT	TT	TT	TT	TT	TT	TT	TT	TT	TT	TT	TT	TT	TT	TT	TT	TT	TT	TT	TT	TT	TT	TT	TT	TT
SCRI_RS_151764	TT	TT	TT	CT	TT	TT	TT	TT	TT	TT	TT	TT	TT	TT	TT	TT	TT	TT	TT	TT	TT	TT	TT	TT	TT	TT	TT	TT	TT	TT	TT	TT	TT	TT	TT	TT	TT	TT	TT	TT	TT	TT	TT	TT	TT	TT	TT	TT	TT
BOPA2_12_30683	AA	AA	AA	AG	AA	AA	AA	AA	AA	AA	AA	AA	AA	AA	AA	AA	AA	AA	AA	AA	AA	AA	AA	AA	AA	AA	AA	AA	AA	AA	AA	AA	AA	AA	AA	AA	AA	AA	AA	AA	AA	AA	AA	AA	AA	AA	AA	AA	AA
JHI-Hv50k-2016-19512	AA	AA	AA	AG	AA	AA	AA	AA	AA	AA	AA	AA	AA	AA	AA	AA	AA	AA	AA	AA	AA	AA	AA	AA	AA	AA	AA	AA	AA	AA	AA	AA	AA	AA	AA	AA	AA	AA	AA	AA	AA	AA	AA	AA	AA	AA	AA	AA	AA
JHI-Hv50k-2016-19521	GG	GG	GG	AG	GG	GG	GG	GG	GG	GG	GG	GG	GG	GG	GG	GG	GG	GG	GG	GG	GG	GG	GG	GG	GG	GG	GG	GG	GG	GG	GG	GG	GG	GG	GG	GG	GG	GG	GG	GG	GG	GG	GG	GG	GG	GG	GG	GG	GG
JHI-Hv50k-2016-19675	GG	GG	GG	AG	GG	GG	GG	GG	GG	GG	GG	GG	GG	GG	GG	GG	GG	GG	GG	GG	GG	GG	GG	GG	GG	GG	GG	GG	GG	GG	GG	GG	GG	GG	GG	GG	GG	GG	GG	GG	GG	GG	GG	GG	GG	GG	GG	GG	GG
JHI-Hv50k-2016-19718	AA	AA	AA	AG	AA	AA	AA	AA	AA	AA	AA	AA	AA	AA	AA	AA	AA	AA	AA	AA	AA	AA	AA	AA	AA	AA	AA	AA	AA	AA	AA	AA	AA	AA	AA	AA	AA	AA	AA	AA	AA	AA	AA	AA	AA	AA	AA	AA	AA
JHI-Hv50k-2016-19711	GG	GG	GG	AG	GG	GG	GG	GG	GG	GG	GG	GG	GG	GG	GG	GG	GG	GG	GG	GG	GG	GG	GG	GG	GG	GG	GG	GG	GG	GG	GG	GG	GG	GG	GG	GG	GG	GG	GG	GG	GG	GG	GG	GG	GG	GG	GG	AA	GG
JHI-Hv50k-2016-19743	CC	CC	CC	CC	CC	CC	CC	CC	CC	CC	CC	CC	CC	CC	CC	CC	CC	CC	CC	CC	CC	CC	CC	CC	CC	CC	CC	CC	CC	CC	CC	CC	CC	CC	CC	CC	CC	CC	CC	CC	CC	CC	CC	CC	CC	CC	CC	TT	CC
JHI-Hv50k-2016-19752	CC	CC	CC	CC	CC	CC	CC	CC	CC	CC	CC	CC	CC	CC	CC	CC	CC	CC	CC	CC	CC	CC	CC	CC	CC	CC	CC	CC	CC	CC	CC	CC	CC	CC	CC	CC	CC	CC	CC	CC	CC	CC	CC	CC	CC	CC	CC	CC	CC
JHI-Hv50k-2016-19826	TT	TT	TT	CT	TT	TT	TT	TT	TT	TT	TT	TT	TT	TT	TT	TT	TT	TT	TT	TT	TT	TT	TT	TT	TT	TT	TT	TT	TT	TT	TT	TT	TT	TT	TT	TT	TT	TT	TT	TT	TT	TT	TT	TT	TT	TT	TT	TT	TT
JHI-Hv50k-2016-19899	CC	CC	CC	CC	CC	CC	CC	CC	CC	CC	CC	CC	CC	CC	CC	CC	CC	CC	CC	CC	CC	CC	CC	CC	CC	CC	CC	CC	CC	CC	CC	CC	CC	CC	CC	CC	CC	CC	CC	CC	CC	CC	CC	CC	CC	CC	CC	CC	CC
JHI-Hv50k-2016-19864	AA	AA	AA	AG	AA	AA	AA	AA	AA	AA	AA	AA	AA	AA	AA	AA	AA	AA	AA	AA	AA	AA	AA	AA	AA	AA	AA	AA	AA	AA	AA	AA	AA	AA	AA	AA	AA	AA	AA	AA	AA	AA	AA	AA	AA	AA	AA	GG	AA
SCRI_RS_188937	CC	CC	CC	CT	CC	CC	CC	CC	CC	CC	CC	CC	CC	CC	CC	CC	CC	CC	CC	CC	CC	CC	CC	CC	CC	CC	CC	CC	CC	CC	CC	CC	CC	CC	CC	CC	CC	CC	CC	CC	CC	CC	CC	CC	CC	CC	CC	CC	CC
SCRI_RS_182631	AA	AA	AA	AG	AA	AA	AA	AA	AA	AA	AA	AA	AA	AA	AA	AA	AA	AA	AA	AA	AA	AA	AA	AA	AA	AA	AA	AA	AA	AA	AA	AA	AA	AA	AA	AA	AA	AA	AA	AA	AA	AA	AA	AA	AA	AA	AA	AA	AA
JHI-Hv50k-2016-19966	TT	TT	TT	GT	TT	TT	TT	TT	TT	TT	TT	TT	TT	TT	TT	TT	TT	TT	TT	TT	TT	TT	TT	TT	TT	TT	TT	TT	TT	TT	TT	TT	TT	TT	TT	TT	TT	TT	TT	TT	TT	TT	TT	TT	TT	TT	TT	TT	TT
BOPA1_8166-525	AA	AA	AA	AG	AA	AA	AA	AA	AA	AA	AA	AA	AA	AA	AA	AA	AA	AA	AA	AA	AA	AA	AA	AA	AA	AA	AA	AA	AA	AA	AA	AA	AA	AA	AA	AA	AA	AA	AA	AA	AA	AA	AA	AA	AA	AA	AA	GG	AA
BOPA2_12_11301	AA	AA	AA	AA	AA	AA	AA	AA	AA	AA	AA	AA	AA	AA	AA	AA	AA	AA	AA	AA	AA	AA	AA	AA	AA	AA	AA	AA	AA	AA	AA	AA	AA	AA	AA	AA	AA	AA	AA	AA	AA	AA	AA	AA	AA	AA	AA	GG	AA
SCRI_RS_160916	AA	AA	AA	AG	AA	AA	AA	AA	AA	AA	AA	AA	AA	AA	AA	AA	AA	AA	AA	AA	AA	AA	AA	AA	AA	AA	AA	AA	AA	AA	AA	AA	AA	AA	AA	AA	AA	AA	AA	AA	AA	AA	AA	AA	AA	AA	AA	GG	AA
BOPA2_12_30796	AA	AA	AA	AG	AA	AA	AA	AA	AA	AA	AA	AA	AA	AA	AA	AA	AA	AA	AA	AA	AA	AA	AA	AA	AA	AA	AA	AA	AA	AA	AA	AA	AA	AA	AA	AA	AA	AA	AA	AA	AA	AA	AA	AA	AA	AA	AA	GG	AA
SCRI_RS_85918	AA	AA	AA	AG	AA	AA	AA	AA	AA	AA	AA	AA	AA	AA	AA	AA	AA	AA	AA	AA	AA	AA	AA	AA	AA	AA	AA	AA	AA	AA	AA	AA	AA	AA	AA	AA	AA	AA	AA	AA	AA	AA	AA	AA	AA	AA	AA	GG	AA
SCRI_RS_85917	GG	GG	GG	AG	GG	GG	GG	GG	GG	GG	GG	GG	GG	GG	GG	GG	GG	GG	GG	GG	GG	GG	GG	GG	GG	GG	GG	GG	GG	GG	GG	GG	GG	GG	GG	GG	GG	GG	GG	GG	GG	GG	GG	GG	GG	GG	GG	AA	GG
BOPA1_5019-879	AA	AA	AA	NN	AA	AA	AA	AA	AA	AA	AA	AA	AA	AA	AA	AA	AA	AA	AA	AA	AA	AA	AA	AA	AA	AA	AA	AA	AA	AA	AA	AA	AA	AA	AA	AA	AA	AA	AA	AA	AA	AA	AA	AA	AA	AA	AA	GG	AA
BOPA2_12_10235	CC	CC	CC	AC	CC	CC	CC	CC	CC	CC	CC	CC	CC	CC	CC	CC	CC	CC	CC	CC	CC	CC	CC	CC	CC	CC	CC	CC	CC	CC	CC	CC	CC	CC	CC	CC	CC	CC	CC	CC	CC	CC	CC	CC	CC	CC	CC	AA	CC
JHI-Hv50k-2016-20303	AA	AA	AA	AA	AA	AA	AA	AA	AA	AA	AA	AA	AA	AA	AA	AA	AA	AA	AA	AA	AA	AA	AA	AA	AA	AA	AA	AA	AA	AA	AA	AA	AA	AA	AA	AA	AA	AA	AA	AA	AA	AA	AA	AA	AA	AA	AA	AA	AA
JHI-Hv50k-2016-20431	CC	CC	CC	CC	CC	CC	CC	CC	CC	CC	CC	CC	CC	CC	CC	CC	CC	CC	CC	CC	CC	CC	CC	CC	CC	CC	CC	CC	CC	CC	CC	CC	CC	CC	CC	CC	CC	CC	CC	CC	CC	CC	CC	CC	CC	CC	CC	CC	CC
BOPA1_ConsensusGBS0342-1	AA	AA	AA	AA	AA	AA	AA	AA	AA	AA	AA	AA	AA	AA	AA	AA	AA	AA	AA	AA	AA	AA	AA	AA	AA	AA	AA	AA	AA	AA	AA	AA	AA	AA	AA	AA	AA	AA	AA	AA	AA	AA	AA	AA	AA	AA	AA	AA	AA
SCRI_RS_82327	AA	AA	AA	AA	AA	AA	AA	AA	AA	AA	AA	AA	AA	AA	AA	AA	AA	AA	AA	AA	AA	AA	AA	AA	AA	AA	AA	AA	AA	AA	AA	AA	AA	AA	AA	AA	AA	AA	AA	AA	AA	AA	AA	AA	AA	AA	AA	AA	AA
BOPA1_3444-1044	AA	AA	AA	AA	AA	AA	AA	AA	AA	AA	AA	AA	AA	AA	AA	AA	AA	AA	AA	AA	AA	AA	AA	AA	AA	AA	AA	AA	AA	AA	AA	AA	AA	AA	AA	AA	AA	AA	AA	AA	AA	AA	AA	AA	AA	AA	AA	AA	AA
SCRI_RS_17924	GG	GG	GG	GG	GG	GG	GG	GG	GG	GG	GG	GG	GG	GG	GG	GG	GG	GG	GG	GG	GG	GG	GG	GG	GG	GG	GG	GG	GG	GG	GG	GG	GG	GG	GG	GG	GG	GG	GG	GG	GG	GG	GG	GG	GG	GG	GG	GG	GG
SCRI_RS_139785	TT	TT	TT	TT	TT	TT	TT	TT	TT	TT	TT	TT	TT	TT	TT	TT	TT	TT	TT	TT	TT	TT	TT	TT	TT	TT	TT	TT	TT	TT	CT	TT	TT	TT	TT	TT	TT	TT	TT	CC	TT	TT	TT	TT	TT	TT	TT	CC	TT
BOPA2_12_10159	AA	AA	AA	AA	AA	AA	AA	AA	AA	AA	AA	AA	AA	AA	AA	AA	AA	AA	AA	AA	AA	AA	AA	AA	AA	AA	AA	AA	AA	AA	AA	AA	AA	AA	AA	AA	AA	AA	AA	AA	AA	AA	AA	AA	AA	AA	AA	AA	AA
JHI-Hv50k-2016-20746	AA	AA	AA	AG	AA	GG	AG	AA	AA	AA	AA	AA	AA	AA	AA	AA	AA	GG	AA	AA	AA	AA	AA	AA	AA	AA	GG	AA	AA	AA	AG	AA	AA	AA	AA	AA	AA	GG	GG	GG	AA	AA	AA	GG	AA	AA	GG	GG	AA
BOPA2_12_30438	GG	GG	GG	GG	GG	GG	GG	GG	GG	GG	GG	GG	GG	GG	GG	GG	GG	GG	GG	GG	GG	GG	GG	GG	GG	GG	GG	GG	GG	GG	GG	GG	GG	GG	GG	GG	GG	GG	GG	GG	GG	GG	GG	GG	GG	GG	GG	GG	GG
JHI-Hv50k-2016-20767	AA	AA	AA	AA	AA	AA	AA	AA	AA	AA	AA	AA	AA	AA	AA	AA	AA	AA	AA	AA	AA	AA	AA	AA	AA	AA	AA	AA	AA	AA	AG	AA	AA	AA	AA	AA	AA	AA	AA	GG	AA	AA	AA	AA	AA	AA	AA	GG	AA
JHI-Hv50k-2016-20770	GG	GG	GG	GT	GG	TT	GT	GG	GG	GG	GG	GG	GG	GG	GG	GG	GG	TT	GG	GG	GG	GG	GG	GG	GG	GG	TT	GG	GG	GG	GT	GG	GG	GG	GG	GG	GG	TT	TT	TT	GG	GG	GG	TT	GG	GG	TT	TT	GG
BOPA2_12_30436	CC	CC	CC	CC	CC	CC	CC	CC	CC	CC	CC	CC	CC	CC	CC	CC	CC	CC	CC	CC	CC	CC	CC	CC	CC	CC	CC	CC	CC	CC	CC	CC	CC	CC	CC	CC	CC	CC	CC	CC	CC	CC	CC	CC	CC	CC	CC	CC	CC
BOPA1_ABC07133-1-1-56	AA	AA	AA	AA	AA	AA	AA	AA	AA	AA	AA	AA	AA	AA	AA	AA	AA	AA	AA	AA	AA	AA	AA	AA	AA	AA	AA	AA	AA	AA	AA	AA	AA	AA	AA	AA	AA	AA	AA	AA	AA	AA	AA	AA	AA	AA	AA	AA	AA
BOPA1_8613-278	AA	AA	AA	AC	AA	CC	AC	AA	AA	AA	AA	AA	AA	AA	AA	AA	AA	CC	AA	AA	AA	AA	AA	AA	AA	AA	CC	AA	AA	AA	AC	AA	AA	AA	AA	AA	AA	CC	CC	CC	AA	AA	AA	CC	AA	AA	CC	CC	AA
JHI-Hv50k-2016-20781	AA	AA	AA	AA	AA	AA	AA	AA	AA	AA	AA	AA	AA	AA	AA	AA	AA	AA	AA	AA	AA	AA	AA	AA	AA	AA	AA	AA	AA	AA	AG	AA	AA	AA	AA	AA	AA	AA	AA	GG	AA	AA	AA	AA	AA	AA	AA	GG	AA
BOPA2_12_30762	GG	GG	GG	GG	GG	GG	GG	GG	GG	GG	GG	GG	GG	GG	GG	GG	GG	GG	GG	GG	GG	GG	GG	GG	GG	GG	GG	GG	GG	GG	GG	GG	GG	GG	GG	GG	GG	GG	GG	GG	GG	GG	GG	GG	GG	GG	GG	GG	GG
BOPA2_12_30498	GG	GG	GG	GG	GG	GG	GG	GG	GG	GG	GG	GG	GG	GG	GG	GG	GG	GG	GG	GG	GG	GG	GG	GG	GG	GG	GG	GG	GG	GG	GG	GG	GG	GG	GG	GG	GG	GG	GG	GG	GG	GG	GG	GG	GG	GG	GG	GG	GG
JHI-Hv50k-2016-20930	GG	GG	GG	GG	GG	GG	GG	GG	GG	GG	GG	GG	GG	GG	GG	GG	GG	GG	GG	GG	GG	GG	GG	GG	GG	GG	GG	GG	GG	GG	GG	GG	GG	GG	GG	GG	GG	GG	GG	GG	GG	GG	GG	GG	GG	GG	GG	GG	GG
JHI-Hv50k-2016-20959	GG	GG	GG	GG	GG	GG	GG	GG	GG	GG	GG	GG	GG	GG	GG	NN	GG	GG	GG	GG	GG	GG	GG	GG	GG	GG	GG	GG	GG	GG	GG	GG	GG	GG	GG	GG	GG	GG	GG	NN	GG	GG	GG	GG	GG	GG	GG	GG	GG
BOPA2_12_10506	GG	GG	GG	AA	AA	AA	AA	AG	AA	AA	AA	GG	AA	AA	AA	AG	GG	AA	AA	AA	AA	GG	GG	GG	GG	GG	AA	GG	GG	AA	AA	GG	GG	AA	AA	AA	AA	AA	AA	AA	AA	AA	AA	AA	AA	AA	AA	AA	AA
JHI-Hv50k-2016-21026	TT	TT	TT	CT	TT	TT	TT	TT	TT	TT	TT	TT	TT	TT	TT	TT	TT	TT	TT	TT	TT	TT	TT	TT	TT	TT	TT	TT	TT	TT	CT	TT	TT	TT	TT	TT	TT	TT	TT	CC	TT	TT	TT	TT	TT	TT	TT	CC	TT
JHI-Hv50k-2016-21042	AA	AA	AA	AG	AA	AA	AA	AA	AA	AA	AA	AA	AA	AA	AA	AA	AA	AA	AA	AA	AA	AA	AA	AA	AA	AA	AA	AA	AA	AA	AG	AA	AA	AA	AA	AA	AA	AA	AA	GG	AA	AA	AA	AA	AA	AA	AA	GG	AA
BOPA1_ABC14148-1-1-177	AA	AA	AA	AG	AA	AA	AA	AA	AA	AA	AA	AA	AA	AA	AA	AA	AA	AA	AA	AA	AA	AA	AA	AA	AA	AA	AA	AA	AA	AA	AA	AA	AA	AA	AA	AA	AA	AA	AA	AA	AA	AA	AA	AA	AA	AA	AA	AA	AA
BOPA1_4511-1878	AA	AA	AA	AA	AA	AA	AA	AA	AA	AA	AA	AA	AA	AA	AA	AA	AA	AA	AA	AA	AA	AA	AA	AA	AA	AA	AA	AA	AA	AA	AA	AA	AA	AA	AA	AA	AA	AA	AA	AA	AA	AA	AA	AA	AA	AA	AA	AA	AA
JHI-Hv50k-2016-21519	CC	CC	CC	AC	CC	CC	CC	CC	CC	CC	CC	CC	CC	CC	CC	CC	CC	CC	CC	CC	CC	CC	CC	CC	CC	CC	CC	CC	CC	CC	AC	CC	CC	CC	CC	CC	CC	CC	CC	AA	CC	CC	CC	CC	CC	CC	CC	CC	CC
JHI-Hv50k-2016-21679	AA	AA	AA	AG	AA	AA	AA	AA	AA	AA	AA	AA	AA	AA	AA	AA	AA	AA	AA	AA	AA	AA	AA	AA	AA	AA	AA	AA	AA	AA	AG	AA	AA	AA	AA	AA	AA	AA	AA	GG	AA	AA	AA	AA	AA	AA	AA	GG	AA
JHI-Hv50k-2016-21844	GG	GG	GG	GG	GG	GG	GG	GG	GG	GG	GG	GG	GG	GG	GG	GG	GG	GG	GG	GG	GG	GG	GG	GG	GG	GG	GG	GG	GG	GG	GG	GG	GG	GG	GG	GG	GG	GG	GG	GG	GG	GG	GG	GG	GG	GG	GG	AA	GG
JHI-Hv50k-2016-21846	CC	CC	CC	CT	CC	CC	CC	CC	CC	CC	CC	CC	CC	CC	CC	CC	CC	CC	CC	CC	CC	CC	CC	CC	CC	CC	CC	CC	CC	CC	CT	CC	CC	CC	CC	CC	CC	CC	CC	TT	CC	CC	CC	CC	CC	CC	CC	TT	CC
JHI-Hv50k-2016-21954	CC	CC	CC	CT	CC	CC	CC	CC	CC	CC	CC	CC	CC	CC	CC	CC	CC	CC	CC	CC	CC	CC	CC	CC	CC	CC	CC	CC	CC	CC	CT	CC	CC	CC	CC	CC	CC	CC	CC	TT	CC	CC	CC	CC	CC	CC	CC	CC	CC
BOPA2_12_21408	AA	AA	AA	AA	AA	AA	AA	AA	AA	AA	AA	AA	AA	AA	AA	AA	AA	AA	AA	AA	AA	AA	AA	AA	AA	AA	AA	AA	AA	AA	AA	AA	AA	AA	AA	AA	AA	AA	AA	AA	AA	AA	AA	AA	AA	AA	AA	AA	AA
BOPA2_12_30306	AA	AA	AA	AG	AA	AA	AA	AA	AA	AA	AA	AA	AA	AA	AA	AA	AA	AA	AA	AA	AA	AA	AA	AA	AA	AA	AA	AA	AA	AA	AG	AA	AA	AA	AA	AA	AA	AA	AA	GG	AA	AA	AA	AA	AA	AA	AA	AA	AA
SCRI_RS_167505	GG	GG	AA	AG	GG	AA	GG	GG	AA	GG	AA	AG	GG	GG	GG	GG	AA	GG	GG	GG	AA	GG	AA	GG	GG	GG	GG	GG	GG	AA	AG	AA	AA	AA	AA	GG	GG	GG	GG	AA	GG	AA	GG	GG	AA	GG	GG	GG	AA
JHI-Hv50k-2016-22816	GG	GG	GG	GG	GG	GG	GG	GG	GG	GG	GG	GG	GG	GG	GG	GG	GG	GG	GG	GG	GG	GG	GG	GG	GG	GG	GG	GG	GG	GG	GG	GG	GG	GG	GG	GG	GG	GG	GG	GG	GG	GG	GG	GG	GG	GG	GG	GG	GG
JHI-Hv50k-2016-22829	CC	CC	CC	CT	CC	CC	CC	CC	CC	CC	CC	CC	CC	CC	CC	CC	CC	CC	CC	CC	CC	CC	CC	CC	CC	CC	CC	CC	CC	CC	CC	CC	CC	CC	CC	CC	CC	CC	CC	CC	CC	CC	CC	CC	CC	CC	CC	CC	CC
JHI-Hv50k-2016-22836	CC	CC	CC	CT	CC	CC	CC	CC	CC	CC	CC	CC	CC	CC	CC	CC	CC	CC	CC	CC	CC	CC	CC	CC	CC	CC	CC	CC	CC	CC	CC	CC	CC	CC	CC	CC	CC	CC	CC	CC	CC	CC	CC	CC	CC	CC	CC	CC	CC
JHI-Hv50k-2016-22850	GG	GG	GG	GG	GG	GG	GG	GG	GG	GG	GG	GG	GG	GG	GG	GG	GG	GG	GG	GG	GG	GG	GG	GG	GG	GG	GG	GG	GG	GG	GG	GG	GG	GG	GG	GG	GG	GG	GG	GG	GG	GG	GG	GG	GG	GG	GG	GG	GG
JHI-Hv50k-2016-22859	TT	TT	TT	TT	TT	TT	TT	TT	TT	TT	TT	TT	TT	TT	TT	TT	TT	TT	TT	TT	TT	TT	TT	TT	TT	TT	TT	TT	TT	TT	TT	TT	TT	TT	TT	TT	TT	TT	TT	TT	TT	TT	TT	TT	TT	TT	TT	TT	TT
JHI-Hv50k-2016-22869	TT	TT	TT	CT	TT	TT	TT	TT	TT	TT	TT	TT	TT	TT	TT	TT	TT	TT	TT	TT	TT	TT	TT	TT	TT	TT	TT	TT	TT	TT	TT	TT	TT	TT	TT	TT	TT	TT	TT	TT	TT	TT	TT	TT	TT	TT	TT	TT	TT
SCRI_RS_193640	AA	AA	AA	AG	AA	AA	AA	AA	AA	AA	AA	AA	AA	AA	AA	AA	AA	AA	AA	AA	AA	AA	AA	AA	AA	AA	AA	AA	AA	AA	AA	AA	AA	AA	AA	AA	AA	AA	AA	AA	AA	AA	AA	AA	AA	AA	AA	AA	AA
JHI-Hv50k-2016-23034	GG	GG	GG	GG	GG	GG	GG	GG	GG	GG	GG	GG	GG	GG	GG	GG	GG	GG	GG	GG	GG	GG	GG	GG	GG	GG	GG	GG	GG	GG	GG	GG	GG	GG	GG	GG	GG	GG	GG	GG	GG	GG	GG	GG	GG	GG	GG	GG	GG
SCRI_RS_141511	GG	GG	GG	AG	GG	GG	GG	GG	GG	GG	GG	GG	GG	GG	GG	GG	GG	GG	GG	GG	GG	GG	GG	GG	GG	GG	GG	GG	GG	GG	GG	GG	GG	GG	GG	GG	GG	GG	GG	GG	GG	GG	GG	GG	GG	GG	GG	GG	GG
BOPA1_2851-848	AA	AA	AA	AG	AA	AA	AA	AA	AA	AA	AA	AA	AA	AA	AA	AA	AA	AA	AA	AA	AA	AA	AA	AA	AA	AA	AA	AA	AA	AA	AA	AA	AA	AA	AA	AA	AA	AA	AA	AA	AA	AA	AA	AA	AA	AA	AA	AA	AA
BOPA2_12_30562	GG	GG	GG	AG	GG	GG	GG	GG	GG	GG	GG	GG	GG	GG	GG	GG	GG	GG	GG	GG	GG	GG	GG	GG	GG	GG	GG	GG	GG	GG	GG	GG	GG	GG	GG	GG	GG	GG	GG	GG	GG	GG	GG	GG	GG	GG	GG	AA	GG
JHI-Hv50k-2016-23217	GG	GG	GG	GG	GG	GG	GG	GG	GG	GG	GG	GG	GG	GG	GG	GG	GG	GG	GG	GG	GG	GG	GG	GG	GG	GG	GG	GG	GG	GG	GG	GG	GG	GG	GG	GG	GG	GG	GG	GG	GG	GG	GG	GG	GG	GG	GG	GG	GG
BOPA1_4163-1786	GG	GG	GG	AG	GG	GG	GG	GG	GG	GG	GG	GG	GG	GG	GG	GG	GG	GG	GG	GG	GG	GG	GG	GG	GG	GG	GG	GG	GG	GG	GG	GG	GG	GG	GG	GG	GG	GG	GG	GG	GG	GG	GG	GG	GG	GG	GG	GG	GG
BOPA2_12_30043	GG	GG	GG	AG	GG	GG	GG	GG	GG	GG	GG	GG	GG	GG	GG	GG	GG	GG	GG	GG	GG	GG	GG	GG	GG	GG	GG	GG	GG	GG	GG	GG	GG	GG	GG	GG	GG	GG	GG	GG	GG	GG	GG	GG	GG	GG	GG	GG	GG
BOPA2_12_30462	AA	AA	AA	AA	AA	AA	AA	AA	AA	AA	AA	AA	AA	AA	AA	AA	AA	AA	AA	AA	AA	AA	AA	AA	AA	AA	AA	AA	AA	AA	AA	AA	AA	AA	AA	AA	AA	AA	AA	AA	AA	AA	AA	AA	AA	AA	AA	AA	AA
BOPA2_12_10489	AA	AA	AA	AA	AA	AA	AA	AA	AA	AA	AA	AA	AA	AA	AA	AA	AA	AA	AA	AA	AA	AA	AA	AA	AA	AA	AA	AA	AA	AA	AA	AA	AA	AA	AA	AA	AA	AA	AA	AA	AA	AA	AA	AA	AA	AA	AA	GG	AA
JHI-Hv50k-2016-23277	CC	CC	CC	AC	CC	CC	CC	CC	CC	CC	CC	CC	CC	CC	CC	CC	CC	CC	CC	CC	CC	CC	CC	CC	CC	CC	CC	CC	CC	CC	CC	CC	CC	AA	CC	CC	CC	CC	CC	CC	CC	CC	CC	CC	CC	CC	CC	AA	CC
BOPA2_12_10300	AA	AA	AA	AG	AA	AA	AA	AA	AA	AA	AA	AA	AA	AA	AA	AA	AA	AA	AA	AA	AA	AA	AA	AA	AA	AA	AA	AA	AA	AA	AA	AA	AA	GG	AA	AA	AA	AA	AA	AA	AA	AA	AA	AA	AA	AA	AA	AA	AA
JHI-Hv50k-2016-23330	GG	GG	GG	AG	GG	GG	GG	GG	GG	GG	GG	GG	GG	GG	GG	GG	GG	GG	GG	GG	GG	GG	GG	GG	GG	GG	GG	GG	GG	GG	GG	GG	GG	AA	GG	GG	GG	GG	GG	GG	GG	GG	GG	GG	GG	GG	GG	AA	GG
JHI-Hv50k-2016-23368	CC	CC	CC	CT	CC	CC	CC	CC	CC	CC	CC	CC	CC	CC	CC	CC	CC	CC	CC	CC	CC	CC	CC	CC	CC	CC	CC	CC	CC	CC	CC	CC	CC	TT	CC	CC	CC	CC	CC	CC	CC	CC	CC	CC	CC	CC	CC	TT	CC
BOPA1_7090-1260	AA	AA	AA	AG	AA	AA	AA	AA	AA	AA	AA	AA	AA	AA	AA	AA	AA	AA	AA	AA	AA	AA	AA	AA	AA	AA	AA	AA	AA	AA	AA	AA	AA	GG	AA	AA	AA	AA	AA	AA	AA	AA	AA	AA	AA	AA	AA	AA	AA
BOPA2_12_30404	NN	AA	AA	AC	NN	AA	AC	AA	AA	AC	AA	AA	AC	AA	AC	AA	AC	AA	AA	AA	AA	AC	NN	AC	NN	AA	AA	NN	AC	AC	AA	NN	AA	CC	AA	NN	AA	AC	AA	AA	NN	AA	AA	AC	AA	AA	AA	AA	AA
BOPA2_12_31381	AA	AA	AA	AA	AA	AA	AA	AA	AA	AA	AA	AA	AA	AA	AA	AA	AA	AA	AA	AA	AA	AA	AA	AA	AA	AA	AA	AA	AA	AA	AA	AA	AA	AA	AA	AA	AA	AA	AA	AA	AA	AA	AA	AA	AA	AA	AA	AA	AA
JHI-Hv50k-2016-23499	CC	CC	CC	CC	CC	CC	CC	CC	CC	CC	CC	CC	CC	CC	CC	CC	CC	CC	CC	CC	CC	CC	CC	CC	CC	CC	CC	CC	CC	CC	CC	CC	CC	CC	CC	CC	CC	CC	CC	CC	CC	CC	CC	CC	CC	CC	CC	CC	CC
JHI-Hv50k-2016-23647	AA	AA	AA	AA	AA	AA	AA	AA	AA	AA	AA	AA	AA	AA	AA	AA	AA	AA	AA	AA	AA	AA	AA	AA	AA	AA	AA	AA	AA	AA	AA	AA	AA	AA	AA	AA	AA	AA	AA	AA	AA	AA	AA	AA	AA	AA	AA	AA	AA
SCRI_RS_124377	AA	AA	AA	AG	AA	AA	AA	AA	AA	AA	AA	AA	AA	AA	AA	AA	AA	AA	AA	AA	AA	AA	AA	AA	AA	AA	AA	AA	AA	AA	AA	AA	AA	GG	AA	AA	AA	AA	AA	AA	AA	AA	AA	AA	AA	AA	AA	GG	AA
JHI-Hv50k-2016-23706	CC	CC	CC	CT	CC	CC	CC	CC	CC	CC	CC	CC	CC	CC	CC	CC	CC	CC	CC	CC	CC	CC	CC	CC	CC	CC	CC	CC	CC	CC	CC	CC	CC	TT	CC	CC	CC	CC	CC	CC	CC	CC	CC	CC	CC	CC	CC	TT	CC
JHI-Hv50k-2016-23721	AA	AA	AA	AG	AA	AA	AA	AA	AA	AA	AA	AA	AA	AA	AA	AA	AA	AA	AA	AA	AA	AA	AA	AA	AA	AA	AA	AA	AA	AA	AA	AA	AA	GG	AA	AA	AA	AA	AA	AA	AA	AA	AA	AA	AA	AA	AA	GG	AA
BOPA1_4020-643	TT	TT	TT	AT	TT	TT	TT	TT	TT	TT	TT	TT	TT	TT	TT	TT	TT	TT	TT	TT	TT	TT	TT	TT	TT	TT	TT	TT	TT	TT	TT	TT	TT	AA	TT	TT	TT	TT	TT	TT	TT	TT	TT	TT	TT	TT	TT	AA	TT
SCRI_RS_189586	CC	CC	CC	CT	CC	CC	CC	CC	CC	CC	CC	CC	CC	CC	CC	CC	CC	CC	CC	CC	CC	CC	CC	CC	CC	CC	CC	CC	CC	CC	CC	CC	CC	TT	CC	CC	CC	CC	CC	CC	CC	CC	CC	CC	CC	CC	CC	TT	CC
BOPA2_12_31208	GG	GG	GG	CG	GG	GG	GG	GG	GG	GG	GG	GG	GG	GG	GG	GG	GG	GG	GG	GG	GG	GG	GG	GG	GG	GG	GG	GG	GG	GG	GG	GG	GG	CC	GG	GG	GG	GG	GG	GG	GG	GG	GG	GG	GG	GG	GG	CC	GG
JHI-Hv50k-2016-23975	GG	GG	GG	AG	GG	GG	GG	GG	GG	GG	GG	GG	GG	GG	GG	GG	GG	GG	GG	GG	GG	GG	GG	GG	GG	GG	GG	GG	GG	GG	GG	GG	GG	AA	GG	GG	GG	GG	GG	GG	GG	GG	GG	GG	GG	GG	GG	AA	GG
SCRI_RS_186830	TT	TT	TT	CT	TT	TT	TT	TT	TT	TT	TT	TT	TT	TT	TT	TT	TT	TT	TT	TT	TT	TT	TT	TT	TT	TT	TT	TT	TT	TT	TT	TT	TT	CC	TT	TT	TT	TT	TT	TT	TT	TT	TT	TT	TT	TT	TT	CC	TT
SCRI_RS_213103	TT	TT	TT	CT	TT	TT	TT	TT	TT	TT	TT	TT	TT	TT	TT	TT	TT	TT	TT	TT	TT	TT	TT	TT	TT	TT	TT	TT	TT	TT	TT	TT	TT	CC	TT	TT	TT	TT	TT	TT	TT	TT	TT	TT	TT	TT	TT	CC	TT
JHI-Hv50k-2016-24484	AA	AA	AA	AA	AA	AA	AA	AA	AA	AA	AA	AA	AA	AA	AA	AA	AA	AA	AA	AA	AA	AA	AA	AA	AA	AA	AA	AA	AA	AA	AA	AA	AA	AA	AA	AA	AA	AA	AA	AA	AA	AA	AA	AA	AA	AA	AA	AA	AA
JHI-Hv50k-2016-24530	GG	GG	GG	GG	GG	GG	GG	GG	GG	GG	GG	GG	GG	GG	GG	GG	GG	GG	GG	GG	GG	GG	GG	GG	GG	GG	GG	GG	GG	GG	GG	GG	GG	GG	GG	GG	GG	GG	GG	GG	GG	GG	GG	GG	GG	GG	GG	GG	GG
JHI-Hv50k-2016-24648	AA	AA	AA	AG	AA	AA	AA	AA	AA	AA	AA	AA	AA	AA	AA	AA	AA	AA	AA	AA	AA	AA	AA	AA	AA	AA	AA	AA	AA	AA	AA	AA	AA	GG	AA	AA	AA	AA	AA	AA	AA	AA	AA	AA	AA	AA	AA	GG	AA
JHI-Hv50k-2016-24730	AA	AA	AA	AG	AA	GG	AG	AA	AA	AA	AA	AA	AA	AA	AA	AA	AA	GG	AA	AA	AA	AA	AA	AA	AA	AA	GG	AA	AA	AA	AA	AA	AA	GG	AA	AA	AA	GG	GG	AA	AA	AA	GG	GG	AA	AA	GG	GG	AA
SCRI_RS_155439	GG	GG	GG	GG	GG	CC	CG	GG	GG	GG	GG	GG	GG	GG	GG	GG	GG	CC	GG	GG	GG	GG	GG	GG	GG	GG	CC	GG	GG	GG	GG	GG	GG	GG	GG	GG	GG	CC	CC	GG	GG	GG	CC	CC	GG	GG	CC	GG	GG
SCRI_RS_7197	GG	GG	GG	GG	GG	GG	GG	GG	GG	GG	AA	GG	GG	GG	GG	GG	GG	GG	GG	GG	AA	AA	GG	GG	GG	GG	GG	GG	GG	GG	GG	GG	GG	GG	GG	GG	GG	GG	GG	GG	GG	GG	GG	GG	GG	GG	GG	GG	GG
JHI-Hv50k-2016-24899	CC	CC	CC	CC	CC	CC	CC	CC	CC	CC	CC	CC	CC	CC	CC	CC	CC	CC	CC	CC	CC	CC	CC	CC	CC	CC	CC	CC	CC	CC	CC	CC	CC	CC	CC	CC	CC	CC	CC	CC	CC	CC	CC	CC	CC	CC	CC	CC	CC
JHI-Hv50k-2016-24903	AA	AA	AA	AC	AA	AA	AA	AA	AA	AA	CC	AA	AA	AA	AA	AA	AA	AA	AA	AA	CC	CC	AA	AA	AA	AA	AA	AA	AA	AA	AC	AA	AA	CC	AA	AA	AA	AA	AA	CC	AA	AA	AA	AA	AA	AA	AA	CC	AA
SCRI_RS_151874	AA	AA	AA	AG	AA	GG	AG	AA	AA	AA	GG	AA	AA	AA	AA	AA	AA	GG	AA	AA	GG	GG	AA	AA	AA	AA	GG	AA	AA	AA	AG	AA	AA	GG	AA	GG	AA	GG	GG	GG	AA	AA	GG	GG	AA	AA	GG	GG	AA
JHI-Hv50k-2016-25062	CC	CC	CC	CC	CC	TT	CT	CC	CC	CC	CC	CC	CC	CC	CC	CC	CC	TT	CC	CC	CC	CC	CC	CC	CC	CC	TT	CC	CC	CC	CC	CC	CC	CC	CC	TT	CC	TT	TT	CC	CC	CC	TT	TT	CC	CC	TT	CC	CC
BOPA2_12_30592	CC	CC	CC	AC	CC	AA	AC	CC	CC	CC	AA	CC	CC	CC	CC	CC	CC	AA	CC	CC	AA	AA	CC	CC	CC	CC	AA	CC	CC	CC	AC	CC	CC	AA	CC	AA	CC	AA	AA	AA	CC	CC	AA	AA	CC	CC	AA	AA	CC
JHI-Hv50k-2016-25138	CC	CC	CC	CT	CC	CC	CC	CC	CC	CC	CC	CC	CC	CC	CC	CC	CC	CC	CC	CC	CC	CC	CC	CC	CC	CC	CC	CC	CC	CC	CT	CC	CC	TT	CC	CC	CC	CC	CC	TT	CC	CC	CC	CC	CC	CC	CC	TT	CC
SCRI_RS_143927	AA	AA	AA	AG	AA	AA	AA	AA	AA	AA	AA	AA	AA	AA	AA	AA	AA	AA	AA	AA	AA	AA	AA	AA	AA	AA	AA	AA	AA	AA	AA	AA	AA	GG	AA	AA	AA	AA	AA	AA	AA	AA	AA	AA	AA	AA	AA	GG	AA
SCRI_RS_230133	GG	GG	GG	GG	GG	GG	GG	GG	GG	GG	AA	GG	GG	GG	GG	GG	GG	GG	GG	GG	AA	AA	GG	GG	GG	GG	GG	GG	GG	GG	GG	GG	GG	GG	GG	GG	GG	GG	GG	GG	GG	GG	GG	GG	GG	GG	GG	GG	GG
SCRI_RS_216058	GG	GG	GG	GG	GG	GG	GG	GG	GG	GG	AA	GG	GG	GG	GG	GG	GG	GG	GG	GG	AA	AA	GG	GG	GG	GG	GG	GG	GG	GG	GG	GG	GG	GG	GG	GG	GG	GG	GG	GG	GG	GG	GG	GG	GG	GG	GG	GG	GG
BOPA1_ConsensusGBS0371-2	GG	GG	GG	AG	GG	AA	AG	GG	GG	GG	AA	GG	GG	GG	GG	GG	GG	AA	GG	GG	AA	AA	GG	GG	GG	GG	AA	GG	GG	GG	AG	GG	GG	AA	GG	AA	GG	AA	AA	AA	GG	GG	AA	AA	GG	GG	AA	GG	GG
JHI-Hv50k-2016-25378	AA	AA	AA	AA	AA	CC	AC	AA	AA	AA	CC	AA	AA	AA	AA	AA	AA	CC	AA	AA	CC	CC	AA	AA	AA	AA	CC	AA	AA	AA	AA	AA	AA	AA	AA	CC	AA	CC	CC	AA	AA	AA	CC	CC	AA	AA	CC	AA	AA
BOPA2_12_11209	GG	GG	GG	CG	GG	GG	GG	GG	GG	GG	GG	GG	GG	GG	GG	GG	GG	GG	GG	GG	GG	GG	GG	GG	GG	GG	GG	GG	GG	GG	CG	GG	GG	CC	GG	GG	GG	GG	GG	CC	GG	GG	GG	GG	GG	GG	GG	GG	GG
JHI-Hv50k-2016-25431	TT	TT	TT	TT	TT	CC	CT	TT	TT	TT	CC	TT	TT	TT	TT	TT	TT	CC	TT	TT	CC	CC	TT	TT	TT	TT	CC	TT	TT	TT	TT	TT	TT	TT	TT	CC	TT	CC	CC	TT	TT	TT	CC	CC	TT	TT	CC	TT	TT
JHI-Hv50k-2016-25445	CC	CC	CC	AC	CC	CC	CC	CC	CC	CC	CC	CC	CC	CC	CC	CC	CC	CC	CC	CC	CC	CC	CC	CC	CC	CC	CC	CC	CC	CC	AC	CC	CC	AA	CC	CC	CC	CC	CC	AA	CC	CC	CC	CC	CC	CC	CC	CC	CC
JHI-Hv50k-2016-25580	TT	TT	TT	CT	TT	TT	TT	TT	TT	TT	TT	TT	TT	TT	TT	TT	TT	TT	TT	TT	TT	TT	TT	TT	TT	TT	TT	TT	TT	TT	CT	TT	TT	CC	TT	TT	TT	TT	TT	CC	TT	TT	TT	TT	TT	TT	TT	TT	TT
SCRI_RS_141598	TT	TT	TT	CT	TT	CC	CT	TT	TT	TT	CC	TT	TT	TT	TT	TT	TT	CC	TT	TT	CC	CC	TT	TT	TT	TT	CC	TT	TT	TT	CT	TT	TT	CC	TT	CC	TT	CC	CC	CC	TT	TT	CC	CC	TT	TT	CC	TT	TT
BOPA2_12_31272	GG	GG	GG	AG	GG	AA	AG	GG	GG	GG	AA	GG	GG	GG	GG	GG	GG	AA	GG	GG	AA	AA	GG	GG	GG	GG	AA	GG	GG	GG	AG	GG	GG	AA	GG	AA	GG	AA	AA	AA	GG	GG	AA	AA	GG	GG	AA	GG	GG
JHI-Hv50k-2016-25723	CC	CC	CC	CT	CC	TT	CT	CC	CC	CC	TT	CC	CC	CC	CC	CC	CC	TT	CC	CC	TT	TT	CC	CC	CC	CC	TT	CC	CC	CC	CT	CC	CC	TT	CC	TT	CC	TT	TT	TT	CC	CC	TT	TT	CC	CC	TT	CC	CC
SCRI_RS_171543	AA	AA	AA	AA	AA	GG	AG	AA	AA	AA	GG	AA	AA	AA	AA	AA	AA	GG	AA	AA	GG	GG	AA	AA	AA	AA	GG	AA	AA	AA	AA	AA	AA	AA	AA	GG	AA	GG	GG	AA	AA	AA	GG	GG	AA	AA	GG	AA	AA
SCRI_RS_7813	TT	TT	TT	CT	TT	CC	CT	TT	TT	TT	CC	TT	TT	TT	TT	TT	TT	CC	TT	TT	CC	CC	TT	TT	TT	TT	CC	TT	TT	TT	CT	TT	TT	CC	TT	CC	TT	CC	CC	CC	TT	TT	CC	CC	TT	TT	CC	TT	TT
JHI-Hv50k-2016-25731	TT	TT	TT	TT	TT	CC	CT	TT	TT	TT	TT	TT	TT	TT	TT	TT	TT	CC	TT	TT	TT	TT	TT	TT	TT	TT	CC	TT	TT	TT	TT	TT	TT	TT	TT	CC	TT	CC	CC	TT	TT	TT	CC	CC	TT	TT	CC	TT	TT
JHI-Hv50k-2016-25738	CC	CC	CC	CC	CC	TT	CT	CC	CC	CC	CC	CC	CC	CC	CC	CC	CC	TT	CC	CC	CC	CC	CC	CC	CC	CC	TT	CC	CC	CC	CC	CC	CC	CC	CC	TT	CC	TT	TT	CC	CC	CC	TT	TT	CC	CC	TT	CC	CC
SCRI_RS_134850	CC	CC	CC	CC	CC	CC	CC	CC	CC	CC	TT	CC	CC	CC	CC	CC	CC	CC	CC	CC	TT	TT	CC	CC	CC	CC	CC	CC	CC	CC	CC	CC	CC	CC	CC	CC	CC	CC	CC	CC	CC	CC	CC	CC	CC	CC	CC	CC	CC
JHI-Hv50k-2016-25880	GG	GG	GG	GG	GG	AA	AG	GG	GG	GG	AA	GG	GG	GG	GG	GG	GG	GG	GG	GG	AA	AA	GG	GG	GG	GG	GG	GG	GG	GG	GG	GG	GG	GG	GG	AA	GG	AA	AA	GG	GG	GG	AA	AA	GG	GG	GG	GG	GG
BOPA2_12_30059	GG	GG	GG	GG	GG	GG	GG	GG	GG	GG	GG	GG	GG	GG	GG	GG	GG	GG	GG	GG	GG	GG	GG	GG	GG	GG	GG	GG	GG	GG	GG	GG	GG	GG	GG	GG	GG	GG	GG	GG	GG	GG	GG	GG	GG	GG	GG	GG	GG
JHI-Hv50k-2016-25970	CC	CC	CC	CT	CC	CC	CC	CC	CC	CC	CC	CC	CC	CC	CC	CC	CC	CC	CC	CC	CC	CC	CC	CC	CC	CC	CC	CC	CC	CC	CT	CC	CC	TT	CC	CC	CC	CC	CC	TT	CC	CC	CC	CC	CC	CC	CC	CC	CC
BOPA1_8224-561	AA	AA	AA	AA	AA	GG	AG	AA	AA	AA	GG	AA	AA	AA	AA	AA	AA	AA	AA	AA	GG	GG	AA	AA	AA	AA	AA	AA	AA	AA	AA	AA	AA	AA	AA	GG	AA	GG	GG	AA	AA	AA	GG	GG	AA	AA	AA	AA	AA
JHI-Hv50k-2016-26080	AA	AA	AA	AG	AA	AA	AA	AA	AA	AA	AA	AA	AA	AA	AA	AA	AA	AA	AA	AA	AA	AA	AA	AA	AA	AA	AA	AA	AA	AA	AG	AA	AA	AA	AA	AA	AA	AA	AA	GG	AA	AA	AA	AA	AA	AA	AA	AA	AA
SCRI_RS_189248	GG	GG	GG	GG	GG	AA	AG	GG	GG	GG	AA	GG	GG	GG	GG	GG	GG	GG	GG	GG	AA	AA	GG	GG	GG	GG	GG	GG	GG	GG	GG	GG	GG	AA	GG	AA	GG	AA	AA	GG	GG	GG	AA	AA	GG	GG	GG	GG	GG
BOPA2_12_31134	AA	AA	AA	AA	AA	GG	AG	AA	AA	AA	GG	AA	AA	AA	AA	AA	AA	AA	AA	AA	GG	GG	AA	AA	AA	AA	AA	AA	AA	AA	AA	AA	AA	GG	AA	GG	AA	GG	GG	AA	AA	AA	GG	GG	AA	AA	AA	AA	AA
SCRI_RS_122889	GG	GG	GG	AG	GG	AA	AG	GG	GG	GG	AA	GG	GG	GG	GG	GG	GG	GG	GG	GG	AA	AA	GG	GG	GG	GG	GG	GG	GG	GG	AG	GG	GG	AA	GG	AA	GG	AA	AA	AA	GG	GG	AA	AA	GG	GG	GG	GG	GG
SCRI_RS_189920	AA	AA	AA	AG	AA	GG	AG	AA	AA	AA	GG	AA	AA	AA	AA	AA	AA	AA	AA	AA	GG	GG	AA	AA	AA	AA	AA	AA	AA	AA	AG	AA	AA	GG	AA	GG	AA	GG	GG	GG	AA	AA	GG	GG	AA	AA	AA	AA	AA
SCRI_RS_189898	TT	TT	TT	CT	TT	CC	CT	TT	TT	TT	CC	TT	TT	TT	TT	TT	TT	TT	TT	TT	CC	CC	TT	TT	TT	TT	TT	TT	TT	TT	CT	TT	TT	CC	TT	CC	TT	CC	CC	CC	TT	TT	CC	CC	TT	TT	TT	TT	TT
SCRI_RS_219043	TT	TT	TT	CT	TT	CC	CT	TT	TT	TT	CC	TT	TT	TT	TT	TT	TT	TT	TT	TT	CC	CC	TT	TT	TT	TT	TT	TT	TT	TT	CT	TT	TT	CC	TT	CC	TT	CC	CC	CC	TT	TT	CC	CC	TT	TT	TT	TT	TT
JHI-Hv50k-2016-26334	GG	GG	GG	AG	GG	AA	AG	GG	GG	GG	GG	GG	GG	GG	GG	GG	GG	GG	GG	GG	GG	GG	GG	GG	GG	GG	GG	GG	GG	GG	AG	GG	GG	GG	GG	AA	GG	AA	AA	AA	GG	GG	AA	AA	GG	GG	GG	GG	GG
SCRI_RS_116685	AA	AA	AA	AA	AA	AA	AA	AA	AA	AA	CC	AA	AA	AA	AA	AA	AA	AA	AA	AA	CC	CC	AA	AA	AA	AA	AA	AA	AA	AA	AA	AA	AA	CC	AA	AA	AA	AA	AA	AA	AA	AA	AA	AA	AA	AA	AA	AA	AA
SCRI_RS_160466	CC	CC	CC	CT	CC	TT	CT	CC	CC	CC	TT	CC	CC	CC	CC	CC	CC	TT	CC	CC	TT	TT	CC	CC	CC	CC	TT	CC	CC	CC	CT	CC	CC	TT	CC	TT	CC	TT	TT	TT	CC	CC	TT	TT	CC	CC	TT	CC	CC
SCRI_RS_229932	TT	TT	TT	NN	TT	CC	NN	TT	TT	TT	CC	TT	TT	TT	TT	TT	TT	CC	TT	TT	CC	CC	TT	TT	TT	TT	CC	TT	TT	TT	CT	TT	TT	CC	TT	CC	TT	CC	CC	CC	TT	TT	CC	CC	TT	TT	CC	TT	TT
JHI-Hv50k-2016-26397	CC	CC	CC	CT	CC	CC	CC	CC	CC	CC	CC	CC	CC	CC	CC	CC	CC	CC	CC	CC	CC	CC	CC	CC	CC	CC	CC	CC	CC	CC	CT	CC	CC	CC	CC	CC	CC	CC	CC	TT	CC	CC	CC	CC	CC	CC	CC	CC	CC
JHI-Hv50k-2016-26511	TT	TT	TT	CT	TT	CC	CT	TT	TT	TT	TT	TT	TT	TT	TT	TT	TT	CC	TT	TT	TT	TT	TT	TT	TT	TT	CC	TT	TT	TT	CT	TT	TT	CC	TT	CC	TT	CC	CC	CC	TT	TT	CC	CC	TT	TT	CC	TT	TT
SCRI_RS_170542	TT	TT	TT	CT	TT	TT	TT	TT	TT	TT	CC	TT	TT	TT	TT	TT	TT	TT	TT	TT	CC	CC	TT	TT	TT	TT	TT	TT	TT	TT	CT	TT	TT	TT	TT	TT	TT	TT	TT	CC	TT	TT	TT	TT	TT	TT	TT	TT	TT
SCRI_RS_125407	AA	AA	AA	AG	AA	GG	AG	AA	AA	AA	GG	AA	AA	AA	AA	AA	AA	GG	AA	AA	GG	GG	AA	AA	AA	AA	GG	AA	AA	AA	AG	AA	AA	GG	AA	GG	AA	GG	GG	GG	AA	AA	GG	GG	AA	AA	GG	AA	AA
BOPA1_4793-777	AA	AA	AA	AG	AA	GG	AG	AA	AA	AA	AA	AA	AA	AA	AA	AA	AA	AA	AA	AA	AA	AA	AA	AA	AA	AA	AA	AA	AA	AA	AG	AA	AA	GG	AA	GG	AA	GG	GG	GG	AA	AA	GG	GG	AA	AA	AA	AA	AA
JHI-Hv50k-2016-26700	AA	AA	AA	AA	AA	GG	AG	AA	AA	AA	AA	AA	AA	AA	AA	AA	AA	AA	AA	AA	AA	AA	AA	AA	AA	AA	AA	AA	AA	AA	AG	AA	AA	GG	AA	GG	AA	GG	GG	GG	AA	AA	GG	GG	AA	AA	AA	AA	AA
BOPA1_5297-796	AA	AA	AA	AA	AA	AA	AA	AA	AA	AA	AA	AA	AA	AA	AA	AA	AA	AA	AA	AA	AA	AA	AA	AA	AA	AA	AA	AA	AA	AA	AA	AA	AA	AA	AA	AA	AA	AA	AA	AA	AA	AA	AA	AA	AA	AA	AA	AA	AA
SCRI_RS_132604	TT	TT	TT	TT	TT	TT	TT	TT	TT	TT	CC	TT	TT	TT	TT	TT	TT	TT	TT	TT	CC	CC	TT	TT	TT	TT	TT	TT	TT	TT	TT	TT	TT	TT	TT	TT	TT	TT	TT	TT	TT	TT	TT	TT	TT	TT	TT	TT	TT
JHI-Hv50k-2016-26782	CC	CC	CC	CC	CC	TT	CT	CC	CC	CC	CC	CC	CC	CC	CC	CC	CC	CC	CC	CC	CC	CC	CC	CC	CC	CC	CC	CC	CC	CC	CT	CC	CC	TT	CC	TT	CC	TT	TT	TT	CC	CC	TT	TT	CC	CC	CC	CC	CC
JHI-Hv50k-2016-26799	CC	CC	CC	CT	CC	TT	CT	CC	CC	CC	CC	CC	CC	CC	CC	CC	CC	CC	CC	CC	CC	CC	CC	CC	CC	CC	CC	CC	CC	CC	CT	CC	CC	TT	CC	TT	CC	TT	TT	TT	CC	CC	TT	TT	CC	CC	CC	CC	CC
SCRI_RS_221609	GG	GG	GG	GG	GG	TT	GT	GG	GG	GG	GG	GG	GG	GG	GG	GG	GG	GG	GG	GG	GG	GG	GG	GG	GG	GG	GG	GG	GG	GG	GT	GG	GG	TT	GG	TT	GG	TT	TT	TT	GG	GG	TT	TT	GG	GG	GG	GG	GG
JHI-Hv50k-2016-26824	CC	CC	CC	CC	CC	TT	CT	CC	CC	CC	CC	CC	CC	CC	CC	CC	CC	CC	CC	CC	CC	CC	CC	CC	CC	CC	CC	CC	CC	CC	CT	CC	CC	TT	CC	TT	CC	TT	TT	TT	CC	CC	TT	TT	CC	CC	CC	CC	CC
BOPA2_12_30350	GG	GG	GG	AG	GG	AA	AG	GG	GG	GG	GG	GG	GG	GG	GG	GG	GG	GG	GG	GG	GG	GG	GG	GG	GG	GG	GG	GG	GG	GG	AG	GG	GG	AA	GG	AA	GG	AA	AA	AA	GG	GG	AA	AA	GG	GG	GG	GG	GG
JHI-Hv50k-2016-26890	GG	GG	GG	AG	GG	AA	AG	GG	GG	GG	GG	GG	GG	GG	GG	GG	GG	GG	GG	GG	GG	GG	GG	GG	GG	GG	GG	GG	GG	GG	AG	GG	GG	AA	GG	AA	GG	AA	AA	AA	GG	GG	AA	AA	GG	GG	GG	GG	GG
BOPA1_8717-244	AA	AA	AA	AA	AA	GG	AG	AA	AA	AA	AA	AA	AA	AA	AA	AA	AA	GG	AA	AA	AA	AA	AA	AA	AA	AA	GG	AA	AA	AA	AA	AA	AA	AA	AA	GG	AA	GG	GG	AA	AA	AA	GG	GG	AA	AA	GG	AA	AA
BOPA2_12_11107	GG	GG	GG	GG	GG	GG	GG	AG	AA	AA	GG	GG	GG	GG	GG	GG	GG	GG	GG	GG	GG	GG	GG	GG	GG	GG	GG	GG	GG	AG	AG	AA	GG	GG	GG	GG	AA	GG	GG	AA	GG	GG	GG	GG	GG	GG	GG	GG	AA
BOPA2_12_30110	AA	AA	AA	AG	AA	GG	AG	AG	GG	GG	AA	AA	AA	AA	AA	AA	AA	AA	AA	AA	AA	AA	AA	AA	AA	AA	AA	AA	AA	AG	AG	GG	AA	GG	AA	GG	GG	GG	GG	GG	AA	AA	GG	GG	AA	AA	AA	AA	GG
BOPA2_12_30694	AA	AA	AA	AG	AA	GG	AG	AG	GG	GG	AA	AA	AA	AA	AA	AA	AA	AA	AA	AA	AA	AA	AA	AA	AA	AA	AA	AA	AA	AG	AG	GG	AA	GG	AA	GG	GG	GG	GG	GG	AA	AA	GG	GG	AA	AA	AA	AA	GG
BOPA1_1294-473	AA	AA	AA	AG	AA	GG	NN	AA	AA	AA	GG	AA	AA	AA	AA	AA	AA	AA	AA	AA	GG	GG	AA	AA	AA	AA	AA	AA	AA	AA	GG	AA	AA	GG	AA	GG	AA	GG	GG	GG	AA	AA	GG	GG	AA	AA	AA	AA	AA
SCRI_RS_172170	GG	GG	GG	GG	GG	AA	AG	GG	GG	GG	AA	GG	GG	GG	GG	GG	GG	GG	GG	GG	AA	AA	GG	GG	GG	GG	GG	GG	GG	GG	GG	GG	GG	GG	GG	AA	GG	AA	AA	GG	GG	GG	AA	AA	GG	GG	GG	GG	GG
BOPA1_3689-1101	AA	AA	AA	AG	AA	GG	AG	AG	GG	GG	AA	AA	AA	AA	AA	AA	AA	AA	AA	AA	AA	AA	AA	AA	AA	AA	AA	AA	AA	AG	AG	GG	AA	GG	AA	GG	GG	GG	GG	GG	AA	AA	GG	GG	AA	AA	AA	AA	AA
SCRI_RS_118168	AA	AA	AA	AA	AA	TT	AT	AA	AA	AA	AA	AA	AA	AA	AA	AA	AA	AA	AA	AA	AA	AA	AA	AA	AA	AA	AA	AA	AA	AA	AA	AA	AA	TT	AA	TT	AA	TT	TT	AA	AA	AA	TT	TT	AA	AA	AA	AA	AA
JHI-Hv50k-2016-27563	CC	CC	CC	CC	CC	AA	AC	CC	CC	CC	CC	CC	CC	CC	CC	CC	CC	CC	CC	CC	CC	CC	CC	CC	CC	CC	CC	CC	CC	CC	CC	CC	CC	AA	CC	AA	CC	AA	AA	CC	CC	CC	AA	AA	CC	CC	CC	CC	CC
SCRI_RS_163127	CC	CC	CC	CC	CC	AA	AC	CC	CC	CC	AA	CC	CC	CC	CC	CC	CC	CC	CC	CC	AA	AA	CC	CC	CC	CC	CC	CC	CC	CC	CC	CC	CC	AA	CC	AA	CC	AA	AA	CC	CC	CC	AA	AA	CC	CC	CC	CC	CC
JHI-Hv50k-2016-27566	GG	GG	GG	GG	GG	AA	AG	GG	GG	GG	GG	GG	GG	GG	GG	GG	GG	GG	GG	GG	GG	GG	GG	GG	GG	GG	GG	GG	GG	GG	GG	GG	GG	AA	GG	AA	GG	AA	AA	GG	GG	GG	AA	AA	GG	GG	GG	GG	GG
JHI-Hv50k-2016-27571	GG	GG	GG	GG	GG	AA	AG	GG	GG	GG	GG	GG	GG	GG	GG	GG	GG	GG	GG	GG	GG	GG	GG	GG	GG	GG	GG	GG	GG	GG	GG	GG	GG	AA	GG	AA	GG	AA	AA	GG	GG	GG	AA	AA	GG	GG	GG	GG	GG
SCRI_RS_109060	TT	TT	TT	TT	TT	CC	CT	TT	TT	TT	TT	TT	TT	TT	TT	TT	TT	TT	TT	TT	TT	TT	TT	TT	TT	TT	TT	TT	TT	TT	TT	TT	TT	CC	TT	CC	TT	CC	CC	TT	TT	TT	CC	CC	TT	TT	TT	TT	TT
JHI-Hv50k-2016-27619	CC	CC	CC	CC	CC	TT	CT	CC	CC	CC	CC	CC	CC	CC	CC	CC	CC	CC	CC	CC	CC	CC	CC	CC	CC	CC	CC	CC	CC	CC	CC	CC	CC	TT	CC	TT	CC	TT	TT	CC	CC	CC	TT	TT	CC	CC	CC	CC	CC
JHI-Hv50k-2016-27637	CC	CC	CC	CC	CC	TT	CT	CC	CC	CC	CC	CC	CC	CC	CC	CC	CC	CC	CC	CC	CC	CC	CC	CC	CC	CC	CC	CC	CC	CC	CC	CC	CC	TT	CC	TT	CC	TT	TT	CC	CC	CC	TT	TT	CC	CC	CC	CC	CC
BOPA1_ABC13652-1-2-156	GG	GG	GG	GG	GG	AA	AG	GG	GG	GG	GG	GG	GG	GG	GG	GG	GG	GG	GG	GG	GG	GG	GG	GG	GG	GG	GG	GG	GG	GG	GG	GG	GG	AA	GG	AA	GG	AA	AA	GG	GG	GG	AA	AA	GG	GG	GG	GG	GG
JHI-Hv50k-2016-27680	AA	AA	AA	AA	AA	GG	AG	AA	AA	AA	AA	AA	AA	AA	AA	AA	AA	AA	AA	AA	AA	AA	AA	AA	AA	AA	AA	AA	AA	AA	AA	AA	AA	GG	AA	GG	AA	GG	GG	AA	AA	AA	GG	GG	AA	AA	AA	AA	AA
SCRI_RS_153733	GG	GG	GG	GG	GG	AA	AG	GG	GG	GG	GG	GG	GG	GG	GG	GG	GG	GG	GG	GG	GG	GG	GG	GG	GG	GG	GG	GG	GG	GG	GG	GG	GG	AA	GG	AA	GG	AA	AA	GG	GG	GG	AA	AA	GG	GG	GG	GG	GG
JHI-Hv50k-2016-27713	GG	GG	GG	GT	GG	TT	GT	GT	TT	TT	GG	GG	GG	GG	GG	GG	GG	GG	GG	GG	GG	GG	GG	GG	GG	GG	GG	GG	GG	GT	GT	TT	GG	TT	GG	TT	TT	TT	TT	TT	GG	GG	TT	TT	GG	GG	GG	GG	GG
BOPA2_12_30786	CC	CC	CC	CG	CC	GG	CG	CG	GG	GG	CC	CC	CC	CC	CC	CC	CC	CC	CC	CC	CC	CC	CC	CC	CC	CC	CC	CC	CC	CG	CG	GG	CC	GG	CC	GG	GG	GG	GG	GG	CC	CC	GG	GG	CC	CC	CC	CC	CC
SCRI_RS_119743	TT	TT	TT	CT	TT	CC	CT	CT	CC	CC	TT	TT	TT	TT	TT	TT	TT	TT	TT	TT	TT	TT	TT	TT	TT	TT	TT	TT	TT	CT	CT	CC	TT	CC	TT	CC	CC	CC	CC	CC	TT	TT	CC	CC	TT	TT	TT	TT	TT
BOPA2_12_30672	AA	AA	AA	AC	AA	CC	AC	AC	CC	CC	AA	AA	AA	AA	AA	AA	AA	AA	AA	AA	AA	AA	AA	AA	AA	AA	AA	AA	AA	AC	AC	CC	AA	CC	AA	CC	CC	CC	CC	CC	AA	AA	CC	CC	AA	AA	AA	AA	AA
JHI-Hv50k-2016-27727	CC	CC	CC	CC	CC	TT	CT	CT	TT	TT	CC	CC	CC	CC	CC	CC	CC	CC	CC	CC	CC	CC	CC	CC	CC	CC	CC	CC	CC	CT	CT	TT	CC	TT	CC	TT	TT	TT	TT	TT	CC	CC	TT	TT	CC	CC	CC	CC	CC
BOPA2_12_30750	AA	AA	AA	AG	AA	GG	AG	AG	GG	GG	AA	AA	AA	AA	AA	AA	AA	AA	AA	AA	AA	AA	AA	AA	AA	AA	AA	AA	AA	AG	AG	GG	AA	GG	AA	GG	GG	GG	GG	GG	AA	AA	GG	GG	AA	AA	AA	AA	AA
SCRI_RS_148600	GG	GG	GG	AG	GG	AA	AG	AG	AA	AA	GG	GG	GG	GG	GG	GG	GG	GG	GG	GG	GG	GG	GG	GG	GG	GG	GG	GG	GG	AG	AG	AA	GG	AA	GG	AA	AA	AA	AA	AA	GG	GG	AA	AA	GG	GG	GG	GG	GG
SCRI_RS_158003	CC	CC	CC	CC	CC	CC	CC	CC	CC	CC	TT	CC	CC	CC	CC	CC	CC	CC	CC	CC	TT	TT	CC	CC	CC	CC	CC	CC	CC	CC	CC	CC	CC	TT	CC	CC	CC	CC	CC	CC	CC	CC	CC	CC	CC	CC	CC	CC	CC
BOPA2_12_30499	GG	GG	GG	AG	GG	AA	AG	AG	AA	AA	GG	GG	GG	GG	GG	GG	GG	GG	GG	GG	GG	GG	GG	GG	GG	GG	GG	GG	GG	AG	AG	AA	GG	AA	GG	AA	AA	AA	AA	AA	GG	GG	AA	AA	GG	GG	GG	GG	GG
BOPA2_12_30478	GG	GG	GG	AG	GG	AA	AG	AG	AA	AA	GG	GG	GG	GG	GG	GG	GG	GG	GG	GG	GG	GG	GG	GG	GG	GG	GG	GG	GG	AG	AG	AA	GG	AA	GG	AA	AA	AA	AA	AA	GG	GG	AA	AA	GG	GG	GG	GG	GG
BOPA1_7800-594	CC	CC	CC	CG	CC	CC	CC	CG	GG	GG	CC	CC	CC	CC	CC	CC	CC	CC	CC	CC	CC	CC	CC	CC	CC	CC	CC	CC	CC	CG	CG	GG	CC	GG	CC	CC	GG	CC	CC	GG	CC	CC	CC	CC	CC	CC	CC	CC	CC
BOPA1_5798-867	CC	CC	CC	AC	CC	CC	CC	CC	CC	CC	AA	CC	CC	CC	CC	CC	CC	CC	CC	CC	AA	AA	CC	CC	CC	CC	CC	CC	CC	CC	AC	CC	CC	CC	CC	CC	CC	CC	CC	AA	CC	CC	CC	CC	CC	CC	CC	CC	CC
SCRI_RS_198546	CC	CC	CC	AC	CC	CC	CC	AC	AA	AA	CC	CC	CC	CC	CC	CC	CC	CC	CC	CC	CC	CC	CC	CC	CC	CC	CC	CC	CC	AC	AC	AA	CC	AA	CC	CC	AA	CC	CC	AA	CC	CC	CC	CC	CC	CC	CC	CC	CC
SCRI_RS_14834	AA	AA	AA	AT	AA	AA	AA	AT	TT	TT	AA	AA	AA	AA	AA	AA	AA	AA	AA	AA	AA	AA	AA	AA	AA	AA	AA	AA	AA	AT	AT	TT	AA	AA	AA	AA	TT	AA	AA	TT	AA	AA	AA	AA	AA	AA	AA	AA	AA
JHI-Hv50k-2016-27968	AA	AA	AA	AA	AA	AA	AA	AG	GG	GG	AA	AA	AA	AA	AA	AA	AA	AA	AA	AA	AA	AA	AA	AA	AA	AA	AA	AA	AA	AG	AG	GG	AA	AA	AA	AA	GG	AA	AA	GG	AA	AA	AA	AA	AA	AA	AA	AA	AA
SCRI_RS_153434	AA	AA	AA	AA	AA	TT	AT	AA	AA	AA	AA	AA	AA	AA	AA	AA	AA	AA	AA	AA	AA	AA	AA	AA	AA	AA	AA	AA	AA	AA	AT	AA	AA	TT	AA	TT	AA	TT	TT	TT	AA	AA	TT	TT	AA	AA	AA	AA	AA
SCRI_RS_152642	GG	GG	GG	GG	GG	AA	AG	GG	GG	GG	GG	GG	GG	GG	GG	GG	GG	GG	GG	GG	GG	GG	GG	GG	GG	GG	GG	GG	GG	GG	AG	GG	GG	AA	GG	AA	GG	AA	AA	AA	GG	GG	AA	AA	GG	GG	GG	GG	GG
BOPA2_12_30243	AA	AA	AA	AG	AA	AA	AA	AA	AA	AA	AA	AA	AA	AA	AA	AA	AA	AA	AA	AA	AA	AA	AA	AA	AA	AA	AA	AA	AA	AA	AA	AA	AA	AA	AA	AA	AA	AA	AA	AA	AA	AA	AA	AA	AA	AA	AA	AA	AA
BOPA1_ABC10636-1-4-285	CC	CC	CC	CG	CC	CC	CC	CC	CC	CC	CC	CC	CC	CC	CC	CC	CC	CC	CC	CC	CC	CC	CC	CC	CC	CC	CC	CC	CC	CC	CC	CC	CC	CC	CC	CC	CC	CC	CC	CC	CC	CC	CC	CC	CC	CC	CC	CC	CC
BOPA2_12_30522	AA	AA	AA	AA	AA	AA	AA	AC	CC	CC	AA	AA	AA	AA	AA	AA	AA	AA	AA	AA	AA	AA	AA	AA	AA	AA	AA	AA	AA	AC	AC	CC	AA	AA	AA	AA	CC	AA	AA	CC	AA	AA	AA	AA	AA	AA	AA	AA	CC
BOPA2_12_30348	AA	AA	AA	AG	AA	AA	AA	AA	AA	AA	AA	AA	AA	AA	AA	AA	AA	AA	AA	AA	AA	AA	AA	AA	AA	AA	AA	AA	AA	AA	AA	AA	AA	AA	AA	AA	AA	AA	AA	AA	AA	AA	AA	AA	AA	AA	AA	AA	AA
SCRI_RS_161643	CC	CC	CC	CC	CC	CC	CC	CT	TT	TT	CC	CC	CC	CC	CC	CC	CC	CC	CC	CC	CC	CC	CC	CC	CC	CC	CC	CC	CC	CT	CC	TT	CC	TT	CC	CC	TT	CC	CC	CC	CC	CC	CC	CC	CC	CC	CC	CC	CC
BOPA2_12_30710	AA	AA	AA	AA	AA	AA	AA	AA	AA	AA	AA	AA	AA	AA	AA	AA	AA	AA	AA	AA	AA	AA	AA	AA	AA	AA	AA	AA	AA	AA	AA	AA	AA	GG	AA	AA	AA	AA	AA	AA	AA	AA	AA	AA	AA	AA	AA	AA	AA
JHI-Hv50k-2016-28331	AA	AA	AA	AG	AA	AA	AA	AA	AA	AA	AA	AA	AA	AA	AA	AA	AA	AA	AA	AA	AA	AA	AA	AA	AA	AA	AA	AA	AA	AA	AG	AA	AA	GG	AA	AA	AA	AA	AA	GG	AA	AA	AA	AA	AA	AA	AA	AA	AA
JHI-Hv50k-2016-28367	GG	GG	GG	GG	GG	GG	GG	GG	GG	GG	GG	GG	GG	GG	GG	GG	GG	GG	GG	GG	GG	GG	GG	GG	GG	GG	GG	GG	GG	GG	GG	GG	GG	GG	GG	GG	GG	GG	GG	GG	GG	GG	GG	GG	GG	GG	GG	GG	GG
BOPA2_12_10198	GG	GG	GG	AG	GG	GG	GG	GG	GG	GG	GG	GG	GG	GG	GG	GG	GG	GG	GG	GG	GG	GG	GG	GG	GG	GG	GG	GG	GG	GG	AG	GG	GG	AA	GG	GG	GG	GG	GG	AA	GG	GG	GG	GG	GG	GG	GG	GG	GG
JHI-Hv50k-2016-28416	AA	AA	AA	AG	AA	AA	AA	AA	GG	GG	AA	AA	AA	AA	AA	AA	AA	AA	AA	AA	AA	AA	AA	AA	AA	AA	AA	AA	AA	AG	AG	GG	AA	GG	AA	AA	GG	AA	AA	GG	AA	AA	AA	AA	AA	AA	AA	AA	AA
BOPA2_12_30343	AA	AA	AA	AA	AA	AA	AA	AA	AA	AA	AA	AA	AA	AA	AA	AA	AA	AA	AA	AA	AA	AA	AA	AA	AA	AA	AA	AA	AA	AA	AA	AA	AA	GG	AA	AA	AA	AA	AA	AA	AA	AA	AA	AA	AA	AA	AA	AA	AA
BOPA1_7284-710	AA	AA	AA	AA	AA	GG	AG	AA	AA	AA	AA	AA	AA	AA	AA	AA	AA	AA	AA	AA	AA	AA	AA	AA	AA	AA	AA	AA	AA	AA	AA	AA	AA	GG	AA	GG	AA	GG	GG	AA	AA	AA	GG	GG	AA	AA	AA	AA	AA
JHI-Hv50k-2016-28566	GG	GG	GG	GG	GG	GG	GG	GG	GG	GG	GG	GG	GG	GG	GG	GG	GG	GG	GG	GG	GG	GG	GG	GG	GG	GG	GG	GG	GG	GG	GG	GG	GG	GG	GG	GG	GG	GG	GG	GG	GG	GG	GG	GG	GG	GG	GG	GG	GG
JHI-Hv50k-2016-28721	CC	CC	CC	CC	CC	CC	CC	CC	CC	CC	CC	CC	CC	CC	CC	CC	CC	CC	CC	CC	CC	CC	CC	CC	CC	CC	CC	CC	CC	CC	CC	CC	CC	TT	CC	CC	CC	CC	CC	CC	CC	CC	CC	CC	CC	CC	CC	CC	CC
JHI-Hv50k-2016-28734	CC	CC	CC	CT	CC	CC	CC	CC	CC	CC	CC	CC	CC	CC	CC	CC	CC	CC	CC	CC	CC	CC	CC	CC	CC	CC	CC	CC	CC	CC	CT	CC	CC	TT	CC	CC	CC	CC	CC	TT	CC	CC	CC	CC	CC	CC	CC	CC	CC
JHI-Hv50k-2016-28834	CC	CC	CC	CC	CC	CC	CC	CC	CC	CC	CC	CC	CC	CC	CC	CC	CC	CC	CC	CC	CC	CC	CC	CC	CC	CC	CC	CC	CC	CC	CC	CC	CC	CC	CC	CC	CC	CC	CC	CC	CC	CC	CC	CC	CC	CC	CC	CC	CC
BOPA1_6118-595	GG	GG	GG	AG	GG	GG	GG	GG	GG	GG	GG	GG	GG	GG	GG	GG	GG	GG	GG	GG	GG	GG	GG	GG	GG	GG	GG	GG	GG	GG	AG	GG	GG	AA	GG	GG	GG	GG	GG	AA	GG	GG	GG	GG	GG	GG	GG	GG	GG
JHI-Hv50k-2016-29135	GG	GG	GG	AG	GG	GG	GG	GG	AA	AA	GG	GG	GG	GG	GG	GG	GG	GG	GG	GG	GG	GG	GG	GG	GG	GG	GG	GG	GG	AG	AG	AA	GG	AA	GG	GG	AA	GG	GG	AA	GG	GG	GG	GG	GG	GG	GG	GG	GG
JHI-Hv50k-2016-29207	AA	AA	AA	AG	AA	AA	AA	AA	GG	GG	AA	AA	AA	AA	AA	AA	AA	AA	AA	AA	AA	AA	AA	AA	AA	AA	AA	AA	AA	AG	AG	GG	AA	GG	AA	AA	GG	AA	AA	GG	AA	AA	AA	AA	AA	AA	AA	AA	AA
BOPA1_5402-929	AA	AA	AA	AA	AA	AA	AA	AA	AA	AA	AA	AA	AA	AA	AA	AA	AA	AA	AA	AA	AA	AA	AA	AA	AA	AA	AA	AA	AA	AA	AA	AA	AA	AA	AA	AA	AA	AA	AA	AA	AA	AA	AA	AA	AA	AA	GG	AA	AA
JHI-Hv50k-2016-29236	AA	AA	AA	AA	AA	AA	AA	AA	AA	AA	AA	AA	AA	AA	AA	AA	AA	AA	AA	AA	AA	AA	AA	AA	AA	AA	AA	AA	AA	AA	AA	AA	AA	AA	AA	AA	AA	AA	AA	AA	AA	AA	AA	AA	AA	AA	GG	AA	AA
JHI-Hv50k-2016-29220	AA	AA	AA	AA	AA	AA	AA	AA	CC	CC	AA	AA	AA	AA	AA	AA	AA	AA	AA	AA	AA	AA	AA	AA	AA	AA	AA	AA	AA	AC	AA	AA	AA	AA	AA	AA	CC	AA	AA	AA	AA	AA	AA	AA	AA	AA	CC	AA	AA
JHI-Hv50k-2016-29288	CC	CC	CC	CC	CC	CC	CC	CC	CC	CC	CC	CC	CC	CC	CC	CC	CC	CC	CC	CC	CC	CC	CC	CC	CC	CC	CC	CC	CC	CC	CC	CC	CC	TT	CC	CC	CC	CC	CC	CC	CC	CC	CC	CC	CC	CC	TT	CC	CC
BOPA1_8486-1964	CC	CC	CC	CC	CC	CC	CC	CC	CC	CC	CC	CC	CC	CC	CC	CC	CC	CC	CC	CC	CC	CC	CC	CC	CC	CC	CC	CC	CC	CC	CC	CC	CC	GG	CC	CC	CC	CC	CC	CC	CC	CC	CC	CC	CC	CC	GG	CC	CC
SCRI_RS_156506	AA	AA	AA	AA	AA	AA	AA	AA	GG	GG	AA	AA	AA	AA	AA	AA	AA	AA	AA	AA	AA	AA	AA	AA	AA	AA	AA	AA	AA	AG	AA	AA	AA	GG	AA	AA	GG	AA	AA	AA	AA	AA	AA	AA	AA	AA	GG	AA	AA
BOPA2_12_11444	GG	GG	GG	GG	GG	GG	GG	GG	GG	GG	GG	GG	GG	GG	GG	GG	GG	GG	GG	GG	GG	GG	GG	GG	GG	GG	GG	GG	GG	GG	GG	GG	GG	GG	GG	GG	GG	GG	GG	GG	GG	GG	GG	GG	GG	GG	GG	GG	GG
SCRI_RS_1445	TT	TT	TT	CT	TT	CC	CT	CT	CC	CC	TT	TT	TT	TT	TT	TT	TT	TT	TT	TT	CC	TT	CT	TT	TT	TT	TT	TT	TT	CT	CT	TT	TT	CC	TT	CC	CC	CC	CC	CC	TT	TT	CC	CC	TT	TT	CC	TT	TT
SCRI_RS_207335	TT	TT	TT	CT	TT	CC	CT	CT	CC	CC	TT	TT	TT	TT	TT	TT	TT	TT	TT	TT	CC	TT	CT	TT	TT	TT	TT	TT	TT	CT	CT	TT	TT	CC	TT	CC	CC	CC	CC	CC	TT	TT	CC	CC	TT	TT	CC	TT	TT
SCRI_RS_193401	AA	AA	AA	AC	AA	CC	AC	AC	CC	CC	AA	AA	AA	AA	AA	AA	AA	AA	AA	AA	CC	AA	AC	AA	AA	AA	AA	AA	AA	AC	AC	AA	AA	CC	AA	CC	CC	CC	CC	CC	AA	AA	CC	CC	AA	AA	CC	AA	AA
SCRI_RS_100503	CC	CC	CC	CT	CC	TT	CT	CT	TT	TT	CC	CC	CC	CC	CC	CC	CC	CC	CC	CC	TT	CC	CT	CC	CC	CC	CC	CC	CC	CT	CT	CC	CC	TT	CC	TT	TT	TT	TT	TT	CC	CC	TT	TT	CC	CC	TT	CC	CC
JHI-Hv50k-2016-29796	CC	CC	CC	CT	CC	CC	CC	CC	CC	CC	CC	CC	CC	CC	CC	CC	CC	CC	CC	CC	CC	CC	CC	CC	CC	CC	CC	CC	CC	CC	CT	CC	CC	CC	CC	CC	CC	CC	CC	TT	CC	CC	CC	CC	CC	CC	CC	CC	CC
SCRI_RS_138118	CC	CC	CC	CC	CC	TT	CT	CT	TT	TT	CC	CC	CC	CC	CC	CC	CC	CC	CC	CC	TT	CC	CT	CC	CC	CC	CC	CC	CC	CT	CC	CC	CC	TT	CC	TT	TT	TT	TT	CC	CC	CC	TT	TT	CC	CC	CC	CC	CC
SCRI_RS_201072	CC	CC	CC	CC	CC	GG	CG	CG	GG	GG	CC	CC	CC	CC	CC	CC	CC	CC	CC	CC	GG	CC	CG	CC	CC	CC	CC	CC	CC	CG	CC	CC	CC	GG	CC	GG	GG	GG	GG	CC	CC	CC	GG	GG	CC	CC	CC	CC	CC
SCRI_RS_165072	CC	CC	CC	CC	CC	TT	CT	CT	TT	TT	CC	CC	CC	CC	CC	CC	CC	CC	CC	CC	TT	CC	CT	CC	CC	CC	CC	CC	CC	CT	CC	CC	CC	TT	CC	TT	TT	TT	TT	CC	CC	CC	TT	TT	CC	CC	CC	CC	CC
JHI-Hv50k-2016-30044	TT	TT	TT	TT	TT	CC	CT	CT	TT	TT	TT	TT	TT	TT	TT	TT	TT	TT	TT	TT	CC	TT	CT	TT	TT	TT	TT	TT	TT	TT	TT	TT	TT	CC	TT	CC	TT	CC	CC	TT	TT	TT	CC	CC	TT	TT	TT	TT	TT
SCRI_RS_225107	TT	TT	TT	CT	TT	CC	CT	CT	CC	CC	TT	TT	TT	TT	TT	TT	TT	TT	TT	TT	CC	TT	CT	TT	TT	TT	TT	TT	TT	CT	CT	TT	TT	CC	TT	CC	CC	CC	CC	CC	TT	TT	CC	CC	TT	TT	CC	TT	TT
SCRI_RS_207081	CC	CC	CC	CC	CC	TT	CT	CT	CC	CC	CC	CC	CC	CC	CC	CC	CC	CC	CC	CC	TT	CC	CT	CC	CC	CC	CC	CC	CC	CC	CC	CC	CC	TT	CC	TT	CC	TT	TT	CC	CC	CC	TT	TT	CC	CC	CC	CC	CC
SCRI_RS_145305	CC	CC	CC	AC	CC	AA	AC	AC	AA	AA	CC	CC	CC	CC	CC	CC	CC	CC	CC	CC	AA	CC	AC	CC	CC	CC	CC	CC	CC	AC	AC	CC	CC	AA	CC	AA	AA	AA	AA	AA	CC	CC	AA	AA	CC	CC	AA	CC	CC
SCRI_RS_213455	TT	TT	TT	NN	TT	GG	GT	GT	GG	GG	TT	TT	TT	TT	TT	TT	TT	TT	TT	TT	GG	TT	GT	TT	TT	TT	TT	TT	TT	TT	GT	TT	TT	GG	TT	GG	GG	GG	GG	GG	TT	TT	GG	GG	TT	TT	GG	GG	TT
JHI-Hv50k-2016-30148	AA	AA	AA	AA	AA	CC	AC	AC	AA	AA	AA	AA	AA	AA	AA	AA	AA	AA	AA	AA	CC	AA	AC	AA	AA	AA	AA	AA	AA	AA	AA	AA	AA	CC	AA	CC	AA	CC	CC	AA	AA	AA	CC	CC	AA	AA	CC	CC	AA
JHI-Hv50k-2016-30261	CC	CC	CC	CC	CC	CC	CC	CC	CC	CC	CC	CC	CC	CC	CC	CC	CC	CC	CC	CC	CC	CC	CC	CC	CC	CC	CC	CC	CC	CC	CC	CC	CC	CC	CC	CC	CC	CC	CC	CC	CC	CC	CC	CC	CC	CC	CC	CC	CC
JHI-Hv50k-2016-30414	TT	TT	TT	GT	TT	TT	TT	TT	GG	GG	TT	TT	TT	TT	TT	TT	TT	TT	TT	TT	TT	TT	TT	TT	TT	TT	TT	TT	TT	GT	GT	TT	TT	TT	TT	TT	GG	TT	TT	GG	TT	TT	TT	TT	TT	TT	GG	TT	TT
BOPA2_12_30115	AA	AA	AA	AC	AA	AA	AA	AA	CC	CC	AA	AA	AA	AA	AA	AA	AA	AA	AA	AA	AA	AA	AA	AA	AA	AA	AA	AA	AA	AC	AC	AA	AA	AA	AA	AA	CC	AA	AA	CC	AA	AA	AA	AA	AA	AA	CC	AA	AA
JHI-Hv50k-2016-30480	AA	AA	AA	AA	AA	AA	AA	AA	AA	AA	AA	AA	AA	AA	AA	AA	AA	AA	AA	AA	AA	AA	AA	AA	AA	AA	AA	AA	AA	AA	AA	AA	AA	AA	AA	AA	AA	AA	AA	AA	AA	AA	AA	AA	AA	AA	GG	AA	AA
BOPA1_3845-1089	GG	GG	GG	GG	GG	AA	AG	AG	GG	GG	AA	GG	GG	GG	GG	GG	GG	GG	GG	GG	AA	GG	AG	GG	GG	GG	GG	GG	GG	GG	GG	GG	GG	AA	GG	AA	GG	AA	AA	GG	GG	GG	AA	AA	GG	GG	AA	AA	GG
JHI-Hv50k-2016-30793	CC	CC	CC	AC	CC	CC	CC	CC	AA	AA	CC	CC	CC	CC	CC	CC	CC	CC	CC	CC	CC	CC	CC	CC	CC	CC	CC	CC	CC	AC	AC	CC	CC	CC	CC	CC	AA	CC	CC	AA	CC	CC	CC	CC	CC	CC	CC	CC	CC
JHI-Hv50k-2016-30821	TT	TT	TT	TT	TT	CC	CT	CT	TT	TT	CC	TT	TT	TT	TT	TT	TT	TT	TT	TT	CC	TT	CT	TT	TT	TT	TT	TT	TT	TT	TT	TT	TT	TT	TT	CC	TT	CC	CC	TT	TT	TT	CC	CC	TT	TT	CC	CC	TT
SCRI_RS_122216	AA	AA	AA	AA	AA	GG	AG	AG	AA	AA	GG	AA	AA	AA	AA	AA	AA	AA	AA	AA	GG	AA	AG	AA	AA	AA	AA	AA	AA	AA	AA	AA	AA	NN	AA	GG	AA	GG	GG	AA	AA	AA	GG	GG	AA	AA	GG	GG	AA
SCRI_RS_152795	GG	GG	GG	AG	GG	AA	AG	AG	AA	AA	AA	GG	GG	GG	GG	GG	GG	GG	GG	GG	AA	GG	AG	GG	GG	GG	GG	GG	GG	AG	AG	GG	GG	AA	GG	AA	AA	AA	AA	AA	GG	GG	AA	AA	GG	GG	AA	AA	GG
BOPA1_1857-64	CC	CC	CC	CG	CC	GG	CG	CG	CC	CC	GG	CC	CC	CC	CC	CC	CC	CC	CC	CC	GG	CC	CG	CC	CC	CC	CC	CC	CC	CC	CG	CC	CC	CC	CC	GG	CC	GG	GG	GG	CC	CC	GG	GG	CC	CC	CC	GG	CC
JHI-Hv50k-2016-31338	AA	AA	AA	AA	AA	AA	AA	AA	GG	GG	AA	AA	AA	AA	AA	AA	AA	AA	AA	AA	AA	AA	AA	AA	AA	AA	AA	AA	AA	AG	AG	AA	AA	AA	AA	AA	GG	AA	AA	GG	AA	AA	AA	AA	AA	AA	AA	AA	AA
SCRI_RS_130666	NN	CC	CC	AC	CC	CC	NN	NN	AA	AA	CC	NN	CC	CC	CC	CC	CC	CC	CC	CC	CC	NN	NN	AC	CC	CC	CC	CC	NN	AC	AC	NN	CC	AC	CC	NN	AA	CC	CC	AA	NN	NN	CC	CC	CC	CC	AA	CC	CC
SCRI_RS_236104	GG	GG	GG	AG	GG	GG	GG	GG	AA	AA	GG	GG	GG	GG	GG	GG	GG	GG	GG	GG	GG	GG	GG	GG	GG	GG	GG	GG	GG	AG	AG	GG	GG	AG	GG	GG	AA	GG	GG	AA	GG	GG	GG	GG	GG	GG	AA	GG	GG
SCRI_RS_21483	CC	CC	CC	NN	CC	CC	CC	CC	AA	AA	CC	CC	CC	CC	CC	CC	CC	CC	CC	CC	CC	CC	CC	CC	CC	CC	CC	CC	CC	NN	AC	CC	CC	CC	CC	CC	AA	CC	CC	AA	CC	CC	CC	CC	CC	CC	CC	CC	CC
SCRI_RS_182431	GG	GG	GG	AG	GG	GG	GG	GG	AA	AA	GG	GG	GG	GG	GG	GG	GG	GG	GG	GG	GG	GG	GG	GG	GG	GG	GG	GG	GG	AG	AG	GG	GG	AG	GG	GG	AA	GG	GG	AA	GG	GG	GG	GG	GG	GG	AA	GG	GG
BOPA2_12_30753	AA	AA	AA	AA	AA	AA	AA	AA	GG	GG	AA	AA	AA	AA	AA	AA	AA	AA	AA	AA	AA	AA	AA	AA	AA	AA	AA	AA	AA	AG	AG	AA	AA	AA	AA	AA	GG	AA	AA	GG	AA	AA	AA	AA	AA	AA	AA	AA	AA
BOPA2_12_10201	CC	CC	CC	CC	CC	CC	CC	CC	CC	CC	CC	CC	CC	CC	CC	CC	CC	CC	CC	CC	CC	CC	CC	CC	CC	CC	CC	CC	CC	CC	CC	CC	CC	CC	CC	CC	CC	CC	CC	CC	CC	CC	CC	CC	CC	CC	CC	CC	CC
JHI-Hv50k-2016-31848	GG	GG	GG	GG	GG	GG	GG	GG	TT	TT	GG	GG	GG	GG	GG	GG	GG	GG	GG	GG	GG	GG	GG	GG	GG	GG	GG	GG	GG	GT	GT	GG	GG	GG	GG	GG	TT	GG	GG	TT	GG	GG	GG	GG	GG	GG	GG	GG	GG
BOPA1_1190-86	GG	GG	GG	GG	GG	GG	GG	GG	AA	AA	GG	GG	GG	GG	GG	GG	GG	GG	GG	GG	GG	GG	GG	GG	GG	GG	GG	GG	GG	AG	AG	GG	GG	AG	GG	GG	AA	GG	GG	AA	GG	GG	GG	GG	GG	GG	AA	GG	GG
JHI-Hv50k-2016-32128	AA	AA	AA	AG	AA	AA	AA	AA	GG	GG	AA	AA	AA	AA	AA	AA	AA	AA	AA	AA	AA	AA	AA	AA	AA	AA	AA	AA	AA	AG	AG	AA	AA	AA	AA	AA	GG	AA	AA	GG	AA	AA	AA	AA	AA	AA	GG	AA	AA
BOPA2_12_10105	GG	GG	GG	GG	GG	GG	GG	GG	CC	CC	GG	GG	GG	GG	GG	GG	GG	GG	GG	GG	GG	GG	GG	GG	GG	GG	GG	GG	GG	CG	GG	GG	GG	CC	GG	GG	CC	GG	GG	GG	GG	GG	GG	GG	GG	GG	GG	GG	GG
SCRI_RS_237999	GG	GG	GG	AG	GG	GG	GG	GG	AA	AA	GG	GG	GG	GG	GG	GG	GG	GG	GG	GG	GG	GG	GG	GG	GG	GG	GG	GG	GG	AG	AG	GG	GG	AG	GG	GG	AA	GG	GG	AA	GG	GG	GG	GG	GG	GG	AA	GG	GG
JHI-Hv50k-2016-32222	GG	GG	GG	GG	GG	GG	GG	GG	GG	GG	GG	GG	GG	GG	GG	GG	GG	GG	GG	GG	GG	GG	GG	GG	GG	GG	GG	GG	GG	GG	GG	GG	GG	AG	GG	GG	GG	GG	GG	GG	GG	GG	GG	GG	GG	GG	GG	GG	GG
JHI-Hv50k-2016-32383	GG	GG	GG	AG	GG	GG	GG	GG	AA	AA	GG	GG	GG	GG	GG	GG	GG	GG	GG	GG	GG	GG	GG	GG	GG	GG	GG	GG	GG	NN	AG	GG	GG	AG	GG	GG	AA	GG	GG	AA	GG	GG	GG	GG	GG	GG	AA	GG	GG
JHI-Hv50k-2016-32395	CC	CC	CC	CT	CC	CC	CC	CC	CC	CC	CC	CC	CC	CC	CC	CC	CC	CC	CC	CC	CC	CC	CC	CC	CC	CC	CC	CC	CC	CC	CC	CC	CC	CT	CC	CC	CC	CC	CC	CC	CC	CC	CC	CC	CC	CC	CC	CC	CC
SCRI_RS_118785	CC	CC	CC	CT	CC	CC	CC	CC	CC	CC	CC	CC	CC	CC	CC	CC	CC	CC	CC	CC	CC	CC	CC	CC	CC	CC	CC	CC	CC	CC	CC	CC	CC	CT	CC	CC	CC	CC	CC	CC	CC	CC	CC	CC	CC	CC	CC	CC	CC
JHI-Hv50k-2016-32421	TT	TT	TT	CT	TT	TT	TT	TT	TT	TT	TT	TT	TT	TT	TT	TT	TT	TT	TT	TT	TT	TT	TT	TT	TT	TT	TT	TT	TT	TT	TT	TT	TT	CT	TT	TT	TT	TT	TT	TT	TT	TT	TT	TT	TT	TT	TT	TT	TT
SCRI_RS_2945	CC	CC	CC	AC	CC	CC	CC	CC	CC	CC	CC	CC	CC	CC	CC	CC	CC	CC	CC	CC	CC	CC	CC	CC	CC	CC	CC	CC	CC	CC	CC	CC	CC	AC	CC	CC	CC	CC	CC	CC	CC	CC	CC	CC	CC	CC	CC	CC	CC
JHI-Hv50k-2016-32560	CC	CC	CC	AC	CC	CC	CC	CC	CC	CC	CC	CC	CC	CC	CC	CC	CC	CC	CC	CC	CC	CC	CC	CC	CC	CC	CC	CC	CC	CC	CC	CC	CC	AC	CC	CC	CC	CC	CC	CC	CC	CC	CC	CC	CC	CC	CC	CC	CC
JHI-Hv50k-2016-32607	CC	CC	CC	CT	CC	CC	CC	CC	CC	CC	CC	CC	CC	CC	CC	CC	CC	CC	CC	CC	CC	CC	CC	CC	CC	CC	CC	CC	CC	CC	CC	CC	CC	CT	CC	CC	CC	CC	CC	CC	CC	CC	CC	CC	CC	CC	CC	CC	CC
JHI-Hv50k-2016-32599	TT	TT	TT	CT	TT	TT	TT	TT	TT	TT	TT	TT	TT	TT	TT	TT	TT	TT	TT	TT	TT	TT	TT	TT	TT	TT	TT	TT	TT	TT	TT	TT	TT	CT	TT	TT	TT	TT	TT	TT	TT	TT	TT	TT	TT	TT	TT	TT	TT
BOPA1_4178-1592	GG	GG	GG	AG	GG	GG	GG	GG	GG	GG	GG	GG	GG	GG	GG	GG	GG	GG	GG	GG	GG	GG	GG	GG	GG	GG	GG	GG	GG	GG	GG	GG	GG	GG	GG	GG	GG	GG	GG	GG	GG	GG	GG	GG	GG	GG	GG	GG	GG
SCRI_RS_12873	GG	GG	GG	AG	GG	GG	GG	GG	GG	GG	GG	GG	GG	GG	GG	GG	GG	GG	GG	GG	GG	GG	GG	GG	GG	GG	GG	GG	GG	GG	GG	GG	GG	GG	GG	GG	GG	GG	GG	GG	GG	GG	GG	GG	GG	GG	GG	GG	GG
BOPA1_5768-469	AA	AA	AA	AG	AA	AA	AA	AA	AA	AA	AA	AA	AA	AA	AA	AA	AA	AA	AA	AA	AA	AA	AA	AA	AA	AA	AA	AA	AA	AA	AA	AA	AA	AA	AA	AA	AA	AA	AA	AA	AA	AA	AA	AA	AA	AA	AA	AA	AA
BOPA2_12_30744	AA	AA	AA	AA	AA	AA	AA	AA	AA	AA	AA	AA	AA	AA	AA	AA	AA	AA	AA	AA	AA	AA	AA	AA	AA	AA	AA	AA	AA	AA	AA	AA	AA	AA	AA	AA	AA	AA	AA	AA	AA	AA	AA	AA	AA	AA	AA	AA	AA
JHI-Hv50k-2016-33054	CC	CC	CC	CT	CC	CC	CC	CC	TT	TT	CC	CC	CC	CC	CC	CC	CC	CC	CC	CC	CC	CC	CC	CC	CC	CC	CC	CC	CC	CT	CT	CC	CC	CC	CC	CC	TT	CC	CC	TT	CC	CC	CC	CC	CC	CC	CC	CC	CC
JHI-Hv50k-2016-33086	CC	CC	CC	AC	CC	CC	CC	CC	AA	AA	CC	CC	CC	CC	CC	CC	CC	CC	CC	CC	CC	CC	CC	CC	CC	CC	CC	CC	CC	AC	AC	CC	CC	CC	CC	CC	AA	CC	CC	AA	CC	CC	CC	CC	CC	CC	CC	CC	CC
BOPA2_12_21131	GG	GG	GG	GG	GG	GG	GG	GG	GG	GG	GG	GG	GG	GG	GG	GG	GG	GG	GG	GG	GG	GG	GG	GG	GG	GG	GG	GG	GG	GG	GG	GG	GG	GG	GG	GG	GG	GG	GG	GG	GG	GG	GG	GG	GG	GG	GG	GG	GG
JHI-Hv50k-2016-33180	AA	AA	AA	AG	AA	AA	AA	AA	AA	AA	AA	AA	AA	AA	AA	AA	AA	AA	AA	AA	AA	AA	AA	AA	AA	AA	AA	AA	AA	AA	AG	AA	AA	AA	AA	AA	AA	AA	AA	GG	AA	AA	AA	AA	AA	AA	AA	AA	AA
JHI-Hv50k-2016-33223	TT	TT	TT	CT	TT	TT	TT	TT	TT	TT	TT	TT	TT	TT	TT	TT	TT	TT	TT	TT	TT	TT	TT	TT	TT	TT	TT	TT	TT	TT	CT	TT	TT	TT	TT	CT	TT	TT	TT	CC	TT	TT	TT	TT	TT	TT	TT	TT	TT
SCRI_RS_231735	AA	AA	AA	AC	AA	AA	AA	AA	AA	AA	AA	AA	AA	AA	AA	AA	AA	AA	AA	AA	AA	AA	AA	AA	AA	AA	AA	AA	AA	AA	AC	AA	AA	AA	AA	AC	AA	AA	AA	CC	AA	AA	AA	AA	AA	AA	AA	AA	AA
JHI-Hv50k-2016-33319	AA	AA	AA	AG	AA	AA	AA	AA	AA	AA	AA	AA	AA	AA	AA	AA	AA	AA	AA	AA	AA	AA	AA	AA	AA	AA	AA	AA	AA	AA	AG	AA	AA	AA	AA	AG	AA	AA	AA	GG	AA	AA	AA	AA	AA	AA	AA	AA	AA
JHI-Hv50k-2016-33568	TT	TT	TT	GT	TT	TT	TT	TT	TT	TT	TT	TT	TT	TT	TT	TT	TT	TT	TT	TT	TT	TT	TT	TT	TT	TT	TT	TT	TT	TT	TT	TT	TT	GT	TT	TT	TT	TT	TT	TT	TT	TT	TT	TT	TT	TT	TT	TT	TT
SCRI_RS_211274	AA	AA	AA	AG	AA	GG	AG	AG	GG	GG	AA	AA	AA	AA	AA	AA	AA	AA	AA	AA	GG	AA	AG	AA	AA	AA	AA	AA	AA	AG	AG	AA	AA	GG	AA	GG	GG	GG	GG	GG	AA	AA	GG	GG	AA	AA	AA	GG	AA
SCRI_RS_121978	CC	CC	CC	CT	CC	TT	CT	CT	TT	TT	CC	CC	CC	CC	CC	CC	CC	CC	CC	CC	TT	CC	CT	CC	CC	CC	CC	CC	CC	CT	CT	CC	CC	CC	CC	TT	TT	TT	TT	TT	CC	CC	TT	TT	CC	CC	CC	TT	CC
BOPA1_2459-237	AA	AA	AA	AG	AA	AA	AA	AA	AA	AA	AA	AA	AA	AA	AA	AA	AA	AA	AA	AA	AA	AA	AA	AA	AA	AA	AA	AA	AA	AA	AA	AA	AA	AG	AA	AG	AA	AA	AA	AA	AA	AA	AA	AA	AA	AA	AA	AA	AA
SCRI_RS_132028	CC	CC	CC	CT	CC	CC	CC	CC	CC	CC	CC	CC	CC	CC	CC	CC	CC	CC	CC	CC	CC	CC	CC	CC	CC	CC	CC	CC	CC	CC	CC	CC	CC	CC	CC	CC	CC	CC	CC	CC	CC	CC	CC	CC	CC	CC	CC	CC	CC
SCRI_RS_236551	AA	AA	AA	AG	AA	AA	AA	AA	AA	AA	AA	AA	AA	AA	AA	AA	AA	AA	AA	AA	AA	AA	AA	AA	AA	AA	AA	AA	AA	AA	AA	AA	AA	AG	AA	AA	AA	AA	AA	AA	AA	AA	AA	AA	AA	AA	AA	AA	AA
BOPA2_12_31179	GG	GG	GG	CG	GG	GG	GG	GG	GG	GG	GG	GG	GG	GG	GG	GG	GG	GG	GG	GG	GG	GG	GG	GG	GG	GG	GG	GG	GG	GG	GG	GG	GG	CG	GG	GG	GG	GG	GG	GG	GG	GG	GG	GG	GG	GG	GG	GG	GG
JHI-Hv50k-2016-34012	TT	TT	TT	CT	TT	TT	TT	TT	TT	TT	TT	TT	TT	TT	TT	TT	TT	TT	TT	TT	TT	TT	TT	TT	TT	TT	TT	TT	TT	TT	TT	TT	TT	CT	TT	TT	TT	TT	TT	TT	TT	TT	TT	TT	TT	TT	TT	TT	TT
JHI-Hv50k-2016-34001	TT	TT	TT	CT	TT	TT	TT	TT	TT	TT	TT	TT	TT	TT	TT	TT	TT	TT	TT	TT	TT	TT	TT	TT	TT	TT	TT	TT	TT	TT	TT	TT	TT	TT	TT	TT	TT	TT	TT	TT	TT	TT	TT	TT	TT	TT	TT	TT	TT
JHI-Hv50k-2016-34151	TT	TT	TT	TT	TT	TT	TT	TT	CC	CC	TT	TT	TT	TT	TT	TT	TT	TT	TT	TT	TT	TT	TT	TT	TT	TT	TT	TT	TT	CT	CT	TT	TT	CT	TT	TT	CC	TT	TT	CC	TT	TT	TT	TT	TT	TT	TT	TT	TT
JHI-Hv50k-2016-34210	AA	AA	AA	AA	AA	AA	AA	AA	GG	GG	AA	AA	AA	AA	AA	AA	AA	AA	AA	AA	AA	AA	AA	AA	AA	AA	AA	AA	AA	AG	AA	AA	AA	AG	AA	AA	GG	AA	AA	AA	AA	AA	AA	AA	AA	AA	AA	AA	AA
BOPA2_12_10313	GG	GG	GG	CG	GG	GG	GG	GG	CC	CC	GG	GG	GG	GG	GG	GG	GG	GG	GG	GG	GG	GG	GG	GG	GG	GG	GG	GG	GG	CG	GG	GG	GG	GG	GG	CG	CC	GG	GG	GG	GG	GG	GG	GG	GG	GG	GG	GG	GG
JHI-Hv50k-2016-34270	CC	CC	CC	CT	CC	CC	CC	CC	TT	TT	CC	CC	CC	CC	CC	CC	CC	CC	CC	CC	CC	CC	CC	CC	CC	CC	CC	CC	CC	CT	CC	CC	CC	CC	CC	CT	TT	CC	CC	CC	CC	CC	CC	CC	CC	CC	CC	CC	CC
SCRI_RS_192779	AA	AA	AA	AG	AA	AA	AA	AA	GG	GG	AA	AA	AA	AA	AA	AA	AA	AA	AA	AA	AA	AA	AA	AA	AA	AA	AA	AA	AA	AG	AG	AA	AA	AG	AA	AA	GG	AA	AA	GG	AA	AA	AA	AA	AA	AA	GG	AA	AA
JHI-Hv50k-2016-34346	GG	GG	GG	AG	GG	GG	GG	GG	AA	AA	GG	GG	GG	GG	GG	GG	GG	GG	GG	GG	GG	GG	GG	GG	GG	GG	GG	GG	GG	AG	GG	GG	GG	AG	GG	AG	AA	GG	GG	GG	GG	GG	GG	GG	GG	GG	GG	GG	GG
JHI-Hv50k-2016-34347	CC	CC	CC	CT	CC	CC	CC	CC	TT	TT	CC	CC	CC	CC	CC	CC	CC	CC	CC	CC	CC	CC	CC	CC	CC	CC	CC	CC	CC	CT	CC	CC	CC	CT	CC	CT	TT	CC	CC	CC	CC	CC	CC	CC	CC	CC	CC	CC	CC
JHI-Hv50k-2016-34353	CC	CC	CC	CT	CC	CC	CC	CC	TT	TT	CC	CC	CC	CC	CC	CC	CC	CC	CC	CC	CC	CC	CC	CC	CC	CC	CC	CC	CC	CT	CC	CC	CC	CT	CC	CT	TT	CC	CC	CC	CC	CC	CC	CC	CC	CC	CC	CC	CC
JHI-Hv50k-2016-34406	AA	AA	AA	AC	AA	AA	AA	AA	CC	CC	AA	AA	AA	AA	AA	AA	AA	AA	AA	AA	AA	AA	AA	AA	AA	AA	AA	AA	AA	AC	AA	AA	AA	AC	AA	AC	CC	AA	AA	AA	AA	AA	AA	AA	AA	AA	AA	AA	AA
SCRI_RS_194015	CC	CC	CC	CT	CC	CC	CC	CC	TT	TT	CC	CC	CC	CC	CC	CC	CC	CC	CC	CC	CC	CC	CC	CC	CC	CC	CC	CC	CC	CT	CC	CC	CC	CT	CC	CT	TT	CC	CC	CC	CC	CC	CC	CC	CC	CC	CC	CC	CC
JHI-Hv50k-2016-34382	TT	TT	TT	GT	TT	TT	TT	TT	GG	GG	TT	TT	TT	TT	TT	TT	TT	TT	TT	TT	TT	TT	TT	TT	TT	TT	TT	TT	TT	GT	TT	TT	TT	GT	TT	GT	GG	TT	TT	TT	TT	TT	TT	TT	TT	TT	TT	TT	TT
JHI-Hv50k-2016-34423	GG	GG	GG	AG	GG	GG	GG	GG	AA	AA	GG	GG	GG	GG	GG	GG	GG	GG	GG	GG	GG	GG	GG	GG	GG	GG	GG	GG	GG	AG	GG	GG	GG	AG	GG	AG	AA	GG	GG	GG	GG	GG	GG	GG	GG	GG	GG	GG	GG
JHI-Hv50k-2016-34535	AA	AA	AA	AC	AA	AA	AA	AA	CC	CC	AA	AA	AA	AA	AA	AA	AA	AA	AA	AA	AA	AA	AA	AA	AA	AA	AA	AA	AA	AC	AA	AA	AA	AC	AA	AA	CC	AA	AA	AA	AA	AA	AA	AA	AA	AA	AA	AA	AA
JHI-Hv50k-2016-34522	TT	TT	TT	CT	TT	TT	TT	TT	CC	CC	TT	TT	TT	TT	TT	TT	TT	TT	TT	TT	TT	TT	TT	TT	TT	TT	TT	TT	TT	CT	CT	TT	TT	CT	TT	TT	CC	TT	TT	CC	TT	TT	TT	TT	TT	TT	TT	TT	TT
JHI-Hv50k-2016-34557	TT	TT	TT	CT	TT	TT	TT	TT	CC	CC	TT	TT	TT	TT	TT	TT	TT	TT	TT	TT	TT	TT	TT	TT	TT	TT	TT	TT	TT	NN	CT	TT	TT	CT	TT	TT	CC	TT	TT	CC	TT	TT	TT	TT	TT	TT	TT	TT	TT
JHI-Hv50k-2016-34688	GG	GG	GG	AG	GG	GG	GG	GG	AA	AA	GG	GG	GG	GG	GG	GG	GG	GG	GG	GG	GG	GG	GG	GG	GG	GG	GG	GG	GG	AG	AG	GG	GG	AA	GG	GG	AA	GG	GG	AA	GG	GG	GG	GG	GG	GG	GG	GG	GG
SCRI_RS_204611	TT	TT	TT	CC	NN	CC	CC	CT	CC	CC	TT	TT	TT	CC	CC	TT	TT	TT	CC	TT	CC	TT	TT	TT	TT	TT	CC	TT	TT	CC	CT	TT	TT	CC	TT	CT	CC	CC	CC	CC	TT	CC	CC	CC	TT	TT	TT	TT	TT
SCRI_RS_160500	GG	GG	GG	AA	NN	AA	AA	AG	GG	GG	GG	GG	GG	AA	AA	GG	GG	GG	AA	GG	AA	GG	GG	GG	GG	GG	AA	GG	GG	AG	AG	GG	GG	AG	GG	AG	GG	AA	AA	AA	GG	AA	AA	AA	GG	GG	GG	GG	GG
JHI-Hv50k-2016-34635	TT	TT	TT	CC	CC	CC	CC	CT	TT	TT	TT	TT	TT	CC	CC	TT	TT	TT	CC	TT	CC	TT	TT	TT	TT	TT	CC	TT	TT	CT	CT	TT	TT	CT	TT	CT	TT	CC	CC	CC	TT	CC	CC	CC	TT	TT	TT	TT	TT
JHI-Hv50k-2016-34718	CC	CC	CC	CC	CC	CC	CC	CC	CC	CC	CC	CC	CC	CC	CC	CC	CC	CC	CC	CC	CC	CC	CC	CC	CC	CC	CC	CC	CC	CC	CC	CC	CC	CC	CC	CC	CC	CC	CC	CC	CC	CC	CC	CC	CC	CC	CC	CC	CC
SCRI_RS_188820	CC	CC	CC	TT	TT	TT	TT	CT	CC	CC	CC	CC	CC	TT	TT	CC	CC	CC	TT	CC	TT	CC	CC	CC	CC	CC	TT	CC	CC	CT	CT	CC	CC	CC	CC	CT	CC	TT	TT	TT	CC	TT	TT	TT	CC	CC	CC	CC	CC
SCRI_RS_151228	TT	TT	TT	CT	NN	CC	CC	CT	TT	TT	TT	TT	TT	CC	CC	TT	TT	TT	CC	TT	CC	TT	TT	TT	TT	TT	CC	TT	TT	CT	CT	TT	TT	TT	TT	CT	TT	CC	CC	CC	TT	CC	CC	CC	TT	TT	TT	TT	TT
JHI-Hv50k-2016-34809	AA	AA	AA	AA	AA	AA	AA	AA	AA	AA	AA	AA	AA	AA	AA	AA	AA	AA	AA	AA	AA	AA	AA	AA	AA	AA	AA	AA	AA	AA	AA	AA	AA	AA	AA	AA	AA	AA	AA	AA	AA	AA	AA	AA	AA	AA	AA	AA	AA
SCRI_RS_151894	GG	GG	GG	AG	AA	AA	AA	AG	GG	GG	GG	GG	GG	AA	AA	GG	GG	GG	AA	GG	AA	GG	GG	GG	GG	GG	AA	GG	GG	AG	AG	GG	GG	GG	GG	AG	GG	AA	AA	AA	GG	AA	AA	AA	GG	GG	GG	GG	GG
JHI-Hv50k-2016-34823	TT	TT	TT	CC	CC	CC	CC	CT	CC	CC	TT	TT	TT	CC	CC	TT	TT	TT	CC	TT	CC	TT	TT	TT	TT	TT	CC	TT	TT	CC	CT	TT	TT	CT	TT	CT	CC	CC	CC	CC	TT	CC	CC	CC	TT	TT	TT	TT	TT
JHI-Hv50k-2016-34842	AA	AA	AA	AA	AA	AA	AA	AA	AA	AA	AA	AA	AA	AA	AA	AA	AA	AA	AA	AA	AA	AA	AA	AA	AA	AA	AA	AA	AA	AA	AA	AA	AA	AA	AA	AA	AA	AA	AA	AA	AA	AA	AA	AA	AA	AA	AA	AA	AA
JHI-Hv50k-2016-34943	AA	AA	AA	AG	AA	AA	AA	AA	AA	AA	AA	AA	AA	AA	AA	AA	AA	AA	AA	AA	AA	AA	AA	AA	AA	AA	AA	AA	AA	AA	AA	AA	AA	AA	AA	AA	AA	AA	AA	AA	AA	AA	AA	AA	AA	AA	AA	AA	AA
JHI-Hv50k-2016-34951	CC	CC	CC	AC	AC	AA	AA	AC	AA	AA	CC	CC	CC	AA	AA	CC	CC	CC	AA	CC	AA	CC	CC	CC	CC	CC	AA	CC	CC	AA	AC	CC	CC	AA	CC	AC	AA	AA	AA	AA	CC	AA	AA	AA	CC	CC	CC	CC	CC
JHI-Hv50k-2016-35011	AA	AA	AA	GG	GG	GG	GG	AG	GG	GG	AA	AA	AA	GG	GG	AA	AA	AA	GG	AA	GG	AA	AA	AA	AA	AA	GG	AA	AA	GG	AG	AA	AA	GG	AA	AG	GG	GG	GG	GG	AA	GG	GG	GG	AA	AA	AA	AA	AA
JHI-Hv50k-2016-35038	GG	GG	GG	AG	GG	GG	GG	GG	GG	GG	GG	GG	GG	GG	GG	GG	GG	GG	GG	GG	GG	GG	GG	GG	GG	GG	GG	GG	GG	GG	GG	GG	GG	GG	GG	GG	GG	GG	GG	GG	GG	GG	GG	GG	GG	GG	GG	GG	GG
JHI-Hv50k-2016-35065	TT	TT	TT	CT	NN	CC	CC	CT	TT	TT	TT	TT	TT	CC	CC	TT	TT	TT	CC	TT	CC	TT	TT	TT	TT	TT	CC	TT	TT	CT	CT	TT	TT	CT	TT	CT	TT	CC	CC	CC	TT	CC	CC	CC	TT	TT	TT	TT	TT
BOPA2_12_30477	TT	TT	TT	AT	AT	AA	AA	AT	TT	TT	TT	TT	TT	AA	AA	TT	TT	TT	AA	TT	AA	TT	TT	TT	TT	TT	AA	TT	TT	AT	AT	TT	TT	AT	TT	AT	TT	AA	AA	AA	TT	AA	AA	AA	TT	TT	TT	TT	TT
JHI-Hv50k-2016-35137	GG	GG	GG	AG	NN	AA	AA	AG	AA	GG	GG	GG	GG	AA	AA	GG	GG	GG	AA	GG	AA	GG	GG	GG	GG	GG	AA	GG	GG	AA	AG	GG	GG	AA	GG	AG	AA	AA	AA	AA	GG	AA	AA	AA	GG	GG	GG	GG	GG
SCRI_RS_206795	CC	CC	CC	TT	NN	TT	TT	CT	TT	CC	CC	CC	CC	TT	TT	CC	CC	CC	TT	CC	TT	CC	CC	CC	CC	CC	TT	CC	CC	TT	CC	CC	CC	CT	CC	CT	TT	TT	TT	CC	CC	TT	TT	TT	CC	CC	CC	CC	CC
JHI-Hv50k-2016-35188	AA	AA	AA	GG	GG	GG	GG	AG	GG	AA	AA	AA	AA	GG	GG	AA	AA	AA	GG	AA	GG	AA	AA	AA	AA	AA	GG	AA	AA	GG	AG	AA	AA	GG	AA	AG	GG	GG	GG	GG	AA	GG	GG	GG	AA	AA	AA	AA	AA
SCRI_RS_180349	AA	AA	AA	GG	NN	GG	GG	AG	GG	AA	AA	AA	AA	GG	GG	AA	AA	AA	GG	AA	GG	AA	AA	AA	AA	AA	GG	AA	AA	GG	AG	AA	AA	GG	AA	AG	GG	GG	GG	GG	AA	GG	GG	GG	AA	AA	AA	AA	AA
JHI-Hv50k-2016-35205	GG	GG	GG	TT	NN	TT	TT	GT	TT	GG	GG	GG	GG	TT	TT	GG	GG	GG	TT	GG	TT	GG	GG	GG	GG	GG	TT	GG	GG	TT	GT	GG	GG	GT	GG	GT	TT	TT	TT	TT	GG	TT	TT	TT	GG	GG	GG	GG	GG
SCRI_RS_219685	TT	TT	TT	CC	NN	CC	CC	CT	CC	TT	TT	TT	TT	CC	CC	TT	TT	TT	CC	TT	CC	TT	TT	TT	TT	TT	CC	TT	TT	CC	CT	TT	TT	CT	TT	CT	CC	CC	CC	CC	TT	CC	CC	CC	TT	TT	TT	TT	TT
BOPA1_11603-445	GG	GG	GG	CC	CC	CC	CC	CG	CC	GG	GG	GG	GG	CC	CC	GG	GG	GG	CC	GG	CC	GG	GG	GG	GG	GG	CC	GG	GG	CC	CG	GG	GG	CC	GG	CG	CC	CC	CC	CC	GG	CC	CC	CC	GG	GG	GG	GG	GG
JHI-Hv50k-2016-35308	GG	GG	GG	GG	GG	GG	GG	GG	GG	TT	TT	GG	TT	GG	GG	TT	GG	TT	GG	TT	GG	GG	GT	GG	GG	GG	GG	GG	TT	GG	GG	TT	GG	GT	TT	GT	GG	GG	GG	GG	TT	GG	GG	GG	TT	TT	TT	TT	GG
JHI-Hv50k-2016-35395	TT	TT	TT	TT	TT	TT	TT	TT	CC	CC	CC	TT	CC	TT	TT	CT	TT	CC	TT	CC	TT	TT	CT	TT	TT	TT	TT	TT	CC	CT	TT	CC	TT	CT	CC	CT	CC	TT	TT	TT	CC	TT	TT	TT	CC	CC	CC	CC	TT
BOPA1_10070-1435	AA	AA	AA	AG	AA	AA	AA	AA	GG	AA	AA	AA	AA	AA	AA	AA	AA	AA	AA	AA	AA	AA	AA	AA	AA	AA	AA	AA	AA	AG	AG	AA	AA	AG	AA	AA	GG	AA	AA	GG	AA	AA	AA	AA	AA	AA	AA	AA	AA
JHI-Hv50k-2016-35414	AA	AA	AA	AG	AA	AA	AA	AA	AA	AA	AA	AA	AA	AA	AA	AA	AA	AA	AA	AA	AA	AA	AA	AA	AA	AA	AA	AA	AA	AA	AG	AA	AA	AG	AA	AA	AA	AA	AA	GG	AA	AA	AA	AA	AA	AA	AA	AA	AA
JHI-Hv50k-2016-35411	GG	GG	GG	AG	GG	GG	GG	GG	GG	GG	GG	GG	GG	GG	GG	GG	GG	GG	GG	GG	GG	GG	GG	GG	GG	GG	GG	GG	GG	GG	AG	GG	GG	GG	GG	GG	GG	GG	GG	AA	GG	GG	GG	GG	GG	GG	GG	GG	GG
BOPA2_12_31464	TT	TT	TT	AT	TT	TT	TT	TT	AA	TT	TT	TT	TT	TT	TT	TT	TT	TT	TT	TT	TT	TT	TT	TT	TT	TT	TT	TT	TT	AT	AT	TT	TT	AT	TT	TT	TT	TT	TT	AA	TT	TT	TT	TT	TT	TT	TT	TT	TT
JHI-Hv50k-2016-35506	CC	CC	CC	CT	CC	CC	CC	CC	TT	CC	CC	CC	CC	CC	CC	CC	CC	CC	CC	CC	CC	CC	CC	CC	CC	CC	CC	CC	CC	CT	CT	CC	CC	CT	CC	CC	CC	CC	CC	TT	CC	CC	CC	CC	TT	CC	TT	CC	CC
BOPA1_ABC16273-1-1-48	CC	CC	CC	CG	CC	CC	CC	CC	GG	CC	CC	CC	CC	CC	CC	CC	CC	CC	CC	CC	CC	CC	CC	CC	CC	CC	CC	CC	CC	CG	CG	CC	CC	GG	CC	CC	CC	CC	CC	GG	CC	CC	CC	CC	GG	CC	GG	CC	CC
BOPA2_12_11062	GG	GG	GG	GG	GG	GG	GG	GG	GG	GG	GG	GG	GG	GG	GG	GG	GG	GG	GG	GG	GG	GG	GG	GG	GG	GG	GG	GG	GG	GG	GG	GG	GG	GG	GG	GG	GG	GG	GG	GG	GG	GG	GG	GG	GG	GG	GG	GG	GG
JHI-Hv50k-2016-35656	GG	GG	GG	AG	GG	GG	GG	GG	AA	GG	GG	GG	GG	GG	GG	GG	GG	GG	GG	GG	GG	GG	GG	GG	GG	GG	GG	GG	GG	AG	AG	GG	GG	NN	GG	GG	GG	GG	GG	AA	GG	GG	GG	GG	AA	GG	AA	GG	GG
SCRI_RS_175487	TT	TT	TT	GT	TT	TT	TT	TT	GG	TT	TT	TT	TT	TT	TT	TT	TT	TT	TT	TT	TT	TT	TT	TT	TT	TT	TT	TT	TT	GT	GT	TT	TT	GG	TT	TT	TT	TT	TT	GG	TT	TT	TT	TT	GG	TT	GG	TT	TT
JHI-Hv50k-2016-35739	CC	CC	CC	CT	CC	CC	CC	CC	TT	CC	CC	CC	CC	CC	CC	CC	CC	CC	CC	CC	CC	CC	CC	CC	CC	CC	CC	CC	CC	CT	CT	CC	CC	CT	CC	CC	CC	CC	CC	TT	CC	CC	CC	CC	TT	CC	TT	CC	CC
JHI-Hv50k-2016-35809	CC	CC	CC	CC	CC	CC	CC	CC	CC	CC	TT	CC	CC	CC	CC	CC	CC	CC	CC	CC	CC	CC	CC	CC	CC	CC	CC	CC	CC	CC	CC	CC	CC	CC	CC	CC	CC	CC	CC	CC	CC	CC	CC	CC	CC	CC	CC	CC	CC
JHI-Hv50k-2016-35822	TT	TT	TT	CT	TT	TT	TT	TT	CC	TT	CC	TT	TT	TT	TT	TT	TT	TT	TT	TT	TT	TT	TT	TT	TT	TT	TT	TT	TT	CT	CT	TT	TT	CC	TT	CT	TT	TT	TT	CC	TT	TT	TT	TT	CC	TT	CC	TT	TT
JHI-Hv50k-2016-35856	AA	AA	AA	AG	AA	AA	AA	AA	GG	AA	GG	AA	AA	AA	AA	AA	AA	AA	AA	AA	AA	AA	AA	AA	AA	AA	AA	AA	AA	AG	AG	AA	AA	AG	AA	AG	AA	AA	AA	GG	AA	AA	AA	AA	GG	AA	GG	AA	AA
JHI-Hv50k-2016-35857	CC	CC	CC	CC	CC	CC	CC	CC	CC	CC	CC	CC	CC	CC	CC	CC	CC	CC	CC	CC	CC	CC	CC	CC	CC	CC	CC	CC	CC	CC	CC	CC	CC	CC	CC	CC	CC	CC	CC	CC	CC	CC	CC	CC	CC	CC	CC	CC	CC
JHI-Hv50k-2016-35888	AA	AA	AA	AA	AA	AA	AA	AA	GG	AA	GG	AA	AA	AA	AA	AA	AA	AA	AA	AA	AA	AA	AA	AA	AA	AA	AA	AA	AA	AG	AA	AA	AA	GG	AA	AA	AA	AA	AA	AA	AA	AA	AA	AA	GG	AA	GG	AA	AA
JHI-Hv50k-2016-35897	AA	AA	AA	AA	AA	AA	AA	AA	AA	AA	AA	AA	AA	AA	AA	AA	AA	AA	AA	AA	AA	AA	AA	AA	AA	AA	AA	AA	AA	AA	AG	AA	AA	AG	AA	AG	AA	AA	AA	GG	AA	AA	AA	AA	AA	AA	AA	AA	AA
JHI-Hv50k-2016-35920	AA	AA	AA	AA	AA	AA	AA	AA	AA	AA	AA	AA	AA	AA	AA	AA	AA	AA	AA	AA	AA	AA	AA	AA	AA	AA	AA	AA	AA	AA	AG	AA	AA	AG	AA	AG	AA	AA	AA	GG	AA	AA	AA	AA	AA	AA	AA	AA	AA
JHI-Hv50k-2016-35927	GG	GG	GG	GG	GG	GG	GG	GG	GG	GG	GG	GG	GG	GG	GG	GG	GG	GG	GG	GG	GG	GG	GG	GG	GG	GG	GG	GG	GG	GG	GG	GG	GG	GG	GG	AG	GG	GG	GG	GG	GG	GG	GG	GG	GG	GG	GG	GG	GG
SCRI_RS_157039	AA	AA	AA	AG	AA	AA	AA	AA	GG	AA	GG	AA	AA	AA	AA	AA	AA	AA	AA	AA	AA	AA	AA	AA	AA	AA	AA	AA	AA	AG	AG	AA	AA	GG	AA	AG	AA	AA	AA	GG	AA	AA	AA	AA	GG	AA	GG	AA	AA
JHI-Hv50k-2016-36007	TT	TT	TT	CT	TT	TT	TT	TT	CC	TT	TT	TT	TT	TT	TT	TT	TT	TT	TT	TT	TT	TT	TT	TT	TT	TT	TT	TT	TT	CT	CT	TT	TT	CC	TT	CT	TT	TT	TT	CC	TT	TT	TT	TT	CC	TT	CC	TT	TT
JHI-Hv50k-2016-36072	GG	GG	GG	GG	GG	GG	GG	GG	GG	GG	GG	GG	GG	GG	GG	GG	GG	GG	GG	GG	GG	GG	GG	GG	GG	GG	GG	GG	GG	GG	GG	GG	GG	GG	GG	GG	GG	GG	GG	GG	GG	GG	GG	GG	GG	GG	GG	GG	GG
BOPA2_12_30295	AA	AA	AA	AA	AA	AA	AA	AA	AA	AA	AA	AA	AA	AA	AA	AA	AA	AA	AA	AA	AA	AA	AA	AA	AA	AA	AA	AA	AA	AA	AA	AA	AA	AT	AA	AA	AA	AA	AA	AA	AA	AA	AA	AA	TT	AA	TT	AA	AA
JHI-Hv50k-2016-36270	CC	CC	CC	CC	CC	CC	CC	CC	CC	CC	CC	CC	CC	CC	CC	CC	CC	CC	CC	CC	CC	CC	CC	CC	CC	CC	CC	CC	CC	CC	CC	CC	CC	CC	CC	CC	CC	CC	CC	CC	CC	CC	CC	CC	TT	CC	TT	CC	CC
JHI-Hv50k-2016-36284	CC	CC	CC	CT	CC	CC	CC	CC	CC	CC	CC	CC	CC	CC	CC	CC	CC	CC	CC	CC	CC	CC	CC	CC	CC	CC	CC	CC	CC	CC	CT	CC	CC	CT	CC	CT	CC	CC	CC	TT	CC	CC	CC	CC	TT	CC	TT	CC	CC
JHI-Hv50k-2016-36309	AA	AA	AA	AA	AA	AA	AA	AA	AA	AA	AA	AA	AA	AA	AA	AA	AA	AA	AA	AA	AA	AA	AA	AA	AA	AA	AA	AA	AA	AA	AA	AA	AA	AA	AA	AG	AA	AA	AA	AA	AA	AA	AA	AA	GG	AA	GG	AA	AA
JHI-Hv50k-2016-36338	AA	AA	AA	AA	AA	AA	AA	AA	AA	AA	AA	AA	AA	AA	AA	AA	AA	AA	AA	AA	AA	AA	AA	AA	AA	AA	AA	AA	AA	AA	AA	AA	AA	AC	AA	AC	AA	AA	AA	AA	AA	AA	AA	AA	CC	AA	CC	AA	AA
JHI-Hv50k-2016-36393	CC	CC	CC	CT	CC	CC	CC	CC	TT	CC	CC	CC	CC	CC	CC	CC	CC	CC	CC	CC	CC	CC	CC	CC	CC	CC	TT	CC	CC	CT	CT	CC	CC	TT	CC	CT	CC	CC	CC	TT	CC	CC	CC	CC	CC	CC	CC	CC	CC
BOPA2_12_10166	AA	AA	AA	AG	AA	AA	AA	AA	AA	AA	AA	AA	AA	AA	AA	AA	AA	AA	AA	AA	AA	AA	AA	AA	AA	AA	GG	AA	AA	AA	AG	AA	AA	AA	AA	AG	AA	AA	AA	GG	AA	AA	AA	AA	AA	AA	AA	AA	AA
JHI-Hv50k-2016-36456	TT	TT	TT	TT	TT	TT	TT	TT	CC	TT	TT	TT	TT	TT	TT	TT	TT	TT	TT	TT	TT	TT	TT	TT	TT	TT	TT	TT	TT	CT	TT	TT	TT	CT	TT	CT	TT	TT	TT	TT	TT	TT	TT	TT	TT	TT	TT	TT	TT
JHI-Hv50k-2016-36466	GG	GG	GG	GG	GG	GG	GG	GG	AA	GG	GG	GG	GG	GG	GG	GG	GG	GG	GG	GG	GG	GG	GG	GG	GG	GG	GG	GG	GG	AG	GG	GG	GG	AG	GG	GG	GG	GG	GG	GG	GG	GG	GG	GG	GG	GG	GG	GG	GG
BOPA2_12_20696	AA	AA	AA	AA	AA	AA	AA	AA	AA	AA	AA	AA	AA	AA	AA	AA	AA	AA	AA	AA	AA	AA	AA	AA	AA	AA	AA	AA	AA	AA	AA	AA	AA	AA	AA	AA	AA	AA	AA	AA	AA	AA	AA	AA	AA	AA	AA	AA	AA
JHI-Hv50k-2016-36605	GG	GG	GG	AG	GG	GG	GG	GG	AA	GG	GG	GG	GG	GG	GG	GG	GG	GG	GG	GG	GG	GG	GG	GG	GG	GG	AA	GG	GG	AG	AG	GG	GG	AA	GG	AG	GG	GG	GG	AA	GG	GG	GG	GG	GG	GG	GG	GG	GG
BOPA2_12_30298	GG	GG	GG	AG	GG	GG	GG	GG	AA	GG	GG	GG	GG	GG	GG	GG	GG	GG	GG	GG	GG	GG	GG	GG	GG	GG	AA	GG	GG	AG	AG	GG	GG	AA	GG	AG	GG	GG	GG	AA	GG	GG	GG	GG	GG	GG	GG	GG	GG
JHI-Hv50k-2016-36645	CC	CC	CC	CT	CC	CC	CC	CC	TT	CC	CC	CC	CC	CC	CC	CC	CC	CC	CC	CC	CC	CC	CC	CC	CC	CC	TT	CC	CC	CT	CT	CC	CC	TT	CC	CT	CC	CC	CC	TT	CC	CC	CC	CC	CC	CC	CC	CC	CC
JHI-Hv50k-2016-36656	AA	AA	AA	AG	AA	AA	AA	AA	GG	AA	AA	AA	AA	AA	AA	AA	AA	AA	AA	AA	AA	AA	AA	AA	AA	AA	GG	AA	AA	AG	AG	AA	AA	GG	AA	AG	AA	AA	AA	GG	AA	AA	AA	AA	AA	AA	AA	AA	AA
BOPA2_12_30505	AA	AA	AA	AT	AA	AA	AA	AA	TT	AA	AA	AA	AA	AA	AA	AA	AA	AA	AA	AA	AA	AA	AA	AA	AA	AA	TT	AA	AA	AT	AT	AA	AA	TT	AA	AT	AA	AA	AA	TT	AA	AA	AA	AA	AA	AA	AA	AA	AA
JHI-Hv50k-2016-36792	AA	AA	AA	AC	AA	AA	AA	AA	CC	AA	AA	AA	AA	AA	AA	AA	AA	AA	AA	AA	AA	AA	AA	AA	AA	AA	CC	AA	AA	AC	AC	AA	AA	CC	AA	AC	AA	AA	AA	CC	AA	AA	AA	AA	AA	AA	AA	AA	AA
JHI-Hv50k-2016-36847	GG	GG	GG	GG	GG	GG	GG	GG	AA	GG	GG	GG	GG	GG	GG	GG	GG	GG	GG	GG	GG	GG	GG	GG	GG	GG	GG	GG	GG	AG	GG	GG	GG	AA	GG	GG	GG	GG	GG	GG	GG	GG	GG	GG	GG	GG	GG	GG	GG
JHI-Hv50k-2016-36927	TT	TT	TT	TT	TT	TT	TT	TT	CC	TT	TT	TT	TT	TT	TT	TT	TT	TT	TT	TT	TT	TT	TT	TT	TT	TT	TT	TT	TT	CT	TT	TT	TT	CC	TT	NN	TT	TT	TT	TT	TT	TT	TT	TT	TT	TT	TT	TT	TT
JHI-Hv50k-2016-35400	TT	TT	TT	GT	TT	TT	TT	TT	GG	TT	TT	TT	TT	TT	TT	TT	TT	TT	TT	TT	TT	TT	TT	TT	TT	TT	GG	TT	TT	GT	GT	TT	TT	GG	TT	GT	TT	TT	TT	GG	TT	TT	TT	TT	TT	TT	TT	TT	TT
JHI-Hv50k-2016-35401	CC	CC	CC	CT	CC	CC	CC	CC	TT	CC	CC	CC	CC	CC	CC	CC	CC	CC	CC	CC	CC	CC	CC	CC	CC	CC	TT	CC	CC	CT	CT	CC	CC	TT	CC	CT	CC	CC	CC	TT	CC	CC	CC	CC	CC	CC	CC	CC	CC
BOPA2_12_30742	GG	GG	GG	AG	GG	GG	GG	GG	GG	GG	GG	GG	GG	GG	GG	GG	GG	GG	GG	GG	GG	GG	GG	GG	GG	GG	AA	GG	GG	GG	AG	GG	GG	GG	GG	AG	GG	GG	GG	AA	GG	GG	GG	GG	GG	GG	GG	GG	GG
JHI-Hv50k-2016-36966	CC	CC	CC	CC	CC	CC	CC	CC	AA	CC	CC	CC	CC	CC	CC	CC	CC	CC	CC	CC	CC	CC	CC	CC	CC	CC	CC	CC	CC	AC	CC	CC	CC	AA	CC	CC	CC	CC	CC	CC	CC	CC	CC	CC	CC	CC	CC	CC	CC
JHI-Hv50k-2016-36965	GG	GG	GG	AG	GG	GG	GG	GG	GG	GG	GG	GG	GG	GG	GG	GG	GG	GG	GG	GG	GG	GG	GG	GG	GG	GG	AA	GG	GG	GG	AG	GG	GG	GG	GG	AG	GG	GG	GG	AA	GG	GG	GG	GG	GG	GG	GG	GG	GG
BOPA1_1670-369	AA	AA	AA	GG	NN	GG	AA	AG	GG	GG	GG	AA	GG	GG	GG	AG	AA	GG	GG	GG	GG	AA	AG	AA	AA	AG	GG	AA	AA	GG	AG	AA	AA	GG	GG	AG	GG	GG	GG	GG	GG	GG	GG	AA	GG	GG	GG	GG	AA
JHI-Hv50k-2016-36973	GG	GG	GG	GG	GG	GG	GG	GG	AA	GG	GG	GG	GG	GG	GG	GG	GG	GG	GG	GG	GG	GG	GG	GG	GG	GG	GG	GG	GG	AG	GG	GG	GG	AA	GG	GG	GG	GG	GG	GG	GG	GG	GG	GG	GG	GG	GG	GG	GG
JHI-Hv50k-2016-37030	TT	TT	TT	GT	TT	TT	TT	TT	TT	TT	TT	TT	TT	TT	TT	TT	TT	TT	TT	TT	TT	TT	TT	TT	TT	TT	GG	TT	TT	TT	GT	TT	TT	TT	TT	GT	TT	TT	TT	GG	TT	TT	TT	TT	TT	TT	TT	TT	TT
BOPA2_12_10206	GG	GG	GG	GG	GG	GG	GG	GG	AA	GG	GG	GG	GG	GG	GG	GG	GG	GG	GG	GG	GG	GG	GG	GG	GG	GG	GG	GG	GG	AG	GG	GG	GG	AA	GG	GG	GG	GG	GG	GG	GG	GG	GG	GG	GG	GG	GG	GG	GG
JHI-Hv50k-2016-37148	AA	AA	AA	AG	AA	AA	AA	AA	AA	AA	AA	AA	AA	AA	AA	AA	AA	AA	AA	AA	AA	AA	AA	AA	AA	AA	GG	AA	AA	AA	AG	AA	AA	AA	AA	AG	AA	AA	AA	GG	AA	AA	AA	AA	AA	AA	AA	AA	AA
BOPA1_4665-882	AA	AA	AA	AG	AA	AA	AA	AA	AA	AA	AA	AA	AA	AA	AA	AA	AA	AA	AA	AA	AA	AA	AA	AA	AA	AA	GG	AA	AA	AA	AG	AA	AA	AA	AA	AG	AA	AA	AA	GG	AA	AA	AA	AA	AA	AA	AA	AA	AA
JHI-Hv50k-2016-37166	CC	CC	CC	CC	CC	CC	CC	CC	TT	CC	CC	CC	CC	CC	CC	CC	CC	CC	CC	CC	CC	CC	CC	CC	CC	CC	CC	CC	CC	CT	CT	CC	CC	TT	CC	CC	CC	CC	CC	TT	CC	CC	CC	CC	CC	CC	CC	CC	CC
JHI-Hv50k-2016-37269	GG	GG	GG	AG	GG	GG	GG	GG	AA	GG	GG	GG	GG	GG	AA	GG	GG	GG	GG	GG	GG	GG	GG	GG	GG	GG	AA	GG	GG	AG	AG	GG	GG	AA	GG	AG	GG	GG	GG	AA	GG	GG	GG	GG	GG	GG	GG	GG	GG
BOPA2_12_30147	GG	GG	GG	GG	GG	GG	AA	GG	GG	AA	AA	GG	GG	AA	GG	GG	GG	GG	AA	GG	GG	AA	NN	GG	GG	GG	GG	GG	AA	GG	GG	AA	GG	GG	GG	AG	GG	GG	GG	GG	GG	GG	GG	AA	AA	GG	AA	AA	AA
SCRI_RS_153727	GG	GG	GG	GG	GG	GG	TT	GG	TT	TT	TT	GG	GG	TT	TT	GG	GG	GG	TT	GG	GG	TT	GT	GG	GG	GG	GG	GG	TT	GT	GT	TT	GG	TT	GG	GT	GG	GG	GG	TT	GG	GG	GG	TT	TT	GG	TT	TT	TT
BOPA1_6142-1544	AA	AA	AA	AA	AA	AA	GG	AA	GG	GG	GG	AA	AA	GG	GG	AA	AA	AA	GG	AA	AA	GG	AA	AA	AA	AA	AA	AA	GG	AG	AG	GG	AA	GG	AA	AG	AA	AA	AA	GG	AA	AA	AA	GG	GG	AA	GG	GG	GG
JHI-Hv50k-2016-37436	AA	AA	AA	AA	AA	AA	AA	AA	CC	AA	AA	AA	AA	AA	AA	AA	AA	AA	AA	AA	AA	AA	AA	AA	AA	AA	AA	AA	AA	AC	AC	AA	AA	CC	AA	AA	AA	AA	AA	CC	AA	AA	AA	AA	AA	AA	AA	AA	AA
JHI-Hv50k-2016-37451	AA	AA	AA	AA	AA	AA	GG	AA	AA	GG	GG	AA	AA	GG	GG	AA	AA	AA	GG	AA	AA	GG	AG	AA	AA	AA	AA	AA	GG	AA	AA	GG	AA	AA	AA	AG	AA	AA	AA	AA	AA	AA	AA	GG	GG	AA	GG	GG	GG
SCRI_RS_1473	TT	TT	TT	TT	TT	TT	CC	TT	CC	CC	CC	TT	TT	CC	CC	TT	TT	TT	CC	TT	TT	CC	CT	TT	TT	TT	TT	TT	CC	CT	CT	CC	TT	CC	TT	CT	TT	TT	TT	CC	TT	TT	TT	CC	CC	TT	CC	CC	CC
SCRI_RS_151244	GG	GG	GG	GG	GG	GG	AG	GG	GG	AA	AA	GG	GG	AA	GG	GG	GG	GG	AA	GG	GG	AA	AG	GG	GG	GG	GG	GG	AA	GG	GG	AA	GG	GG	GG	AG	GG	GG	GG	GG	GG	GG	GG	AA	AA	GG	AA	AA	AA
SCRI_RS_823	GG	GG	GG	GG	GG	GG	AG	GG	GG	AA	AA	GG	GG	AA	GG	GG	GG	GG	AA	GG	GG	AA	AG	GG	GG	GG	GG	GG	AA	GG	GG	AA	GG	GG	GG	AG	GG	GG	GG	GG	GG	GG	GG	AA	AA	GG	AA	AA	AA
BOPA2_12_21176	GG	GG	GG	GG	GG	GG	GG	GG	GG	GG	GG	GG	GG	GG	GG	GG	GG	GG	GG	GG	GG	GG	GG	GG	GG	GG	GG	GG	GG	GG	GG	GG	GG	GG	GG	GG	GG	GG	GG	GG	GG	GG	GG	GG	GG	GG	GG	GG	GG
SCRI_RS_183588	GG	GG	GG	GG	GG	GG	AG	GG	GG	AA	AA	GG	GG	AA	GG	GG	GG	GG	AA	GG	GG	AA	AG	GG	GG	GG	GG	GG	AA	GG	AG	AA	GG	GG	GG	AG	GG	GG	GG	AA	GG	GG	GG	AA	AA	GG	AA	AA	AA
JHI-Hv50k-2016-37483	GG	GG	GG	GG	GG	GG	GT	GG	GG	GT	GT	GG	GG	GT	GG	GG	GG	GG	GT	GG	GG	GT	GG	GG	GG	GG	GG	GG	GT	GG	GG	GT	GG	GG	GG	GT	GG	GG	GG	GG	GG	GG	GG	GT	GT	GG	GT	GT	GT
JHI-Hv50k-2016-37493	AA	AA	AA	AA	AA	AA	AC	AA	AA	CC	CC	AA	AA	CC	AA	AA	AA	AA	CC	AA	AA	CC	NN	AA	AA	AA	AA	AA	CC	AA	AC	CC	AA	AA	AA	AC	AA	AA	AA	CC	AA	AA	AA	CC	CC	AA	CC	CC	CC
SCRI_RS_188360	TT	TT	TT	CT	TT	TT	CT	TT	TT	CC	CC	TT	TT	CC	CC	TT	TT	TT	CC	TT	TT	CC	CT	TT	TT	TT	CC	TT	CC	TT	CT	TT	TT	TT	TT	CC	TT	TT	TT	CC	TT	TT	TT	CC	CC	TT	CC	CC	TT
SCRI_RS_160234	TT	TT	TT	GT	TT	TT	GT	TT	TT	GG	GG	TT	TT	GG	TT	TT	TT	TT	GG	TT	TT	GG	GT	TT	TT	TT	GG	TT	GG	TT	GT	TT	TT	TT	TT	GG	TT	TT	TT	GG	TT	TT	TT	GG	GT	TT	GG	GG	TT
BOPA1_6655-978	GG	GG	GG	GG	GG	GG	CG	GG	GG	CC	CC	GG	GG	CC	GG	GG	GG	GG	CC	GG	GG	CC	CG	GG	GG	GG	GG	GG	CC	GG	CG	GG	GG	GG	GG	CG	GG	GG	GG	CC	GG	GG	GG	CC	CG	GG	CC	CC	GG
SCRI_RS_181239	TT	TT	TT	CT	TT	TT	CT	TT	CC	CC	CC	TT	TT	CC	TT	TT	TT	TT	CC	TT	TT	CC	CT	TT	TT	TT	CC	TT	CC	CT	CT	TT	TT	CC	TT	CC	TT	TT	TT	CC	TT	TT	TT	CC	CT	TT	CC	CC	TT
BOPA2_12_11267	GG	GG	GG	GG	GG	GG	GG	GG	GG	GG	GG	GG	GG	GG	GG	GG	GG	GG	GG	GG	GG	GG	GG	GG	GG	GG	GG	GG	GG	GG	GG	GG	GG	GG	GG	AG	GG	GG	GG	GG	GG	GG	GG	GG	GG	GG	GG	GG	GG
BOPA1_233-1327	AA	AA	AA	AA	AA	AA	AT	AA	AA	AA	TT	AA	AA	AA	AA	AA	AA	AA	AA	AA	AA	AA	AA	AA	AA	AA	AA	AA	AA	AA	AT	AA	AA	AA	AA	TT	AA	AA	AA	TT	AA	AA	AA	AA	AT	AA	TT	AA	AA
SCRI_RS_156208	AA	AA	GG	AA	AG	AA	GG	AA	AA	GG	GG	GG	AA	GG	AA	AG	GG	AA	GG	AA	AA	GG	AA	GG	AA	AA	AA	AA	GG	AA	GG	AA	AA	AA	AA	GG	AA	AA	AA	GG	AA	AA	AA	GG	AG	AA	GG	AA	AA
SCRI_RS_21080	TT	TT	TT	TT	TT	TT	CC	TT	TT	CC	CC	TT	TT	CC	TT	TT	CC	TT	CC	TT	TT	CC	TT	TT	TT	TT	TT	TT	CC	TT	CT	TT	TT	TT	TT	CT	TT	TT	TT	CC	TT	TT	TT	CC	CT	TT	CC	TT	TT
BOPA1_713-972	AA	AA	AA	AA	AA	AA	GG	AA	AA	GG	GG	AA	AA	GG	AA	AA	GG	AA	GG	AA	AA	GG	AA	AA	AA	AA	AA	AA	GG	AA	AG	AA	AA	AA	AA	GG	AA	AA	AA	GG	GG	AA	AA	GG	AG	AA	GG	AA	AA
BOPA1_12492-541	AA	AA	AA	AG	AA	AA	AA	AA	GG	AA	AA	AA	AA	AA	AA	AA	AA	AA	AA	AA	AA	AA	AA	AA	AA	AA	GG	AA	AA	AG	AA	AA	AA	GG	AA	AA	GG	AA	AA	AA	AA	GG	AA	AA	AA	AA	AA	AA	AA
BOPA1_5772-1176	GG	GG	GG	AG	GG	GG	GG	GG	AA	GG	GG	GG	GG	GG	GG	GG	GG	GG	GG	GG	GG	GG	GG	GG	GG	AG	AA	GG	GG	AG	GG	GG	GG	GG	GG	AG	AA	GG	GG	GG	AA	AA	GG	GG	GG	GG	GG	GG	GG
JHI-Hv50k-2016-37604	CC	CC	CC	CT	NN	TT	CT	CT	CC	CC	CC	CC	TT	CC	TT	CT	CC	TT	CC	TT	TT	CC	CC	CC	CC	CC	CC	CC	CC	CT	CT	CC	CC	CC	TT	TT	CC	TT	TT	TT	CC	CC	TT	CC	CT	TT	CC	TT	CC
BOPA1_4005-530	AA	AA	AA	AA	AA	AA	AA	AA	AA	AA	AA	AA	AA	AA	AA	AA	AA	AA	AA	AA	AA	AA	AA	AA	AA	AA	AA	AA	AA	AA	AA	AA	AA	AA	AA	AA	AA	AA	AA	AA	AA	AA	AA	AA	AA	AA	AA	AA	AA
JHI-Hv50k-2016-37631	GG	GG	GG	AG	AA	AA	AG	AG	AA	GG	GG	GG	AA	GG	AA	AG	GG	AA	GG	AA	AA	GG	GG	GG	GG	AG	AA	GG	GG	AA	GG	GG	GG	GG	AA	AA	GG	AA	AA	GG	AA	GG	AA	GG	AA	AA	GG	AA	GG
BOPA2_12_11078	GG	GG	GG	GG	GG	GG	GG	GG	GG	GG	GG	GG	GG	GG	GG	GG	GG	GG	GG	GG	GG	GG	GG	GG	GG	GG	GG	GG	GG	GG	GG	GG	GG	GG	GG	GG	GG	GG	GG	GG	GG	GG	GG	GG	GG	GG	GG	GG	GG
JHI-Hv50k-2016-37682	CC	CC	CC	CT	NN	TT	CC	CC	TT	CC	CC	CC	TT	CC	CC	TT	CC	TT	CC	TT	TT	CC	CC	CC	CC	CT	CC	CC	CC	TT	CC	TT	CC	CC	TT	CT	TT	TT	TT	CC	TT	CC	TT	CC	TT	TT	CC	TT	CC
JHI-Hv50k-2016-37681	AA	AA	AA	AG	NN	GG	AA	AA	GG	AA	AA	AA	GG	AA	AA	GG	AA	GG	AA	GG	GG	AA	AA	AA	AA	AA	AA	AA	AA	GG	AA	GG	AA	AA	GG	AG	AA	GG	GG	AA	AA	AA	GG	AA	GG	GG	AA	GG	AA
SCRI_RS_181353	CC	CC	CC	CT	TT	TT	CT	CC	TT	CC	CC	CC	TT	CC	CC	TT	CC	TT	CC	TT	TT	CC	CC	CT	CC	CT	CC	CC	CC	TT	CC	TT	CC	CC	TT	TT	TT	TT	TT	CC	TT	CC	TT	CC	TT	TT	CC	TT	CC
SCRI_RS_239686	CC	CC	CC	CT	CT	TT	TT	NN	CC	CC	CC	CC	CC	TT	TT	CC	CC	CC	TT	CC	TT	CC	CC	CC	CC	CC	TT	CC	CC	CT	CT	CC	CC	NN	CC	CT	CC	TT	TT	TT	CC	TT	TT	TT	CC	CC	CC	CC	CC
BOPA1_3675-2615	GG	GG	GG	AA	AA	AA	AA	AG	AA	GG	GG	GG	GG	AA	AA	GG	GG	GG	AA	GG	AA	GG	GG	GG	GG	GG	AA	GG	GG	AA	AG	GG	GG	AG	GG	AG	AA	AA	AA	AA	GG	AA	AA	AA	GG	GG	GG	GG	GG
JHI-Hv50k-2016-37756	CC	CC	CC	CT	TT	TT	CT	CC	TT	CC	CC	CC	TT	CC	CC	TT	CC	TT	CC	TT	CC	CC	CC	CC	CC	CT	CC	CC	CC	TT	CC	TT	CC	CC	TT	TT	TT	TT	TT	CC	TT	CC	TT	CC	TT	TT	CC	CC	CC
JHI-Hv50k-2016-37816	TT	TT	TT	TT	TT	TT	TT	TT	TT	TT	TT	TT	TT	TT	TT	TT	TT	TT	TT	TT	TT	TT	TT	TT	TT	TT	TT	TT	TT	TT	TT	TT	TT	TT	TT	TT	CC	TT	TT	TT	CC	TT	TT	TT	TT	TT	TT	TT	TT
BOPA2_12_31229	GG	GG	GG	GG	GG	GG	GG	GG	GG	GG	GG	GG	GG	GG	GG	GG	GG	GG	GG	GG	GG	GG	GG	GG	GG	GG	GG	GG	GG	GG	GG	GG	GG	GG	GG	GG	AA	GG	GG	GG	AA	GG	GG	GG	GG	GG	GG	GG	GG
SCRI_RS_125339	GG	GG	AA	GG	GG	GG	AG	AG	GG	AA	GG	AA	GG	AA	GG	GG	AA	GG	AA	GG	GG	GG	GG	AA	GG	GG	GG	GG	GG	GG	AG	AA	AA	GG	GG	GG	GG	GG	GG	GG	GG	GG	GG	GG	GG	GG	GG	GG	AA
SCRI_RS_9158	AA	AA	AA	AA	AA	AA	AA	AA	AA	AA	AA	AA	AA	AA	AA	AA	AA	AA	AA	AA	AA	AA	AA	AA	AA	AA	AA	AA	AA	AA	AA	AA	AA	AA	AA	AC	AA	AA	AA	AA	AA	AA	CC	AA	AA	AA	AA	AA	AA
JHI-Hv50k-2016-38060	TT	TT	TT	TT	TT	TT	TT	TT	TT	TT	TT	TT	TT	TT	TT	TT	TT	TT	TT	TT	TT	TT	TT	TT	TT	TT	TT	TT	TT	TT	TT	TT	TT	TT	TT	CT	TT	TT	TT	TT	TT	TT	CC	TT	TT	TT	TT	TT	TT
BOPA2_12_11463	CC	CC	CC	CC	CC	CC	CC	CC	CC	CC	CC	CC	CC	CC	CC	CC	CC	CC	CC	CC	CC	CC	CC	CC	CC	CC	CC	CC	CC	CC	CC	CC	CC	CC	CC	CC	CC	CC	CC	CC	CC	CC	CC	CC	CC	CC	CC	CC	CC
BOPA1_568-1651	NN	AA	AA	AA	AA	AA	AA	AA	AA	NN	AA	AA	AA	AA	AA	AA	AA	AA	AA	GG	AA	AA	AA	AA	AA	AA	AA	AA	NN	AA	AA	AA	AA	AA	AA	AG	GG	AA	AA	NN	GG	AA	AA	NN	AA	GG	AA	AA	AA
BOPA1_34-472	GG	GG	GG	GG	GG	GG	GG	GG	GG	GG	GG	GG	GG	GG	GG	GG	GG	GG	GG	AA	GG	GG	GG	GG	GG	GG	GG	GG	GG	GG	GG	GG	GG	GG	GG	AG	AA	GG	GG	GG	AA	GG	GG	GG	GG	AA	GG	GG	GG
JHI-Hv50k-2016-38371	TT	TT	TT	TT	TT	TT	TT	TT	TT	TT	TT	TT	TT	TT	TT	TT	TT	TT	TT	TT	TT	TT	TT	TT	TT	TT	TT	TT	TT	TT	TT	TT	TT	TT	TT	TT	TT	TT	TT	TT	TT	TT	CC	TT	TT	TT	TT	TT	TT
SCRI_RS_133886	CC	CC	CC	CT	CC	CC	CC	CC	TT	CC	CC	CC	CC	CC	CC	CC	CC	CC	CC	CC	CC	CC	CC	CC	CC	CC	CC	CC	CC	CT	CT	CC	CC	TT	CC	CT	CC	CC	CC	TT	CC	CC	CC	CC	TT	CC	TT	CC	CC
BOPA1_2881-935	TT	TT	TT	TT	TT	TT	TT	TT	TT	TT	TT	TT	TT	TT	TT	TT	TT	TT	TT	AA	TT	TT	TT	TT	TT	TT	TT	TT	TT	TT	TT	TT	TT	TT	TT	AT	AA	TT	TT	TT	AA	TT	AA	TT	TT	AA	TT	TT	TT
JHI-Hv50k-2016-38406	TT	TT	TT	TT	TT	TT	TT	TT	TT	TT	TT	TT	TT	TT	TT	TT	TT	TT	TT	CC	TT	TT	TT	TT	TT	TT	TT	TT	TT	TT	TT	TT	TT	TT	TT	CT	CC	TT	TT	TT	CC	TT	CC	TT	TT	CC	TT	TT	TT
BOPA2_12_11144	GG	GG	GG	GG	GG	GG	GG	GG	GG	GG	GG	GG	GG	GG	GG	GG	GG	GG	GG	AA	GG	GG	GG	GG	GG	GG	GG	GG	GG	GG	GG	GG	GG	GG	GG	AG	AA	GG	GG	GG	AA	GG	GG	GG	GG	AA	GG	GG	GG
JHI-Hv50k-2016-38505	GG	GG	GG	GG	GG	GG	GG	GG	GG	GG	GG	GG	GG	GG	GG	GG	GG	GG	GG	TT	GG	GG	GG	GG	GG	GG	GG	GG	GG	GG	GG	GG	GG	GG	GG	GT	TT	GG	GG	GG	TT	GG	TT	GG	GG	TT	GG	GG	GG
BOPA2_12_31160	GG	GG	GG	GG	GG	GG	GG	GG	GG	AA	GG	GG	GG	GG	GG	GG	GG	GG	GG	AA	GG	GG	GG	GG	GG	GG	GG	GG	GG	GG	GG	GG	GG	GG	GG	AG	AA	GG	GG	GG	AA	GG	AA	GG	GG	AA	GG	GG	GG
JHI-Hv50k-2016-38599	AA	AA	AA	AA	AA	AA	AA	AA	AA	CC	AA	AA	AA	AA	AA	AA	AA	AA	AA	CC	AA	AA	AA	AA	AA	AA	AA	AA	AA	AA	AA	AA	AA	AA	AA	AC	CC	AA	AA	AA	CC	AA	CC	AA	AA	CC	AA	AA	AA
SCRI_RS_225431	CC	CC	CC	CC	CC	CC	CC	CC	CC	CC	CC	CC	CC	CC	CC	CC	CC	CC	CC	CC	CC	CC	CC	CC	CC	CC	CC	CC	CC	CC	CC	CC	CC	CC	CC	CC	CC	CC	CC	CC	CC	CC	TT	CC	CC	CC	CC	CC	CC
JHI-Hv50k-2016-38703	AA	AA	AA	AA	AA	AA	AA	AA	AA	AA	AA	AA	AA	AA	AA	AA	AA	AA	AA	AA	AA	AA	AA	AA	AA	AA	AA	AA	AA	AA	AA	AA	AA	AA	AA	AA	AA	AA	AA	AA	AA	AA	GG	AA	AA	AA	AA	AA	AA
BOPA1_3404-2470	AA	AA	AA	AA	AA	AA	AA	AA	AA	AA	AA	AA	AA	AA	AA	AA	AA	AA	AA	AA	AA	AA	AA	AA	AA	AA	AA	AA	AA	AA	AA	AA	AA	AA	AA	AA	AA	AA	AA	AA	AA	AA	GG	AA	AA	AA	AA	AA	AA
SCRI_RS_154140	AA	AA	AA	AA	AA	AA	AA	AA	AA	CC	AA	AA	AA	AA	AA	AA	AA	AA	AA	CC	AA	AA	AA	AA	AA	AA	AA	AA	AA	AA	AA	AA	AA	AA	AA	AA	CC	AA	AA	AA	CC	AA	CC	AA	AA	CC	AA	AA	AA
SCRI_RS_236576	AA	AA	AA	AA	AA	AA	AA	AA	AA	GG	AA	AA	AA	AA	AA	AA	AA	AA	AA	GG	AA	AA	AA	AA	AA	AA	AA	AA	AA	AA	AA	AA	AA	AA	AA	AA	GG	AA	AA	AA	GG	AA	GG	AA	AA	GG	AA	AA	AA
SCRI_RS_157246	CC	CC	CC	CC	CC	CC	CC	CC	CC	TT	CC	CC	CC	CC	CC	CC	CC	CC	CC	TT	CC	CC	CC	CC	CC	CC	CC	CC	CC	CC	CC	CC	CC	CC	CC	CT	TT	CC	CC	CC	TT	CC	TT	CC	CC	TT	CC	CC	CC
BOPA2_12_31099	GG	GG	GG	GG	GG	GG	GG	GG	GG	GG	GG	GG	GG	GG	GG	GG	GG	GG	GG	GG	GG	GG	GG	GG	GG	GG	GG	GG	GG	GG	GG	GG	GG	GG	GG	GG	GG	GG	GG	GG	GG	GG	GG	GG	GG	GG	GG	GG	GG
JHI-Hv50k-2016-38954	GG	GG	GG	GG	GG	GG	GG	GG	GG	AA	GG	GG	GG	GG	GG	GG	GG	GG	GG	AA	GG	GG	GG	GG	GG	GG	GG	GG	GG	GG	GG	GG	GG	GG	GG	AG	AA	GG	GG	GG	AA	GG	AA	GG	GG	AA	GG	GG	GG
JHI-Hv50k-2016-39019	TT	TT	TT	TT	TT	TT	TT	TT	TT	GG	TT	TT	TT	TT	TT	TT	TT	TT	TT	GG	TT	TT	TT	TT	TT	TT	TT	TT	TT	TT	TT	TT	TT	TT	TT	TT	GG	TT	TT	TT	GG	TT	TT	TT	TT	GG	TT	TT	TT
JHI-Hv50k-2016-39053	AA	AA	AA	AA	AA	AA	AA	AA	AA	AA	AA	AA	AA	AA	AA	AA	AA	AA	AA	AA	AA	AA	AA	AA	AA	AA	AA	AA	AA	AA	AA	AA	AA	AA	AA	AA	AA	AA	AA	AA	AA	AA	AA	AA	AA	AA	AA	AA	AA
JHI-Hv50k-2016-39107	TT	TT	TT	TT	TT	TT	TT	TT	TT	TT	TT	TT	TT	TT	TT	TT	TT	TT	TT	TT	TT	TT	TT	TT	TT	TT	TT	TT	TT	TT	TT	TT	TT	TT	TT	TT	TT	TT	TT	TT	TT	TT	TT	TT	TT	TT	TT	TT	TT
SCRI_RS_181300	AA	AA	AA	AA	AA	AA	AA	AA	AA	GG	AA	AA	AA	AA	AA	AA	AA	AA	AA	GG	AA	AA	AA	AG	AA	AA	AA	AA	AA	AA	AA	AA	AA	AA	AA	AA	GG	AA	AA	AA	GG	AA	AA	AA	AA	GG	AA	AA	AA
JHI-Hv50k-2016-39262	GG	GG	GG	GG	GG	GG	GG	GG	GG	AA	GG	GG	GG	GG	GG	GG	GG	GG	GG	AA	GG	GG	GG	AG	GG	GG	GG	GG	GG	GG	GG	GG	GG	GG	GG	GG	AA	GG	GG	GG	AA	GG	GG	GG	GG	AA	GG	GG	GG
JHI-Hv50k-2016-39259	GG	GG	GG	GG	GG	GG	GG	GG	GG	GG	GG	GG	GG	GG	GG	GG	GG	GG	GG	GG	GG	GG	GG	GG	GG	GG	GG	GG	GG	GG	GG	GG	GG	GG	GG	GG	GG	GG	GG	GG	GG	GG	GG	GG	GG	GG	GG	GG	GG
SCRI_RS_168562	CC	CC	CC	CC	CC	CC	CC	CC	CC	GG	CC	CC	CC	CC	CC	CC	CC	CC	CC	GG	CC	CC	CC	CG	CC	CC	CC	CC	CC	CC	CC	CC	CC	CC	CC	CC	GG	CC	CC	CC	GG	CC	CC	CC	CC	GG	CC	CC	CC
SCRI_RS_139690	GG	GG	GG	GG	GG	GG	GG	GG	GG	AA	GG	GG	GG	GG	GG	GG	GG	GG	GG	AA	GG	GG	GG	AG	GG	GG	GG	GG	GG	GG	GG	GG	GG	GG	GG	GG	AA	GG	GG	GG	AA	GG	GG	GG	GG	AA	GG	GG	GG
BOPA1_4691-721	GG	GG	GG	GG	GG	GG	GG	GG	GG	GG	GG	GG	GG	GG	GG	GG	GG	GG	GG	GG	GG	GG	GG	GG	GG	GG	GG	GG	GG	GG	GG	GG	GG	GG	GG	GG	GG	GG	GG	GG	GG	GG	GG	GG	GG	GG	GG	GG	GG
SCRI_RS_114255	CC	CC	CC	CC	CC	CC	CC	CC	CC	TT	CC	CC	CC	CC	CC	CC	CC	CC	CC	TT	CC	CC	CC	CT	CC	CC	CC	CC	CC	CC	CC	CC	CC	CC	CC	CC	TT	CC	CC	CC	TT	CC	CC	CC	CC	TT	CC	CC	CC
BOPA2_12_20323	GG	GG	GG	GG	GG	GG	GG	GG	GG	AA	GG	GG	GG	GG	GG	GG	GG	GG	GG	AA	GG	GG	GG	AG	GG	GG	GG	GG	GG	GG	GG	GG	GG	GG	GG	GG	AA	GG	GG	GG	AA	GG	GG	GG	GG	AA	GG	GG	GG
JHI-Hv50k-2016-39674	GG	GG	GG	GG	GG	GG	GG	GG	GG	GG	GG	GG	GG	GG	GG	GG	GG	GG	GG	GG	GG	GG	GG	GG	GG	GG	GG	GG	GG	GG	GG	GG	GG	GG	GG	GG	GG	GG	GG	GG	GG	GG	GG	GG	GG	GG	GG	GG	GG
SCRI_RS_133132	TT	TT	TT	TT	TT	TT	TT	TT	TT	GG	TT	TT	TT	TT	TT	TT	TT	TT	TT	GG	TT	TT	TT	GT	TT	TT	TT	TT	TT	TT	TT	TT	TT	TT	TT	TT	GG	TT	TT	TT	GG	TT	TT	TT	TT	GG	TT	TT	TT
BOPA2_12_10535	GG	GG	GG	GG	GG	GG	GG	GG	GG	CC	GG	GG	GG	GG	GG	GG	GG	GG	GG	CC	GG	GG	GG	CG	GG	GG	GG	GG	GG	GG	GG	GG	GG	GG	GG	GG	CC	GG	GG	GG	CC	GG	GG	GG	GG	CC	GG	GG	GG
SCRI_RS_144315	AA	AA	AA	AA	AA	AA	AA	AA	AA	GG	AA	AA	AA	AA	AA	AA	AA	AA	AA	GG	AA	AA	AA	AG	AA	AA	AA	AA	AA	AA	AA	AA	AA	AA	AA	AA	GG	AA	AA	AA	GG	AA	AA	AA	AA	GG	AA	AA	AA
JHI-Hv50k-2016-39713	CC	CC	CC	CC	CC	CC	CC	CC	CC	CC	CC	CC	CC	CC	CC	CC	CC	CC	CC	CC	CC	CC	CC	CC	CC	CC	CC	CC	CC	CC	CC	CC	CC	CC	CC	CC	CC	CC	CC	CC	CC	CC	CC	CC	CC	CC	CC	CC	CC
JHI-Hv50k-2016-39712	CC	CC	CC	CC	CC	CC	CC	CC	CC	TT	CC	CC	CC	CC	CC	CC	CC	CC	CC	TT	CC	CC	CC	CT	CC	CC	CC	CC	CC	CC	CC	CC	CC	CC	CC	CC	TT	CC	CC	CC	TT	CC	CC	CC	CC	TT	CC	CC	CC
SCRI_RS_231869	CC	CC	CC	CC	CC	TT	CC	CC	CC	CC	TT	CC	CC	TT	CC	CC	CC	CC	TT	CC	CC	CC	CC	CC	CC	CC	CC	CC	CC	CC	CC	CC	TT	CC	CC	CC	CC	CC	CC	CC	CC	CC	CC	CC	CC	CC	CC	CC	CC
SCRI_RS_197910	CC	CC	CC	CC	CC	CC	CC	CC	TT	TT	CC	CC	CC	CC	CC	CC	CC	CC	CC	TT	CC	CC	CC	CT	CC	CC	CC	CC	CC	CT	CC	CC	CC	CC	CC	CC	TT	CC	CC	CC	TT	CC	CC	CC	CC	TT	CC	CC	CC
JHI-Hv50k-2016-39891	TT	TT	TT	TT	TT	CC	TT	TT	TT	TT	CC	TT	TT	CC	TT	TT	TT	TT	CC	TT	TT	TT	TT	TT	TT	TT	TT	TT	TT	TT	TT	TT	CC	TT	TT	TT	TT	TT	TT	TT	TT	TT	TT	TT	TT	TT	TT	TT	TT
SCRI_RS_177788	GG	GG	GG	GG	GG	TT	GG	GG	TT	TT	TT	GG	GG	TT	GG	GG	GG	GG	TT	TT	GG	GG	GG	GT	GG	GG	GG	GG	GG	GT	GG	GG	TT	GG	GG	GG	TT	GG	GG	GG	TT	GG	GG	GG	GG	TT	GG	GG	GG
SCRI_RS_236623	CC	CC	CC	CC	CC	CC	CC	CC	TT	TT	CC	CC	CC	CC	CC	CC	CC	CC	CC	TT	CC	CC	CC	CT	CC	CC	CC	CC	CC	CT	CC	CC	CC	CC	CC	CC	TT	CC	CC	CC	TT	CC	CC	TT	CC	TT	CC	CC	CC
SCRI_RS_166168	GG	GG	GG	GG	GG	AA	GG	GG	GG	GG	GG	GG	GG	AA	GG	GG	GG	GG	AA	GG	GG	GG	GG	GG	GG	GG	GG	GG	GG	GG	GG	GG	AA	GG	GG	GG	GG	GG	GG	GG	GG	GG	GG	GG	GG	GG	GG	GG	GG
SCRI_RS_195200	CC	CC	CC	CC	CC	CC	CC	CC	TT	TT	CC	CC	CC	CC	CC	CC	CC	CC	CC	TT	CC	CC	CC	CT	CC	CC	CC	CC	CC	CT	CC	CC	CC	CC	CC	CC	TT	CC	CC	CC	TT	CC	CC	TT	CC	TT	CC	CC	CC
SCRI_RS_121048	GG	GG	GG	GG	GG	GG	GG	GG	CC	CC	GG	GG	GG	GG	GG	GG	GG	GG	GG	CC	GG	GG	GG	CG	GG	GG	GG	GG	GG	CG	GG	GG	GG	GG	GG	GG	CC	GG	GG	GG	CC	GG	GG	CC	GG	CC	GG	GG	GG
SCRI_RS_179987	CC	CC	CC	CC	CC	CC	CC	CC	CC	AA	CC	CC	CC	CC	CC	CC	CC	CC	CC	AA	CC	CC	CC	AC	CC	CC	CC	CC	CC	CC	CC	CC	CC	CC	CC	CC	AA	CC	CC	CC	AA	CC	CC	CC	CC	AA	CC	CC	CC
BOPA1_9757-582	AA	AA	AA	AA	AA	AA	AA	AA	AA	TT	AA	AA	AA	AA	AA	AA	AA	AA	AA	TT	AA	AA	AA	AT	AA	AA	AA	AA	AA	AA	AA	AA	AA	AA	AA	AA	TT	AA	AA	AA	TT	AA	AA	TT	AA	TT	AA	AA	AA
BOPA2_12_30546	AA	AA	AA	AA	AA	AA	AA	AA	AA	AA	AA	AA	AA	AA	AA	AA	AA	AA	AA	AA	AA	AA	AA	AA	AA	AA	AA	AA	AA	AA	AA	AA	AA	AA	AA	AA	AA	AA	AA	AA	AA	AA	AA	GG	AA	AA	AA	AA	AA
SCRI_RS_17486	CC	CC	CC	CC	CC	CC	CC	CC	CC	CC	CC	CC	CC	CC	CC	CC	CC	CC	CC	CC	CC	CC	CC	CC	CC	CC	CC	CC	CC	CC	CC	CC	CC	CC	CC	NN	CC	CC	CC	CC	CC	CC	CC	TT	CC	CC	CC	CC	CC
SCRI_RS_209524	AA	AA	AA	AA	AA	AA	AA	AA	AA	AA	AA	AA	AA	AA	AA	AA	AA	AA	AA	AA	AA	AA	AA	AA	AA	AA	AA	AA	AA	AA	AA	AA	AA	AA	AA	AG	AA	AA	AA	AA	AA	AA	AA	GG	AA	AA	AA	AA	AA
BOPA1_3201-603	AA	AA	AA	AA	AA	AA	AA	AA	AA	AA	GG	AA	AA	AA	AA	AA	AA	AA	AA	AA	AA	AA	AA	AA	AA	AA	AA	AA	AA	AA	AA	AA	AA	AA	AA	AG	AA	AA	AA	AA	AA	GG	AA	GG	AA	AA	AA	AA	AA
SCRI_RS_189168	GG	GG	GG	GG	GG	GG	GG	GG	GG	AA	AA	GG	GG	GG	GG	GG	GG	GG	GG	AA	GG	GG	GG	AG	GG	GG	GG	GG	GG	GG	GG	GG	GG	GG	GG	GG	AA	GG	GG	GG	AA	AA	GG	AA	GG	AA	GG	GG	GG
JHI-Hv50k-2016-41034	TT	TT	TT	TT	TT	TT	TT	TT	TT	CC	CC	TT	TT	TT	TT	TT	TT	TT	TT	CC	TT	TT	TT	CT	TT	TT	TT	TT	TT	TT	TT	TT	TT	TT	TT	TT	CC	TT	TT	TT	CC	CC	TT	CC	TT	CC	TT	TT	TT
JHI-Hv50k-2016-41031	GG	GG	GG	GG	GG	GG	GG	GG	GG	AA	AA	GG	GG	GG	GG	GG	GG	GG	GG	AA	GG	GG	GG	AG	GG	GG	GG	GG	GG	GG	GG	GG	GG	GG	GG	AG	AA	GG	GG	GG	AA	AA	GG	GG	GG	AA	GG	GG	GG
JHI-Hv50k-2016-40928	GG	GG	GG	GG	GG	GG	GG	GG	GG	GG	AA	GG	GG	GG	GG	GG	GG	GG	GG	GG	GG	GG	GG	GG	GG	GG	GG	GG	GG	GG	GG	GG	GG	GG	GG	GG	GG	GG	GG	GG	GG	AA	GG	GG	GG	GG	GG	GG	GG
BOPA1_8867-459	AA	AA	AA	AA	AA	AA	AA	AA	AA	GG	GG	AA	AA	AA	AA	AA	AA	AA	AA	GG	AA	AA	AA	AG	AA	AA	AA	AA	AA	AA	AA	AA	AA	AA	AA	AG	GG	AA	AA	AA	GG	GG	AA	GG	AA	GG	AA	AA	AA
JHI-Hv50k-2016-40869	TT	TT	TT	TT	TT	TT	TT	TT	TT	CC	CC	TT	TT	TT	TT	TT	TT	TT	TT	CC	TT	TT	TT	CT	TT	TT	TT	TT	TT	TT	TT	TT	TT	TT	TT	TT	CC	TT	TT	TT	CC	CC	TT	TT	TT	CC	TT	TT	TT
JHI-Hv50k-2016-41082	GG	GG	GG	GG	GG	GG	GG	GG	GG	GG	AA	GG	GG	GG	GG	GG	GG	GG	GG	GG	GG	GG	GG	GG	GG	GG	GG	GG	GG	GG	GG	GG	GG	GG	GG	AG	GG	GG	GG	GG	GG	AA	GG	AA	GG	GG	GG	GG	GG
BOPA2_12_11008	CC	CC	CC	CC	CC	CC	CC	CC	CC	CC	NN	CC	CC	CC	CC	CC	CC	CC	CC	CC	CC	CC	CC	CC	CC	CC	CC	CC	CC	CC	CC	CC	CC	CC	CC	CC	CC	CC	CC	CC	CC	NN	CC	NN	CC	CC	CC	CC	CC
BOPA1_1347-1061	AA	AA	AA	AA	AA	AA	AA	AA	AA	GG	AA	AA	AA	AA	AA	AA	AA	AA	AA	GG	AA	AA	AA	AG	AA	AA	AA	AA	AA	AA	AA	AA	AA	GG	AA	AA	GG	AA	AA	AA	GG	AA	AA	AA	AA	GG	AA	AA	AA
SCRI_RS_197263	AA	AA	AA	AA	AA	AA	AA	AA	AA	GG	AA	AA	AA	AA	AA	AA	AA	AA	AA	GG	AA	AA	AA	AG	AA	AA	AA	AA	AA	AA	AA	AA	AA	GG	AA	AG	GG	AA	AA	AA	GG	AA	AA	GG	AA	GG	AA	AA	AA
BOPA2_12_31163	AA	AA	AA	AA	AA	AA	AA	AA	AA	GG	AA	AA	AA	AA	AA	AA	AA	AA	AA	GG	AA	AA	AA	AG	AA	AA	AA	AA	AA	AA	AA	AA	AA	GG	AA	AG	GG	AA	AA	AA	GG	AA	AA	AA	AA	GG	AA	AA	AA
JHI-Hv50k-2016-41264	TT	TT	TT	TT	TT	TT	TT	TT	TT	CC	TT	TT	TT	TT	TT	TT	TT	TT	TT	CC	TT	TT	TT	CT	TT	TT	TT	TT	TT	TT	TT	TT	TT	CC	TT	CT	CC	TT	TT	TT	CC	TT	TT	CC	TT	CC	TT	TT	TT
JHI-Hv50k-2016-41279	CC	CC	CC	CC	CC	CC	CC	CC	CC	CC	CC	CC	CC	CC	CC	CC	CC	CC	CC	CC	CC	CC	CC	CC	CC	CC	CC	CC	CC	CC	CC	CC	CC	CC	CC	CC	CC	CC	CC	CC	CC	CC	CC	TT	CC	CC	CC	CC	CC
JHI-Hv50k-2016-41555	GG	GG	GG	GG	GG	GG	GG	GG	GG	AA	GG	GG	GG	GG	GG	GG	GG	GG	GG	AA	GG	GG	GG	GG	GG	GG	GG	GG	GG	GG	GG	GG	GG	AA	GG	GG	AA	GG	GG	GG	AA	GG	GG	AA	GG	AA	GG	GG	GG
JHI-Hv50k-2016-41553	AA	AA	AA	AA	AA	AA	AA	AA	AA	GG	GG	AA	AA	AA	AA	AA	AA	AA	AA	GG	AA	AA	AA	AA	AA	AA	AA	AA	AA	AA	AA	AA	AA	GG	AA	AA	GG	AA	AA	AA	GG	GG	AA	GG	AA	GG	AA	AA	AA
SCRI_RS_114308	AA	AA	AA	AA	AA	AA	AA	AA	AA	GG	AA	AA	AA	AA	AA	AA	AA	AA	AA	GG	AA	AA	AA	AA	AA	AA	AA	AA	AA	AA	AA	AA	AA	GG	AA	AA	GG	AA	AA	AA	GG	AA	AA	AA	AA	GG	AA	AA	AA
BOPA2_12_20632	GG	GG	GG	GG	GG	GG	GG	GG	GG	AA	GG	GG	GG	GG	GG	GG	GG	GG	GG	AA	GG	GG	GG	GG	GG	GG	GG	GG	GG	GG	GG	GG	GG	AA	GG	GG	AA	GG	GG	GG	AA	GG	GG	GG	GG	AA	GG	GG	GG
SCRI_RS_213675	TT	TT	TT	TT	TT	TT	TT	TT	TT	CC	CC	TT	TT	TT	TT	TT	TT	TT	TT	CC	TT	TT	TT	TT	TT	TT	TT	TT	TT	TT	TT	TT	TT	CC	TT	CT	CC	TT	TT	TT	CC	CC	TT	CC	TT	CC	TT	TT	TT
JHI-Hv50k-2016-41795	AA	AA	AA	AA	AA	AA	AA	AA	AA	AA	AA	AA	AA	AA	AA	AA	AA	AA	AA	AA	AA	AA	AA	AA	AA	AA	AA	AA	AA	AA	AA	AA	AA	AA	AA	AA	AA	AA	AA	AA	AA	AA	AA	AA	AA	AA	AA	AA	AA
BOPA2_12_31192	GG	GG	GG	GG	GG	GG	GG	GG	GG	GG	GG	GG	GG	GG	GG	GG	GG	GG	GG	GG	GG	GG	GG	GG	GG	GG	GG	GG	GG	GG	GG	GG	GG	GG	GG	AG	GG	GG	GG	GG	GG	GG	GG	AA	GG	GG	GG	GG	GG
JHI-Hv50k-2016-41917	CC	CC	CC	CC	CC	CC	CC	CC	CC	CC	CC	CC	CC	CC	CC	CC	CC	CC	CC	CC	CC	CC	CC	CC	CC	CC	CC	CC	CC	CC	CC	CC	CC	CC	CC	CT	CC	CC	CC	CC	CC	CC	CC	CC	CC	CC	CC	CC	CC
JHI-Hv50k-2016-41916	TT	TT	TT	TT	TT	TT	TT	TT	TT	TT	TT	TT	TT	TT	TT	TT	TT	TT	TT	TT	TT	TT	TT	TT	TT	TT	TT	TT	TT	TT	TT	TT	TT	TT	TT	TT	TT	TT	TT	TT	TT	TT	TT	TT	TT	TT	TT	TT	TT
JHI-Hv50k-2016-41900	AA	AA	AA	AA	AA	AA	AA	AA	AA	AA	AA	AA	AA	AA	AA	AA	AA	AA	AA	AA	AA	AA	AA	AA	AA	AA	AA	AA	AA	AA	AA	AA	AA	AA	AA	AA	AA	AA	AA	AA	AA	AA	AA	AA	AA	AA	AA	AA	AA
BOPA1_ABC11290-sfp44-06	GG	GG	GG	GG	GG	GG	GG	GG	GG	AA	GG	GG	GG	GG	GG	GG	GG	GG	GG	AA	GG	GG	GG	GG	GG	GG	GG	GG	GG	GG	GG	GG	GG	AA	GG	AG	AA	GG	GG	GG	AA	GG	GG	GG	GG	AA	GG	GG	GG
SCRI_RS_138010	CC	CC	CC	CC	CC	CC	CC	CC	CC	CC	CC	CC	CC	CC	CC	CC	CC	CC	CC	CC	CC	CC	CC	CC	CC	CC	CC	CC	CC	CC	CC	CC	CC	CC	CC	CT	CC	CC	CC	CC	CC	CC	CC	CC	CC	CC	CC	CC	CC
JHI-Hv50k-2016-42163	TT	TT	TT	TT	TT	TT	TT	TT	TT	TT	TT	TT	TT	TT	TT	TT	TT	TT	TT	TT	TT	TT	TT	TT	TT	TT	TT	TT	TT	TT	TT	TT	TT	TT	TT	TT	TT	TT	TT	TT	TT	TT	TT	TT	TT	TT	TT	TT	TT
JHI-Hv50k-2016-42143	GG	GG	GG	GG	GG	GG	GG	GG	GG	GG	GG	GG	GG	GG	GG	GG	GG	GG	GG	GG	GG	GG	GG	GG	GG	GG	GG	GG	GG	GG	GG	GG	GG	GG	GG	GG	GG	GG	GG	GG	GG	GG	GG	GG	GG	GG	GG	GG	GG
JHI-Hv50k-2016-42335	GG	GG	GG	GG	GG	GG	GG	GG	GG	GG	GG	GG	GG	GG	GG	GG	GG	GG	GG	GG	GG	GG	GG	GG	GG	GG	GG	GG	GG	GG	GG	GG	GG	GG	GG	GG	GG	GG	GG	GG	GG	GG	GG	GG	GG	GG	GG	GG	GG
BOPA2_12_31319	GG	GG	GG	GG	GG	GG	GG	GG	GG	GG	GG	GG	GG	GG	GG	GG	GG	GG	GG	GG	GG	GG	GG	GG	GG	GG	GG	GG	GG	GG	GG	GG	GG	GG	GG	CG	GG	GG	GG	GG	GG	GG	GG	GG	GG	GG	GG	GG	GG
SCRI_RS_199689	TT	TT	TT	TT	TT	TT	TT	TT	TT	CC	TT	TT	TT	TT	TT	TT	TT	TT	TT	CC	TT	TT	TT	TT	TT	TT	TT	TT	TT	TT	TT	TT	TT	CC	TT	CT	CC	TT	TT	TT	CC	TT	TT	TT	TT	CC	TT	TT	TT
JHI-Hv50k-2016-42419	NN	TT	TT	TT	TT	TT	TT	TT	TT	GG	TT	TT	TT	TT	TT	TT	NN	TT	TT	GG	TT	TT	TT	TT	TT	TT	TT	TT	TT	TT	TT	TT	TT	GG	TT	GT	GG	TT	TT	TT	GG	TT	TT	TT	TT	GG	TT	TT	TT
JHI-Hv50k-2016-42456	GG	GG	GG	GG	GG	GG	GG	GG	GG	GG	GG	GG	GG	GG	GG	GG	GG	GG	GG	GG	GG	GG	GG	GG	GG	GG	GG	GG	GG	GG	GG	GG	GG	GG	GG	GG	GG	GG	GG	GG	GG	GG	GG	GG	GG	GG	GG	GG	GG
JHI-Hv50k-2016-42553	CC	CC	CC	CC	CC	CC	CC	CC	CC	AA	CC	CC	CC	CC	CC	CC	CC	CC	CC	AA	CC	CC	CC	CC	CC	CC	CC	CC	CC	CC	CC	CC	CC	AA	CC	CC	AA	CC	CC	CC	AA	CC	CC	AA	CC	AA	CC	CC	CC
JHI-Hv50k-2016-42551	GG	GG	GG	GG	GG	GG	GG	GG	GG	AA	GG	GG	GG	GG	GG	GG	GG	GG	GG	AA	GG	GG	GG	GG	GG	GG	GG	GG	GG	GG	GG	GG	GG	AA	GG	GG	AA	GG	GG	GG	AA	GG	GG	GG	GG	AA	GG	GG	GG
SCRI_RS_145026	TT	TT	TT	TT	TT	TT	TT	TT	TT	TT	TT	TT	TT	TT	TT	TT	TT	TT	TT	TT	TT	TT	TT	TT	TT	TT	TT	TT	TT	TT	TT	TT	TT	TT	TT	TT	TT	TT	TT	TT	TT	TT	TT	CC	TT	TT	TT	TT	TT
JHI-Hv50k-2016-43024	CC	CC	CC	CC	CC	CC	CC	CC	CC	CC	CC	CC	CC	CC	CC	CC	CC	CC	CC	CC	CC	CC	CC	CC	CC	CC	CC	CC	CC	CC	CC	CC	CC	CC	CC	CC	CC	CC	CC	CC	CC	CC	CC	TT	CC	CC	CC	CC	CC
JHI-Hv50k-2016-43047	CC	CC	CC	CC	CC	CC	CC	CC	CC	CC	CC	CC	CC	CC	CC	CC	CC	CC	CC	CC	CC	CC	CC	CC	CC	CC	CC	CC	CC	CC	CC	CC	CC	CC	CC	CC	CC	CC	CC	CC	CC	CC	CC	CC	CC	CC	CC	CC	CC
JHI-Hv50k-2016-43081	CC	CC	CC	TT	TT	CC	CC	CC	CC	CC	CC	CC	CC	TT	CC	TT	CC	CC	CC	CC	CC	CC	CC	CC	CC	CC	TT	CC	CC	CC	CC	CC	CC	CC	TT	CC	CC	CC	CC	CC	CC	CC	TT	TT	TT	CC	CC	CC	TT
JHI-Hv50k-2016-43106	AA	AA	AA	AA	AA	AA	AA	AA	AA	AA	AA	AA	AA	AA	AA	AA	AA	AA	AA	AA	AA	AA	AA	AA	AA	AA	AA	AA	AA	AA	AA	AA	AA	AA	AA	AC	AA	AA	AA	AA	AA	AA	AA	AA	AA	AA	AA	AA	AA
BOPA1_14371-423	GG	GG	GG	CC	CC	GG	GG	GG	GG	GG	GG	GG	GG	CC	CC	CC	GG	GG	GG	GG	GG	CC	GG	GG	GG	GG	CC	GG	GG	NN	CG	GG	GG	GG	CC	GG	GG	GG	GG	CC	GG	GG	CC	CC	CC	GG	GG	CC	CC
SCRI_RS_188909	AA	AA	AA	AA	AA	AA	AA	AA	AA	GG	AA	AA	AA	AA	AA	AA	AA	AA	AA	GG	AA	AA	AA	AA	AA	AA	AA	AA	AA	AA	AA	AA	GG	AA	AA	GG	GG	AA	AA	AA	GG	AA	AA	AA	AA	AA	AA	AA	AA
BOPA1_1270-1263	GG	GG	GG	CC	CC	GG	GG	GG	GG	CC	GG	GG	GG	CC	GG	CC	GG	GG	GG	CC	GG	GG	GG	GG	GG	GG	CC	GG	GG	CG	GG	GG	CC	GG	CC	CC	CC	GG	GG	GG	CC	GG	CC	CC	CC	GG	GG	GG	CC
BOPA1_13589-175	GG	GG	GG	AA	NN	GG	GG	GG	GG	AA	GG	GG	GG	AA	GG	AA	GG	GG	GG	AA	GG	GG	GG	GG	GG	GG	AA	GG	GG	AG	GG	GG	AA	GG	AA	AA	AA	GG	GG	GG	AA	GG	AA	AA	AA	GG	GG	GG	AA
JHI-Hv50k-2016-43487	TT	TT	TT	CC	NN	TT	TT	TT	TT	CC	TT	TT	TT	CC	TT	CC	TT	TT	TT	CC	TT	TT	TT	TT	TT	TT	CC	TT	TT	CT	TT	TT	CC	TT	CC	CC	CC	TT	TT	TT	CC	TT	CC	CC	CC	TT	TT	TT	CC
BOPA2_12_11173	AA	AA	AA	AA	AA	AA	AA	AA	AA	AA	AA	AA	AA	AA	AA	AA	AA	AA	AA	AA	AA	AA	AA	AA	AA	AA	AA	AA	AA	AA	AA	AA	AA	AA	AA	AA	AA	AA	AA	AA	AA	AA	AA	AA	AA	AA	AA	AA	AA
SCRI_RS_235724	CC	CC	CC	CC	CC	CC	CC	CC	CC	CC	CC	CC	CC	CC	CC	CC	CC	CC	CC	CC	CC	CC	CC	CC	CC	CC	CC	CC	CC	CC	CC	CC	CC	CC	CC	TT	CC	CC	CC	CC	CC	CC	CC	CC	CC	CC	CC	CC	CC
JHI-Hv50k-2016-44088	TT	TT	TT	TT	TT	TT	TT	TT	TT	TT	TT	TT	TT	TT	TT	TT	TT	TT	TT	TT	TT	TT	TT	TT	TT	TT	TT	TT	TT	TT	TT	TT	TT	TT	TT	CC	TT	TT	TT	TT	TT	TT	TT	TT	TT	TT	TT	TT	TT
JHI-Hv50k-2016-44059	TT	TT	TT	TT	TT	TT	TT	TT	TT	TT	TT	TT	TT	TT	TT	TT	TT	TT	TT	TT	TT	TT	TT	TT	TT	TT	TT	TT	TT	TT	TT	TT	TT	TT	TT	CC	TT	TT	TT	TT	TT	TT	TT	TT	TT	TT	TT	TT	TT
SCRI_RS_199972	GG	GG	GG	AG	NN	GG	GG	GG	AA	GG	GG	GG	GG	AA	GG	AA	GG	GG	AA	GG	GG	AA	GG	GG	GG	GG	AA	GG	GG	AA	GG	GG	GG	GG	AA	AA	GG	AA	GG	GG	GG	GG	GG	GG	AA	GG	GG	GG	AA
JHI-Hv50k-2016-44143	GG	GG	GG	GG	GG	GG	GG	GG	GG	GG	GG	GG	GG	GG	GG	GG	GG	GG	GG	GG	GG	GG	GG	GG	GG	GG	GG	GG	GG	GG	GG	GG	GG	GG	GG	AA	GG	GG	GG	GG	GG	GG	GG	GG	GG	GG	GG	GG	GG
SCRI_RS_213539	TT	TT	TT	CT	NN	TT	TT	TT	CC	TT	TT	TT	TT	CC	TT	CC	TT	TT	CC	TT	TT	CC	TT	TT	TT	TT	CC	TT	TT	CC	TT	TT	TT	TT	CC	CC	TT	CC	TT	TT	TT	TT	TT	TT	CC	TT	TT	TT	CC
JHI-Hv50k-2016-44353	TT	TT	TT	CT	CT	TT	TT	TT	CC	TT	TT	TT	TT	CC	TT	CC	TT	TT	CC	TT	TT	CC	TT	TT	TT	TT	CC	TT	TT	CC	TT	TT	TT	TT	CC	CC	TT	CC	TT	TT	TT	TT	TT	TT	CC	TT	TT	TT	CC
JHI-Hv50k-2016-44344	AA	AA	AA	AA	AA	AA	AA	AA	AA	AA	AA	AA	AA	AA	AA	AA	AA	AA	AA	AA	AA	AA	AA	AA	AA	AA	AA	AA	AA	AA	AA	AA	AA	AA	AA	GG	AA	AA	AA	AA	AA	AA	AA	AA	AA	AA	AA	AA	AA
JHI-Hv50k-2016-44333	AA	AA	AA	AC	AC	AA	AA	AA	CC	AA	CC	AA	AA	CC	CC	CC	AA	AA	CC	AA	AA	CC	AA	AA	AA	AA	CC	AA	AA	CC	AC	AA	AA	AA	CC	CC	AA	CC	AA	CC	AA	CC	AA	AA	CC	AA	AA	CC	CC
JHI-Hv50k-2016-44296	GG	GG	GG	GG	GG	GG	GG	GG	GG	GG	GG	GG	GG	GG	GG	GG	GG	GG	GG	GG	GG	GG	GG	GG	GG	GG	GG	GG	GG	GG	GG	GG	GG	GG	GG	TT	GG	GG	GG	GG	GG	GG	GG	GG	GG	GG	GG	GG	GG
JHI-Hv50k-2016-44295	AA	GG	GG	AG	GG	GG	AG	AA	GG	GG	GG	AA	AA	GG	GG	GG	AA	AA	GG	GG	AA	GG	AA	AA	AA	AA	GG	AA	AA	GG	AG	AA	GG	AA	GG	GG	GG	GG	GG	GG	GG	GG	GG	GG	GG	AA	GG	GG	GG
JHI-Hv50k-2016-44436	CC	CC	CC	CC	CC	CC	CC	CC	CC	CC	CC	CC	CC	CC	CC	CC	CC	CC	CC	CC	CC	CC	CC	CC	CC	CC	CC	CC	CC	CC	CC	CC	CC	CC	CC	TT	CC	CC	CC	CC	CC	CC	CC	CC	CC	CC	CC	CC	CC
SCRI_RS_154646	CC	CC	CC	AC	CC	CC	AC	AA	CC	CC	CC	AA	AA	CC	AA	CC	AA	AA	CC	CC	AA	CC	AA	AA	AA	AA	CC	CC	CC	CC	AA	AA	CC	CC	CC	CC	CC	CC	CC	AA	CC	CC	CC	CC	CC	AA	CC	AA	CC
JHI-Hv50k-2016-44742	CC	CC	CC	AC	CC	CC	AC	AA	CC	CC	CC	AA	AA	CC	AA	CC	AA	AA	CC	CC	AA	CC	AA	AA	AA	AA	CC	CC	CC	CC	AA	AA	CC	CC	CC	CC	CC	CC	CC	AA	CC	CC	CC	CC	CC	AA	CC	AA	CC
BOPA2_12_21020	GG	GG	GG	GG	GG	GG	GG	GG	GG	GG	GG	GG	GG	GG	GG	GG	GG	GG	GG	GG	GG	GG	GG	GG	GG	GG	GG	GG	GG	GG	GG	GG	GG	GG	GG	GG	GG	GG	GG	GG	GG	GG	GG	GG	GG	GG	GG	GG	GG
JHI-Hv50k-2016-44694	CC	CC	CC	CC	CC	CC	CC	CC	CC	CC	CC	CC	CC	CC	CC	CC	CC	CC	CC	CC	CC	CC	CC	CC	CC	CC	CC	CC	CC	CC	CC	CC	CC	CC	CC	TT	CC	CC	CC	CC	CC	CC	CC	CC	CC	CC	CC	CC	CC
BOPA2_12_20613	AA	AA	AA	AA	AA	AA	AA	AA	AA	AA	AA	AA	AA	AA	AA	AA	AA	AA	AA	AA	AA	AA	AA	AA	AA	AA	AA	AA	AA	AA	AA	AA	AA	AA	AA	AA	AA	AA	AA	AA	AA	AA	AA	AA	AA	AA	AA	AA	AA
JHI-Hv50k-2016-45263	TT	TT	TT	TT	TT	TT	TT	TT	TT	TT	TT	TT	TT	TT	TT	TT	TT	TT	TT	TT	TT	TT	TT	TT	TT	TT	TT	TT	TT	TT	TT	TT	TT	TT	TT	CC	TT	TT	TT	TT	TT	TT	TT	TT	TT	TT	TT	TT	TT
JHI-Hv50k-2016-45347	GG	GG	GG	GG	GG	GG	GG	GG	GG	GG	GG	GG	GG	GG	GG	GG	GG	GG	GG	GG	GG	GG	GG	GG	GG	GG	GG	GG	GG	GG	GG	GG	GG	GG	GG	GG	GG	GG	GG	GG	GG	GG	GG	GG	GG	GG	GG	GG	GG
JHI-Hv50k-2016-45506	AA	AA	AA	AA	AA	AA	AA	AA	AA	AA	AA	AA	AA	AA	AA	AA	AA	AA	AA	AA	AA	AA	AA	AA	AA	AA	AA	AA	AA	AA	AA	AA	AA	AA	AA	GG	AA	AA	AA	AA	AA	AA	AA	AA	AA	AA	AA	AA	AA
JHI-Hv50k-2016-45471	GG	GG	GG	GG	GG	GG	GG	GG	GG	GG	GG	GG	GG	GG	GG	GG	GG	GG	GG	GG	GG	GG	GG	GG	GG	GG	GG	GG	GG	GG	GG	GG	GG	GG	GG	GG	GG	GG	GG	GG	GG	GG	GG	GG	GG	GG	GG	GG	GG
BOPA2_12_30191	AA	AA	AA	AA	AA	AA	AA	AA	AA	AA	AA	AA	AA	AA	AA	AA	AA	AA	AA	AA	AA	AA	AA	AA	AA	AA	AA	AA	AA	AA	AA	AA	AA	AA	AA	AA	AA	AA	AA	AA	AA	AA	AA	AA	AA	AA	AA	AA	AA
SCRI_RS_232650	GG	TT	GG	GG	GG	GG	GT	TT	GG	GG	GG	TT	TT	GG	GG	GG	GG	TT	GG	TT	TT	GG	TT	GG	GG	GT	GG	GG	GG	GG	GT	TT	GG	GG	GG	GG	GG	GG	GG	GG	GG	GG	GG	GG	GG	TT	GG	GG	TT
SCRI_RS_141421	AA	TT	AA	AA	AA	AA	AT	TT	AA	AA	AA	TT	TT	AA	AA	AA	AA	TT	AA	TT	TT	AA	TT	AA	AA	AT	AA	AA	AA	AA	AT	TT	AA	AA	AA	AA	AA	AA	AA	AA	AA	AA	AA	AA	AA	TT	AA	AA	TT
JHI-Hv50k-2016-45694	TT	CC	TT	TT	TT	TT	CT	CC	TT	TT	TT	CC	CC	TT	TT	TT	TT	CC	TT	CC	CC	TT	CC	TT	TT	CT	TT	TT	TT	TT	CT	CC	TT	TT	TT	TT	TT	TT	TT	TT	TT	TT	TT	TT	TT	CC	TT	TT	CC
JHI-Hv50k-2016-45790	TT	CC	TT	TT	TT	TT	CT	CC	TT	TT	TT	CC	CC	TT	TT	TT	TT	CC	TT	CC	CC	TT	CC	TT	TT	CT	TT	TT	TT	TT	CT	CC	TT	TT	TT	CC	TT	TT	TT	TT	TT	TT	TT	TT	TT	CC	TT	TT	CC
SCRI_RS_106754	AA	GG	AA	AA	AA	AA	AG	GG	AA	AA	AA	GG	GG	AA	AA	AA	AA	GG	AA	GG	GG	AA	GG	AA	AA	AG	AA	AA	AA	AA	AG	GG	AA	AA	AA	GG	AA	AA	AA	AA	AA	AA	AA	AA	AA	GG	AA	AA	GG
SCRI_RS_106752	TT	CC	TT	TT	TT	TT	CT	CC	TT	TT	TT	CC	CC	TT	TT	TT	TT	CC	TT	CC	CC	TT	CC	TT	TT	CT	TT	TT	TT	TT	CT	CC	TT	TT	TT	TT	TT	TT	TT	TT	TT	TT	TT	TT	TT	CC	TT	TT	CC
JHI-Hv50k-2016-45866	AA	GG	GG	GG	AG	AA	AA	GG	AA	AA	GG	GG	GG	GG	GG	GG	GG	GG	GG	GG	GG	GG	GG	GG	GG	GG	GG	GG	AA	AG	GG	GG	AA	AA	GG	GG	AA	GG	AA	GG	AA	GG	AA	AA	AG	GG	AA	AA	GG
SCRI_RS_206759	TT	CC	TT	TT	TT	TT	CT	CC	TT	TT	TT	CC	CC	TT	TT	TT	TT	CC	TT	CC	CC	TT	CC	TT	TT	CT	TT	TT	TT	TT	CT	CC	TT	TT	TT	TT	TT	TT	TT	TT	TT	TT	TT	TT	TT	CC	TT	TT	CC
BOPA1_5336-400	AA	AA	GG	GG	AG	AA	AA	AA	AA	AA	GG	AA	AA	GG	GG	GG	GG	AA	GG	AA	AA	GG	AA	GG	GG	AG	GG	GG	AA	AG	AG	AA	AA	AA	GG	GG	AA	GG	AA	GG	AA	GG	AA	AA	AG	AA	AA	AA	AA
JHI-Hv50k-2016-45835	GG	GG	AA	AA	NN	GG	GG	GG	GG	GG	AA	GG	GG	AA	AA	AA	AA	GG	AA	GG	GG	AA	GG	AA	AA	AG	AA	AA	GG	AG	AG	GG	GG	GG	AA	AA	GG	AA	GG	AA	GG	AA	GG	GG	AG	GG	GG	GG	GG
JHI-Hv50k-2016-45800	TT	CC	CC	CC	CT	TT	CT	CC	TT	TT	CC	CC	CC	CC	CC	CC	CC	CC	CC	CC	CC	CC	CC	CC	CC	CC	CC	CC	TT	CT	CC	CC	TT	TT	CC	CC	TT	CC	TT	CC	TT	CC	TT	TT	CT	CC	TT	TT	CC
BOPA2_12_31181	GG	GG	CC	CC	CC	GG	GG	GG	GG	GG	CC	GG	GG	CC	CC	CC	CC	GG	CC	GG	GG	CC	GG	CC	CC	CG	CC	CC	GG	CG	CG	GG	GG	GG	CC	CC	GG	CC	GG	CC	GG	CC	GG	GG	CG	GG	GG	GG	GG
JHI-Hv50k-2016-46073	AA	AA	CC	CC	CC	AA	AA	AA	AA	AA	CC	AA	AA	CC	CC	CC	CC	AA	CC	AA	AA	CC	AA	CC	CC	AC	CC	CC	AA	AC	AC	AA	AA	AA	CC	CC	AA	CC	AA	CC	AA	CC	AA	AA	AC	AA	AA	AA	AA
JHI-Hv50k-2016-46082	TT	TT	TT	TT	TT	TT	TT	TT	TT	TT	TT	TT	TT	TT	CC	TT	CC	TT	TT	TT	TT	TT	TT	CC	CC	TT	TT	TT	TT	TT	CT	TT	TT	TT	TT	CC	TT	TT	TT	CC	TT	TT	TT	TT	TT	TT	TT	TT	TT
JHI-Hv50k-2016-46103	AA	AA	AA	AA	AA	GG	AG	AA	GG	GG	AA	AA	AA	AA	AA	AA	AA	AA	AA	AA	AA	AA	AA	AA	AA	AA	AA	AA	AA	AG	AA	AA	GG	GG	AA	AA	GG	AA	GG	AA	GG	AA	GG	GG	AG	AA	GG	GG	AA
JHI-Hv50k-2016-46213	AA	GG	GG	GG	GG	GG	GG	GG	GG	GG	GG	GG	GG	GG	AA	GG	AA	GG	GG	GG	GG	GG	GG	AA	AA	GG	GG	GG	AA	GG	AG	GG	GG	GG	GG	AA	GG	GG	GG	AA	GG	GG	GG	GG	GG	GG	GG	GG	GG
JHI-Hv50k-2016-46233	TT	CC	CC	CC	NN	CC	CC	CC	CC	CC	CC	CC	CC	CC	TT	CC	TT	CC	CC	CC	CC	CC	CC	TT	TT	CC	CC	CC	TT	CC	CT	CC	CC	CC	CC	TT	CC	CC	CC	TT	CC	CC	CC	CC	CC	CC	CC	CC	CC
SCRI_RS_146959	TT	CC	CC	CC	CC	CC	CC	CC	CC	CC	CC	CC	CC	CC	TT	CC	TT	CC	CC	CC	CC	CC	CC	TT	TT	CC	CC	CC	TT	CC	CT	CC	CC	CC	CC	TT	CC	CC	CC	TT	CC	CC	CC	CC	CC	CC	CC	CC	CC
JHI-Hv50k-2016-46264	GG	AA	GG	GG	GG	AA	AA	AA	AA	AA	GG	AA	AA	GG	GG	GG	GG	AA	GG	AA	AA	GG	AA	GG	GG	AG	GG	GG	GG	AG	AG	AA	AA	AA	GG	GG	AA	GG	AA	GG	AA	GG	AA	AA	AG	AA	AA	AA	AA
JHI-Hv50k-2016-46469	TT	CC	CC	CC	NN	CC	CC	CC	CC	CC	CC	CC	CC	CC	TT	CC	TT	CC	CC	CC	CC	CC	CC	TT	TT	CC	CC	CC	TT	CC	CT	CC	CC	CC	CC	TT	CC	CC	CC	TT	CC	CC	CC	CC	CC	CC	CC	CC	CC
JHI-Hv50k-2016-46401	AA	AA	AA	AA	AA	GG	AG	AA	GG	GG	GG	AA	AA	AA	AA	AA	AA	AA	AA	AA	AA	AA	AA	AA	AA	AA	AA	AA	AA	AG	AA	AA	AA	AA	AA	AA	GG	AA	GG	AA	GG	GG	GG	GG	AG	AA	GG	GG	AA
JHI-Hv50k-2016-46382	GG	GG	GG	GG	GG	GG	GG	GG	GG	GG	GG	GG	GG	GG	AA	GG	GG	GG	GG	GG	GG	GG	GG	GG	GG	GG	GG	GG	GG	GG	AG	GG	GG	GG	GG	AA	GG	GG	GG	AA	GG	GG	GG	GG	GG	GG	GG	GG	GG
BOPA2_12_30532	GG	GG	GG	GG	GG	AA	AG	GG	AA	AA	AA	GG	GG	GG	GG	GG	GG	GG	GG	GG	GG	GG	GG	GG	GG	GG	GG	GG	GG	AG	GG	GG	GG	GG	GG	GG	AA	GG	AA	GG	AA	AA	AA	AA	AG	GG	AA	AA	GG
JHI-Hv50k-2016-46347	CC	CC	CC	CC	CC	CC	CC	CC	CC	CC	CC	CC	CC	CC	TT	CC	CC	CC	CC	CC	CC	CC	CC	CC	CC	CC	CC	CC	CC	CC	CT	CC	CC	CC	CC	TT	CC	CC	CC	TT	CC	CC	CC	CC	CC	CC	CC	CC	CC
JHI-Hv50k-2016-46533	AA	AA	GG	GG	NN	AA	AG	AA	AA	AA	AA	AA	AA	GG	GG	GG	AA	AA	GG	AA	AA	GG	AA	AA	AA	AG	GG	GG	AA	AG	AG	GG	AA	AA	GG	GG	AA	GG	AA	GG	AA	AA	AA	AA	AG	AA	AA	AA	GG
JHI-Hv50k-2016-46586	AA	AA	AA	AA	AA	GG	AG	AA	GG	GG	GG	AA	AA	AA	AA	AA	AA	AA	AA	AA	AA	AA	AA	AA	AA	AA	AA	AA	AA	AG	AA	AA	AA	AA	AA	AA	GG	AA	GG	AA	GG	GG	GG	GG	AG	AA	GG	GG	AA
JHI-Hv50k-2016-46615	GG	GG	GG	GG	GG	AA	AG	GG	AA	AA	AA	GG	GG	GG	GG	GG	GG	GG	GG	GG	GG	GG	GG	GG	GG	GG	GG	GG	GG	AG	GG	GG	GG	GG	GG	GG	AA	GG	AA	GG	AA	AA	AA	AA	AG	GG	AA	AA	GG
SCRI_RS_147329	GG	GG	TT	TT	GT	GG	GT	GG	GG	GG	GG	GG	GG	TT	TT	TT	GG	GG	TT	GG	GG	TT	GG	GG	GG	GT	TT	TT	GG	GT	GT	TT	GG	GG	TT	TT	GG	TT	GG	TT	GG	GG	GG	GG	GT	GG	GG	GG	TT
JHI-Hv50k-2016-46789	CC	CC	CC	CC	CC	AA	AC	CC	AA	AA	AA	CC	CC	CC	CC	CC	CC	CC	CC	CC	CC	CC	CC	CC	CC	CC	CC	CC	CC	AC	CC	CC	AA	AA	CC	CC	AA	CC	AA	CC	AA	AA	AA	AA	AC	CC	AA	AA	CC
JHI-Hv50k-2016-46765	GG	GG	GG	GG	GG	GG	GG	GG	GG	GG	GG	GG	GG	GG	GG	GG	GG	GG	GG	GG	GG	GG	GG	GG	GG	GG	GG	GG	GG	GG	GG	GG	GG	GG	GG	AA	GG	GG	GG	GG	GG	GG	GG	GG	GG	GG	GG	GG	GG
SCRI_RS_154528	TT	TT	TT	TT	TT	TT	TT	TT	TT	TT	TT	TT	TT	TT	TT	TT	TT	TT	TT	TT	TT	TT	TT	TT	TT	TT	TT	TT	TT	TT	TT	TT	TT	TT	TT	GG	TT	TT	TT	TT	TT	TT	TT	TT	TT	TT	TT	TT	TT
JHI-Hv50k-2016-46858	AA	AA	AA	AA	AA	AA	AA	AA	AA	AA	AA	AA	AA	AA	AA	AA	AA	AA	AA	AA	AA	AA	AA	AA	AA	AA	AA	AA	AA	AA	AA	AA	AA	AA	AA	GG	AA	AA	AA	AA	AA	AA	AA	AA	AA	AA	AA	AA	AA
BOPA2_12_10149	CC	CC	CC	CC	CC	AA	AC	CC	AA	AA	CC	CC	CC	CC	CC	CC	CC	CC	CC	CC	CC	CC	CC	CC	CC	CC	CC	CC	CC	AC	CC	CC	CC	CC	CC	CC	CC	CC	AA	CC	AA	CC	AA	AA	AC	CC	AA	CC	CC
BOPA1_1625-303	AA	AA	AA	AA	AA	GG	AG	AA	GG	GG	GG	AA	AA	AA	GG	AA	AA	AA	AA	AA	AA	AA	AA	AA	AA	AA	AA	AA	AA	AG	AG	AA	GG	GG	AA	AA	GG	AA	GG	GG	GG	GG	GG	GG	AG	AA	GG	GG	AA
JHI-Hv50k-2016-47088	TT	TT	TT	TT	TT	GG	GT	TT	GG	GG	GG	TT	TT	TT	GG	TT	TT	TT	TT	TT	TT	TT	TT	TT	TT	TT	TT	TT	TT	GT	GT	TT	GG	GG	TT	TT	GG	TT	GG	GG	GG	GG	GG	GG	GT	TT	GG	GG	TT
BOPA1_4962-1295	AA	AA	AA	AA	AA	TT	AT	AA	TT	TT	TT	AA	AA	AA	TT	AA	AA	AA	AA	AA	AA	AA	AA	AA	AA	AA	AA	AA	AA	AT	AT	AA	TT	TT	AA	AA	TT	AA	TT	TT	TT	TT	TT	TT	AT	AA	TT	TT	AA
SCRI_RS_197337	GG	GG	GG	GG	GG	AA	AG	GG	AA	AA	AA	GG	GG	GG	AA	GG	GG	GG	GG	GG	GG	GG	GG	GG	GG	GG	GG	GG	GG	AG	AG	GG	AA	AA	GG	GG	AA	GG	AA	AA	AA	AA	AA	AA	AG	GG	AA	AA	GG
JHI-Hv50k-2016-47155	TT	TT	TT	TT	TT	GG	GT	TT	GG	GG	GG	TT	TT	TT	GG	TT	TT	TT	TT	TT	TT	TT	TT	TT	TT	TT	TT	TT	TT	GT	GT	TT	GG	GG	TT	TT	GG	TT	GG	GG	GG	GG	GG	GG	GT	TT	GG	GG	TT
SCRI_RS_192730	CC	CC	CC	CC	CC	AA	AC	CC	AA	AA	AA	CC	CC	CC	CC	CC	CC	CC	CC	CC	CC	CC	CC	CC	CC	CC	CC	CC	CC	AC	CC	CC	AA	AA	CC	CC	AA	CC	AA	CC	AA	AA	AA	AA	AC	CC	AA	AA	CC
JHI-Hv50k-2016-47241	GG	GG	GG	GG	GG	GG	GG	GG	GG	GG	GG	GG	GG	GG	AA	GG	GG	GG	GG	GG	GG	GG	GG	GG	GG	GG	GG	GG	GG	GG	AG	GG	GG	GG	GG	GG	GG	GG	GG	AA	GG	GG	GG	GG	GG	GG	GG	GG	GG
JHI-Hv50k-2016-47250	TT	TT	TT	TT	TT	CC	CT	TT	CC	CC	CC	TT	TT	TT	CC	TT	TT	TT	TT	TT	TT	TT	TT	TT	TT	TT	TT	TT	TT	CT	CT	TT	CC	CC	TT	TT	CC	TT	CC	CC	CC	CC	CC	CC	CT	TT	CC	CC	TT
JHI-Hv50k-2016-47281	GG	GG	GG	GG	GG	GG	GG	GG	GG	GG	GG	GG	GG	GG	AA	GG	GG	GG	GG	GG	GG	GG	GG	GG	GG	GG	GG	GG	GG	GG	AG	GG	GG	GG	GG	GG	GG	GG	GG	AA	GG	GG	GG	GG	GG	GG	GG	AA	GG
JHI-Hv50k-2016-47282	AA	AA	AA	AA	AA	AA	AA	AA	AA	AA	AA	AA	AA	AA	GG	AA	AA	AA	AA	AA	AA	AA	AA	AA	AA	AA	AA	AA	AA	AA	AG	AA	AA	AA	AA	AA	AA	AA	AA	GG	AA	AA	AA	AA	AA	AA	AA	GG	AA
JHI-Hv50k-2016-47302	CC	CC	CC	CC	CC	CC	CC	CC	CC	CC	CC	CC	CC	CC	CC	CC	CC	CC	CC	CC	CC	CC	CC	CC	CC	CC	CC	CC	CC	CC	CC	CC	TT	TT	CC	TT	CC	CC	CC	CC	CC	CC	CC	CC	CC	CC	CC	CC	CC
JHI-Hv50k-2016-47339	GG	GG	GG	GG	GG	GG	GG	GG	GG	GG	GG	GG	GG	GG	GG	GG	GG	GG	GG	GG	GG	GG	GG	GG	GG	GG	GG	GG	GG	GG	GG	GG	GG	GG	GG	GG	GG	GG	GG	GG	GG	GG	GG	GG	GG	GG	GG	AA	GG
JHI-Hv50k-2016-47336	AA	AA	AA	AA	AA	AA	AA	AA	AA	AA	AA	AA	AA	AA	AA	AA	AA	AA	AA	AA	AA	AA	AA	AA	AA	AA	AA	AA	AA	AA	AA	AA	AA	AA	AA	AA	AA	AA	AA	AA	AA	AA	AA	AA	AA	AA	AA	CC	AA
JHI-Hv50k-2016-47355	CC	CC	CC	CC	CC	CC	CC	CC	CC	CC	CC	CC	CC	CC	CC	CC	CC	CC	CC	CC	CC	CC	CC	CC	CC	CC	CC	CC	CC	CC	CC	CC	TT	TT	CC	CC	CC	CC	CC	CC	CC	CC	CC	CC	CC	CC	CC	TT	CC
JHI-Hv50k-2016-47352	CC	CC	CC	CC	CC	CC	CC	CC	CC	CC	CC	CC	CC	CC	CC	CC	CC	CC	CC	CC	CC	CC	CC	CC	CC	CC	CC	CC	CC	CC	CC	CC	TT	TT	CC	CC	CC	CC	CC	CC	CC	CC	CC	CC	CC	CC	CC	CC	CC
JHI-Hv50k-2016-47517	GG	GG	GG	GG	GG	GG	GG	GG	GG	TT	GG	GG	GG	GG	GG	GG	GG	GG	GG	GG	GG	GG	GG	GG	GG	GG	GG	GG	GG	GG	GG	GG	GG	GG	GG	GG	GG	GG	GG	GG	TT	GG	GG	TT	GG	GG	GG	GG	GG
BOPA1_10360-563	AA	AA	AA	AA	AA	AA	AA	AA	AA	AA	AA	AA	AA	AA	AA	AA	AA	AA	AA	AA	AA	AA	AA	AA	AA	AA	AA	AA	AA	AA	AA	AA	AA	AA	AA	CC	AA	AA	AA	AA	AA	AA	AA	AA	AA	AA	AA	CC	AA
JHI-Hv50k-2016-47409	TT	TT	TT	TT	TT	TT	TT	TT	TT	CC	TT	TT	TT	TT	TT	TT	TT	TT	TT	TT	TT	TT	TT	TT	TT	TT	TT	TT	TT	TT	TT	TT	CC	CC	TT	TT	TT	TT	TT	TT	CC	TT	TT	CC	TT	TT	TT	TT	TT
JHI-Hv50k-2016-47402	GG	GG	GG	GG	GG	GG	GG	GG	GG	AA	GG	GG	GG	GG	GG	GG	GG	GG	GG	GG	GG	GG	GG	GG	GG	GG	GG	GG	GG	GG	GG	GG	AA	AA	GG	AA	GG	GG	GG	GG	AA	GG	GG	AA	GG	GG	GG	AA	GG
SCRI_RS_206896	CC	CC	CC	CC	CC	CC	CC	CC	CC	TT	CC	CC	CC	CC	CC	CC	CC	CC	CC	CC	CC	CC	CC	CC	CC	CC	CC	CC	CC	CC	CC	CC	TT	TT	CC	CC	CC	CC	CC	CC	TT	CC	CC	TT	CC	CC	CC	CC	CC
JHI-Hv50k-2016-47602	TT	TT	TT	TT	TT	TT	TT	TT	TT	TT	TT	TT	TT	TT	TT	TT	TT	TT	TT	TT	TT	TT	TT	TT	TT	TT	TT	TT	TT	TT	TT	TT	TT	TT	TT	CC	TT	TT	TT	TT	TT	TT	TT	TT	TT	TT	TT	TT	TT
JHI-Hv50k-2016-47599	CC	CC	CC	CC	CC	CC	CC	CC	CC	CC	CC	CC	CC	CC	CC	CC	CC	CC	CC	CC	CC	CC	CC	CC	CC	CC	CC	CC	CC	CC	CC	CC	CC	CC	CC	TT	CC	CC	CC	CC	CC	CC	CC	CC	CC	CC	CC	CC	CC
JHI-Hv50k-2016-47604	GG	GG	AA	GG	GG	AA	AA	GG	AA	GG	GG	GG	GG	GG	GG	AA	GG	GG	GG	GG	GG	GG	GG	GG	GG	GG	GG	AA	GG	AG	GG	GG	GG	GG	GG	GG	GG	GG	GG	GG	GG	GG	AA	GG	AG	GG	AA	GG	AA
JHI-Hv50k-2016-47608	AA	AA	AA	AA	AA	AA	AA	AA	AA	AA	AA	AA	AA	AA	AA	AA	AA	AA	AA	AA	AA	AA	AA	AA	AA	AA	AA	AA	AA	AA	AA	AA	AA	AA	AA	AA	AA	AA	AA	AA	AA	AA	AA	AA	AA	AA	AA	AA	AA
JHI-Hv50k-2016-47631	TT	TT	TT	TT	TT	TT	TT	TT	TT	GG	TT	TT	TT	TT	TT	TT	TT	TT	TT	TT	TT	TT	TT	TT	TT	TT	TT	TT	TT	TT	TT	TT	NN	TT	TT	TT	TT	TT	GG	TT	GG	TT	TT	GG	TT	TT	TT	TT	TT
JHI-Hv50k-2016-47651	GG	GG	GG	GG	GG	GG	GG	GG	GG	GG	GG	GG	GG	GG	GG	GG	GG	GG	GG	GG	GG	GG	GG	GG	GG	GG	GG	GG	GG	GG	GG	GG	GG	GG	GG	GG	GG	GG	GG	GG	GG	GG	GG	GG	GG	GG	GG	GG	GG
SCRI_RS_120481	GG	GG	TT	GG	GG	GG	GT	GG	GG	TT	GG	GG	GG	GG	GG	TT	GG	GG	GG	GG	GG	GG	GG	GG	GG	GG	GG	TT	GG	GG	GT	GG	GG	GG	GG	GG	GG	GG	TT	GG	TT	GG	GG	TT	GG	GG	GG	GG	TT
JHI-Hv50k-2016-47721	GG	GG	AA	GG	GG	GG	AG	GG	GG	GG	GG	GG	GG	GG	GG	AA	GG	GG	GG	GG	GG	GG	GG	GG	GG	GG	GG	AA	GG	GG	AG	GG	GG	GG	GG	GG	GG	GG	GG	GG	GG	GG	GG	GG	GG	GG	GG	GG	AA
SCRI_RS_219889	GG	GG	AA	GG	GG	GG	AG	GG	GG	AA	GG	GG	GG	GG	GG	AA	GG	GG	GG	GG	GG	GG	GG	GG	GG	GG	GG	AA	GG	GG	AG	GG	GG	GG	GG	GG	GG	GG	AA	GG	AA	GG	GG	AA	GG	GG	GG	GG	AA
SCRI_RS_139733	AA	AA	AA	AA	AA	AA	AA	AA	AA	GG	AA	AA	AA	AA	AA	AA	AA	AA	AA	AA	AA	AA	AA	AA	AA	AA	AA	AA	AA	AA	AA	AA	AA	AA	AA	GG	AA	AA	GG	AA	GG	AA	AA	GG	AA	AA	AA	AA	AA
JHI-Hv50k-2016-47940	CC	TT	CC	TT	TT	TT	CT	CT	TT	TT	TT	TT	CC	TT	CC	CC	CC	CC	TT	CC	CC	TT	TT	TT	TT	CC	TT	CC	CC	TT	CC	TT	TT	TT	TT	TT	TT	TT	TT	CC	TT	TT	TT	TT	TT	CC	TT	TT	CC
JHI-Hv50k-2016-47929	CC	AA	CC	AA	AA	AA	AC	AC	AA	NN	AA	AA	CC	AA	CC	CC	CC	CC	AA	CC	CC	AA	AA	AA	AA	CC	AA	CC	CC	AA	CC	AA	AA	AA	AA	CC	AA	AA	NN	CC	NN	AA	AA	NN	AA	CC	AA	AA	CC
JHI-Hv50k-2016-47860	TT	CC	TT	CC	CC	CC	CT	CT	CC	TT	CC	CC	TT	CC	TT	TT	TT	TT	CC	TT	TT	CC	CC	CC	CC	TT	CC	TT	TT	CC	TT	CC	TT	CC	CC	TT	CC	CC	TT	TT	TT	CC	CC	TT	CC	TT	CC	TT	TT
SCRI_RS_91596	CC	AA	CC	AA	AA	AA	AC	AC	AA	AA	AA	AA	CC	AA	CC	CC	CC	CC	AA	CC	CC	AA	AA	AA	AA	CC	AA	CC	CC	AA	CC	AA	AA	AA	AA	AA	AA	AA	AA	CC	AA	AA	AA	AA	AA	CC	AA	AA	CC
JHI-Hv50k-2016-48099	GG	TT	GG	TT	TT	NN	GT	GT	TT	TT	TT	NN	GG	TT	GG	GG	GG	GG	TT	GG	GG	TT	TT	TT	TT	GG	TT	GG	GG	TT	GG	TT	GT	TT	TT	TT	TT	GT	NN	GG	TT	TT	TT	GT	TT	GG	TT	TT	GG
JHI-Hv50k-2016-48092	AA	GG	AA	GG	GG	GG	AG	AG	GG	AA	GG	GG	AA	GG	AA	AA	AA	AA	GG	AA	AA	GG	GG	GG	GG	AA	GG	AA	AA	GG	AA	GG	GG	GG	GG	AA	GG	GG	AA	AA	AA	GG	GG	AA	GG	AA	GG	GG	AA
BOPA1_9105-497	AA	GG	AA	GG	GG	GG	AG	AG	GG	GG	GG	GG	AA	GG	AA	AA	AA	AA	GG	AA	AA	GG	GG	GG	GG	AA	GG	AA	AA	GG	AA	GG	GG	GG	GG	GG	GG	GG	GG	AA	GG	GG	GG	GG	GG	AA	GG	GG	AA
JHI-Hv50k-2016-48069	CC	AA	CC	AA	AA	AA	AC	AC	AA	AA	AA	AA	CC	AA	CC	CC	CC	CC	AA	CC	CC	AA	AA	AA	AA	CC	AA	CC	CC	AA	CC	AA	AA	AA	AA	AA	AA	AA	AA	CC	AA	AA	AA	AA	AA	CC	AA	AA	CC
SCRI_RS_218473	TT	GG	TT	GG	GG	GG	NN	GT	GG	NN	GG	GG	TT	GG	TT	TT	TT	TT	GG	TT	TT	GG	GG	GG	TT	TT	GG	TT	TT	GG	TT	GG	GG	GG	GG	GG	TT	GG	GG	TT	NN	TT	GG	GG	GG	TT	GG	GG	TT
JHI-Hv50k-2016-48243	GG	GG	GG	GG	GG	GG	GG	GG	GG	AA	GG	GG	GG	GG	GG	GG	GG	GG	GG	GG	GG	GG	GG	GG	GG	GG	GG	GG	GG	GG	GG	GG	GG	GG	GG	AA	GG	GG	AA	GG	AA	GG	GG	AA	GG	GG	GG	GG	GG
JHI-Hv50k-2016-48242	GG	GG	GG	GG	GG	GG	GG	GG	GG	GG	GG	GG	GG	GG	GG	GG	GG	GG	GG	GG	GG	GG	GG	GG	GG	GG	GG	GG	GG	GG	GG	GG	GG	GG	GG	AA	GG	GG	GG	GG	GG	GG	GG	GG	GG	GG	GG	GG	GG
JHI-Hv50k-2016-48197	AA	CC	AA	CC	CC	CC	AC	AC	CC	CC	CC	CC	AA	CC	AA	AA	AA	AA	CC	AA	AA	CC	CC	CC	AA	AA	CC	AA	AA	CC	AA	CC	AA	CC	CC	CC	AA	CC	CC	AA	CC	AA	AA	CC	CC	AA	CC	AA	AA
SCRI_RS_174052	TT	CC	TT	CC	CC	CC	CT	CT	CC	TT	CC	CC	TT	CC	TT	TT	TT	TT	CC	TT	TT	CC	CC	CC	TT	TT	CC	TT	TT	CC	TT	CC	TT	CC	CC	TT	TT	CC	TT	TT	TT	TT	TT	TT	CC	TT	CC	TT	TT
JHI-Hv50k-2016-48291	TT	TT	TT	CT	TT	TT	TT	CT	TT	TT	TT	TT	TT	CC	TT	TT	TT	TT	CC	TT	TT	CC	TT	CC	TT	TT	CC	TT	TT	CT	TT	CC	TT	CC	CC	TT	TT	CC	TT	TT	TT	TT	TT	TT	CT	TT	TT	TT	TT
JHI-Hv50k-2016-48281	AA	AA	AA	GG	GG	GG	AG	AG	GG	AA	GG	AA	AA	GG	AA	AA	AA	AA	GG	AA	AA	GG	AA	GG	AA	AA	GG	AA	AA	GG	AA	GG	AA	GG	GG	GG	AA	GG	AA	AA	AA	AA	AA	AA	GG	AA	GG	GG	AA
JHI-Hv50k-2016-48278	AA	AA	AA	AG	AG	GG	AG	AA	GG	AA	GG	AA	AA	AA	AA	AA	AA	AA	AA	AA	AA	AA	AA	AA	AA	AA	AA	AA	AA	AG	AA	AA	AA	AA	AA	GG	AA	AA	AA	AA	AA	AA	AA	AA	AG	AA	GG	GG	AA
JHI-Hv50k-2016-48410	GG	GG	GG	GG	GG	GG	GG	GG	GG	GG	GG	GG	GG	GG	GG	GG	GG	GG	GG	GG	GG	GG	GG	GG	GG	GG	GG	GG	GG	GG	GG	GG	GG	GG	GG	GG	GG	GG	GG	GG	GG	GG	GG	GG	GG	GG	GG	GG	GG
SCRI_RS_155997	GG	GG	GG	AG	AG	AA	AG	GG	AA	GG	AA	GG	GG	GG	GG	GG	GG	GG	GG	GG	GG	GG	GG	GG	GG	GG	GG	GG	GG	NN	GG	GG	GG	GG	GG	NN	GG	GG	GG	GG	GG	GG	GG	GG	AG	GG	NN	AA	GG
BK-01	TT	TT	TT	GT	GG	GG	GT	TT	GG	TT	GG	TT	TT	TT	TT	TT	TT	TT	TT	TT	TT	TT	TT	TT	TT	TT	TT	TT	TT	GT	TT	TT	TT	TT	TT	GG	TT	TT	TT	TT	TT	TT	TT	TT	GT	TT	GG	GG	TT
JHI-Hv50k-2016-48473	TT	TT	TT	GT	GG	GG	GT	TT	GG	TT	GG	TT	TT	TT	TT	TT	TT	TT	TT	TT	TT	TT	TT	TT	TT	TT	TT	TT	TT	GT	TT	TT	TT	TT	TT	GG	TT	TT	TT	TT	TT	TT	TT	TT	GT	TT	GG	GG	TT
SCRI_RS_127968	AA	AA	GG	AA	AA	AA	AG	AA	AA	GG	AA	AA	AA	AA	AA	GG	AA	AA	AA	AA	AA	AA	AA	AA	AA	AA	AA	GG	AA	AA	AG	AA	AA	AA	AA	GG	AA	AA	GG	AA	GG	AA	AA	GG	AA	AA	AA	AA	GG
BOPA2_12_30014	GG	GG	GG	GG	GG	GG	GG	GG	GG	GG	GG	GG	GG	GG	GG	GG	GG	GG	GG	GG	GG	GG	GG	GG	GG	GG	GG	GG	GG	GG	GG	GG	GG	GG	GG	GG	GG	GG	GG	GG	GG	GG	GG	GG	GG	GG	GG	AA	GG
JHI-Hv50k-2016-48675	TT	TT	TT	TT	TT	TT	TT	TT	TT	TT	TT	TT	TT	TT	TT	TT	TT	TT	TT	TT	TT	TT	TT	TT	TT	TT	TT	TT	TT	TT	TT	TT	TT	TT	TT	GG	TT	TT	TT	TT	TT	TT	TT	TT	TT	TT	TT	TT	TT
JHI-Hv50k-2016-48630	CC	CC	CC	CC	CC	CC	CC	CC	CC	CC	CC	CC	CC	CC	CC	CC	CC	CC	CC	CC	CC	CC	CC	CC	CC	CC	CC	CC	CC	CC	CC	CC	CC	CC	CC	CC	CC	CC	CC	CC	CC	CC	CC	CC	CC	CC	CC	CC	CC
JHI-Hv50k-2016-48598	GG	GG	GG	GG	GG	GG	GG	GG	GG	GG	GG	GG	GG	GG	GG	GG	GG	GG	GG	GG	GG	GG	GG	GG	GG	GG	GG	GG	GG	GG	GG	GG	GG	GG	GG	TT	GG	GG	GG	GG	GG	GG	GG	GG	GG	GG	GG	GG	GG
JHI-Hv50k-2016-48696	AA	AA	AA	AC	CC	CC	AC	AA	CC	AA	CC	AA	AA	AA	AA	AA	AA	AA	AA	AA	AA	AA	AA	AA	AA	AA	AA	AA	AA	AC	AA	AA	CC	AA	AA	CC	AA	AA	AA	AA	AA	AA	AA	AA	AC	AA	CC	CC	AA
JHI-Hv50k-2016-48700	GG	GG	GG	GG	GG	GG	GG	GG	GG	GG	GG	GG	GG	GG	GG	GG	GG	GG	GG	GG	GG	GG	GG	GG	GG	GG	GG	GG	GG	GG	GG	GG	GG	GG	GG	TT	GG	GG	GG	GG	GG	GG	GG	GG	GG	GG	GG	GG	GG
JHI-Hv50k-2016-48830	CC	CC	CC	TT	TT	TT	TT	CC	TT	CC	TT	CC	CC	CC	CC	CC	CC	CC	CC	CC	CC	CC	CC	CC	CC	CC	CC	CC	CC	TT	CC	CC	TT	CC	CC	CC	CC	CC	CC	CC	CC	CC	CC	CC	CT	CC	TT	TT	CC
JHI-Hv50k-2016-48809	AA	AA	AA	AG	GG	GG	AG	AA	GG	AA	GG	AA	AA	AA	AA	AA	AA	AA	AA	AA	AA	AA	AA	AA	AA	AA	AA	AA	AA	AG	AA	AA	NN	AA	AA	AA	AA	AA	AA	AA	AA	AA	AA	AA	AG	AA	GG	GG	AA
JHI-Hv50k-2016-48788	CC	CC	CC	CT	TT	TT	CT	CC	TT	CC	TT	CC	CC	CC	CC	CC	CC	CC	CC	CC	CC	CC	CC	CC	CC	CC	CC	CC	CC	CT	CC	CC	TT	CC	CC	CC	CC	CC	CC	CC	CC	CC	CC	CC	CT	CC	TT	TT	CC
BOPA2_12_10905	GG	GG	GG	GG	GG	GG	GG	GG	GG	GG	GG	GG	GG	GG	GG	GG	GG	GG	GG	GG	GG	GG	GG	GG	GG	GG	GG	GG	GG	GG	GG	GG	GG	GG	GG	AA	GG	GG	GG	GG	GG	GG	GG	GG	GG	GG	GG	GG	GG
JHI-Hv50k-2016-48864	GG	GG	GG	GG	GG	GG	GG	GG	GG	TT	GG	GG	GG	GG	GG	GG	GG	GG	GG	GG	GG	GG	GG	GG	GG	GG	GG	GG	GG	GG	GG	GG	TT	GG	GG	GG	GG	GG	TT	GG	TT	GG	GG	TT	GG	GG	GG	TT	GG
JHI-Hv50k-2016-48882	AA	GG	AA	AA	AA	AA	AA	AA	AA	AA	AA	AA	AA	AA	AA	AA	AA	AA	AA	AA	AA	AA	AA	AA	GG	AA	AA	AA	AA	AA	AA	AA	GG	AA	AA	AA	GG	AA	AA	AA	AA	GG	AA	AA	AA	AA	AA	GG	AA
JHI-Hv50k-2016-48987	AA	GG	AA	AA	AA	AA	AA	AA	AA	AA	AA	AA	AA	AA	AA	AA	AA	AA	AA	AA	AA	AA	AA	AA	GG	AA	AA	AA	AA	AA	AA	AA	GG	AA	AA	AA	GG	AA	AA	AA	AA	GG	AA	AA	AA	AA	AA	GG	AA
JHI-Hv50k-2016-49003	TT	CC	TT	TT	TT	TT	TT	TT	TT	TT	TT	TT	TT	TT	TT	TT	TT	TT	TT	TT	TT	TT	TT	TT	CC	TT	TT	TT	TT	TT	TT	TT	TT	TT	TT	TT	CC	TT	TT	TT	TT	CC	TT	TT	TT	TT	TT	TT	TT
BOPA2_12_11409	AA	AA	AA	AA	AA	AA	AA	AA	AA	AA	AA	AA	AA	AA	AA	AA	AA	AA	AA	AA	AA	AA	AA	AA	AA	AA	AA	AA	AA	AA	AA	AA	AA	AA	AA	AA	AA	AA	AA	AA	AA	AA	AA	AA	AA	AA	AA	AA	AA
JHI-Hv50k-2016-49076	AA	AA	AA	AA	AA	AA	AA	AA	AA	AA	AA	AA	AA	AA	AA	AA	AA	AA	AA	AA	AA	AA	AA	AA	AA	AA	AA	AA	AA	AA	AA	AA	AA	AA	AA	AA	AA	AA	AA	AA	AA	AA	AA	AA	AA	AA	AA	GG	AA
SCRI_RS_168172	GG	GG	GG	GG	GG	GG	GG	GG	GG	GG	GG	GG	GG	GG	GG	GG	GG	GG	GG	GG	GG	GG	GG	GG	GG	GG	GG	GG	GG	GG	GG	GG	GG	GG	GG	GG	GG	GG	GG	GG	GG	GG	GG	GG	GG	GG	GG	GG	GG
JHI-Hv50k-2016-49182	GG	GG	GG	GG	GG	GG	GG	GG	GG	GG	GG	GG	GG	GG	GG	GG	GG	GG	GG	GG	GG	GG	GG	GG	GG	GG	GG	GG	GG	GG	GG	GG	GG	GG	GG	GG	GG	GG	GG	GG	GG	GG	GG	GG	GG	GG	GG	GG	GG
JHI-Hv50k-2016-49322	TT	TT	TT	TT	TT	TT	TT	TT	TT	TT	TT	TT	TT	TT	TT	TT	TT	TT	TT	TT	TT	TT	TT	TT	TT	TT	TT	CC	TT	TT	CT	TT	TT	TT	TT	TT	TT	TT	TT	CC	TT	TT	TT	TT	TT	TT	CC	CC	TT
JHI-Hv50k-2016-49432	AA	AA	AA	AA	AA	AA	AA	AA	AA	AA	AA	AA	AA	AA	AA	AA	AA	AA	AA	AA	AA	AA	AA	AA	AA	AA	AA	AA	AA	AA	AG	AA	AA	AA	AA	AA	AA	AA	AA	GG	AA	AA	AA	AA	AA	AA	AA	GG	AA
JHI-Hv50k-2016-49435	AA	AA	AA	AA	AA	AA	AA	AA	AA	AA	AA	AA	AA	AA	AA	AA	AA	AA	AA	AA	AA	AA	AA	AA	AA	AA	AA	AA	AA	AA	AG	AA	AA	AA	AA	AA	AA	AA	AA	GG	AA	AA	AA	AA	AA	AA	AA	GG	AA
BOPA1_557-1297	GG	GG	GG	GG	GG	GG	GG	GG	GG	GG	GG	GG	GG	GG	GG	GG	GG	GG	GG	GG	GG	GG	GG	GG	GG	GG	GG	AA	GG	GG	AG	GG	AA	AA	GG	GG	GG	GG	GG	AA	GG	GG	GG	GG	GG	GG	GG	AA	GG
JHI-Hv50k-2016-49494	GG	GG	GG	GG	GG	GG	GG	GG	GG	GG	GG	GG	GG	GG	GG	GG	GG	GG	GG	GG	GG	GG	GG	GG	GG	GG	GG	GG	GG	GG	AG	GG	GG	GG	GG	GG	GG	GG	GG	AA	GG	GG	GG	GG	GG	GG	GG	AA	GG
BOPA1_6547-1363	AA	AA	AA	AA	AA	AA	AA	AA	AA	AA	AA	AA	AA	AA	AA	AA	AA	AA	AA	AA	AA	AA	AA	AA	AA	AA	AA	AA	AA	AA	AC	AA	AA	AA	AA	AA	AA	AA	AA	CC	AA	AA	AA	AA	AA	AA	AA	CC	AA
SCRI_RS_224392	TT	TT	TT	CT	CC	CC	CT	CT	CC	TT	TT	TT	TT	TT	TT	TT	TT	TT	TT	TT	TT	TT	TT	TT	CC	TT	TT	TT	TT	CT	CT	TT	TT	TT	TT	CC	TT	TT	TT	CC	TT	TT	CC	TT	CC	TT	TT	TT	TT
JHI-Hv50k-2016-49722	AA	AA	AA	AG	AA	AA	AA	AA	AA	GG	AA	AA	AA	GG	AA	AA	AA	AA	GG	AA	AA	AA	AA	GG	AA	AA	GG	GG	AA	AA	AG	AA	GG	GG	AA	AA	AA	AA	GG	GG	GG	AA	AA	GG	AA	AA	AA	GG	AA
JHI-Hv50k-2016-49719	GG	GG	GG	GG	GG	GG	GG	GG	GG	GG	GG	GG	GG	GG	GG	GG	GG	GG	GG	GG	GG	GG	GG	GG	GG	GG	GG	GG	GG	GG	GG	GG	GG	GG	GG	GG	GG	GG	GG	GG	GG	GG	GG	GG	GG	GG	GG	GG	GG
JHI-Hv50k-2016-49731	AA	AA	AA	AA	AA	AA	AA	AA	AA	AA	AA	AA	AA	AA	AA	AA	AA	AA	AA	AA	AA	AA	AA	AA	AA	AA	AA	AA	AA	AA	AA	AA	AA	AA	AA	AA	AA	AA	AA	AA	AA	AA	AA	AA	AA	AA	AA	AA	AA
JHI-Hv50k-2016-49860	TT	TT	TT	TT	TT	TT	TT	TT	TT	TT	TT	TT	TT	TT	TT	TT	TT	TT	TT	TT	TT	TT	TT	TT	TT	TT	TT	TT	TT	TT	TT	TT	TT	TT	TT	TT	TT	TT	TT	TT	TT	TT	TT	TT	TT	TT	TT	TT	TT
JHI-Hv50k-2016-49932	GG	GG	GG	AA	NN	GG	GG	AG	AA	GG	GG	GG	GG	AA	GG	GG	GG	GG	AA	GG	GG	GG	GG	AA	GG	GG	AA	GG	GG	AG	GG	GG	GG	GG	GG	GG	GG	GG	AA	GG	AA	GG	AA	AA	GG	GG	GG	GG	GG
JHI-Hv50k-2016-49949	GG	GG	GG	AA	AA	GG	GG	AG	AA	GG	GG	GG	GG	AA	GG	GG	GG	GG	AA	GG	GG	GG	GG	AA	GG	GG	AA	GG	GG	AG	GG	GG	GG	GG	GG	GG	GG	GG	AA	GG	AA	GG	AA	AA	GG	GG	GG	GG	GG
JHI-Hv50k-2016-49976	CC	CC	CC	CC	CC	CC	CC	CC	CC	CC	CC	CC	CC	CC	CC	CC	CC	CC	CC	CC	CC	CC	CC	CC	CC	CC	CC	AA	CC	CC	CC	CC	CC	CC	CC	CC	CC	CC	CC	CC	CC	CC	CC	CC	CC	CC	CC	CC	CC
JHI-Hv50k-2016-50126	CC	CC	CC	AA	AA	CC	CC	AC	AA	CC	CC	CC	CC	AA	CC	CC	CC	CC	AA	CC	CC	CC	CC	AA	CC	CC	AA	AA	CC	AC	CC	CC	CC	CC	CC	CC	CC	CC	AA	CC	AA	CC	AA	AA	CC	CC	CC	CC	CC
JHI-Hv50k-2016-50304	GG	GG	GG	GG	GG	AA	AG	GG	GG	AA	GG	GG	GG	GG	AA	GG	AA	GG	GG	GG	GG	GG	AA	GG	AA	GG	GG	AA	GG	GG	AG	GG	AA	AA	GG	GG	GG	GG	GG	AA	GG	GG	GG	GG	GG	GG	GG	AA	GG
JHI-Hv50k-2016-50355	CC	CC	CC	CC	CC	TT	CT	CC	CC	CC	CC	CC	CC	CC	CC	CC	CC	CC	CC	CC	CC	CC	CC	CC	TT	CC	CC	CC	CC	CC	CC	CC	TT	TT	CC	CC	CC	CC	CC	CC	CC	CC	CC	CC	CC	CC	CC	CC	CC
JHI-Hv50k-2016-50347	CC	CC	CC	CC	CC	CC	CC	CC	CC	CC	CC	CC	CC	CC	CC	CC	CC	CC	CC	CC	CC	CC	CC	CC	CC	CC	CC	CC	CC	CC	CC	CC	CC	CC	CC	CC	CC	CC	CC	CC	CC	CC	CC	CC	CC	CC	TT	CC	CC
JHI-Hv50k-2016-50343	CC	CC	CC	CC	CC	TT	CT	CC	CC	CC	CC	CC	CC	CC	CC	CC	CC	CC	CC	CC	CC	CC	CC	CC	TT	CC	CC	CC	CC	CC	CC	CC	TT	TT	CC	CC	CC	CC	CC	CC	CC	CC	CC	CC	CC	CC	TT	CC	CC
BOPA1_7527-1618	CC	CC	CC	CC	CC	AA	AC	CC	CC	CC	CC	CC	CC	CC	CC	CC	CC	CC	CC	CC	CC	CC	CC	CC	AA	CC	CC	CC	CC	CC	CC	CC	AA	AA	CC	CC	CC	CC	CC	CC	CC	CC	CC	CC	CC	CC	AA	CC	CC
JHI-Hv50k-2016-50409	TT	TT	TT	TT	TT	TT	TT	TT	TT	TT	TT	TT	TT	TT	TT	TT	TT	TT	TT	TT	TT	TT	TT	TT	TT	TT	TT	TT	TT	TT	CT	TT	TT	TT	TT	TT	TT	TT	TT	CC	TT	TT	TT	TT	TT	TT	CC	TT	TT
SCRI_RS_127646	TT	TT	TT	TT	NN	TT	TT	TT	TT	CC	TT	TT	TT	CC	CC	TT	CC	TT	CC	TT	TT	TT	CC	TT	TT	TT	TT	TT	TT	TT	CT	TT	CC	CC	TT	TT	TT	TT	TT	CC	TT	TT	TT	TT	TT	TT	CC	CC	TT
SCRI_RS_137116	GG	GG	GG	GG	GG	GG	GG	GG	GG	GG	GG	GG	GG	TT	TT	GG	TT	GG	TT	GG	GG	GG	TT	GG	GG	GG	GG	GG	GG	GG	GT	GG	GG	GG	GG	GG	GG	GG	GG	TT	GG	GG	GG	GG	GG	GG	GG	GG	GG
JHI-Hv50k-2016-50498	TT	TT	TT	TT	TT	TT	TT	TT	TT	TT	TT	TT	TT	TT	TT	TT	TT	TT	TT	TT	TT	TT	TT	TT	TT	TT	TT	TT	TT	TT	TT	TT	TT	TT	TT	TT	TT	TT	TT	TT	TT	TT	TT	TT	TT	TT	CC	TT	TT
JHI-Hv50k-2016-50483	CC	CC	CC	CC	CC	CC	CC	CC	CC	TT	CC	CC	CC	CC	CC	CC	CC	CC	CC	CC	CC	CC	CC	CC	CC	CC	CC	CC	CC	CC	CC	CC	CC	CC	CC	CC	CC	CC	CC	CC	CC	CC	CC	CC	CC	CC	CC	TT	CC
JHI-Hv50k-2016-50480	AA	AA	AA	AA	AA	AA	AA	AA	AA	AA	AA	AA	AA	AA	AA	AA	AA	AA	AA	AA	AA	AA	AA	AA	AA	AA	AA	AA	AA	AA	AA	AA	AA	AA	AA	AA	AA	AA	AA	AA	AA	AA	AA	AA	AA	AA	GG	AA	AA
JHI-Hv50k-2016-50456	GG	GG	GG	GG	GG	GG	GG	GG	GG	GG	GG	GG	GG	TT	TT	GG	TT	GG	TT	GG	GG	GG	TT	GG	GG	GG	GG	GG	GG	GG	GT	GG	GG	GG	GG	GG	GG	GG	GG	TT	GG	GG	GG	GG	GG	GG	GG	GG	GG
JHI-Hv50k-2016-50440	CC	CC	CC	CC	NN	CC	CC	CC	CC	CC	CC	CC	CC	TT	TT	CC	TT	CC	TT	CC	CC	CC	TT	CC	CC	CC	CC	CC	CC	CC	CT	CC	CC	CC	CC	CC	CC	CC	CC	TT	CC	CC	CC	CC	CC	CC	TT	CC	CC
JHI-Hv50k-2016-50424	AA	AA	AA	AA	NN	AA	AA	AA	AA	AA	AA	AA	AA	GG	GG	AA	GG	AA	GG	AA	AA	AA	GG	AA	AA	AA	AA	AA	AA	AA	AG	AA	AA	AA	AA	AA	AA	AA	AA	GG	AA	AA	AA	AA	AA	AA	GG	AA	AA
JHI-Hv50k-2016-50755	AA	AA	AA	AA	AA	AA	AA	AA	AA	CC	AA	AA	AA	AA	AA	AA	AA	AA	AA	AA	AA	AA	AA	AA	AA	AA	AA	AA	AA	AA	AA	AA	AA	AA	AA	AA	AA	AA	AA	AA	AA	AA	AA	AA	AA	AA	CC	CC	AA
JHI-Hv50k-2016-50699	TT	TT	TT	TT	TT	TT	TT	TT	TT	CC	TT	TT	TT	TT	TT	TT	TT	TT	TT	TT	TT	TT	TT	TT	TT	TT	TT	TT	TT	TT	TT	TT	TT	TT	TT	TT	TT	TT	TT	TT	TT	TT	TT	TT	TT	TT	TT	CC	TT
JHI-Hv50k-2016-50839	CC	CC	CC	CC	NN	CC	CC	CC	CC	CC	CC	CC	CC	TT	TT	CC	TT	CC	TT	CC	CC	CC	TT	CC	CC	CC	CC	CC	CC	CC	CT	CC	CC	CC	CC	CC	CC	CC	CC	TT	CC	CC	CC	CC	CC	CC	CC	CC	CC
JHI-Hv50k-2016-50840	TT	TT	TT	TT	NN	TT	TT	TT	TT	GG	TT	TT	TT	GG	GG	TT	GG	TT	GG	TT	TT	TT	GG	TT	TT	TT	TT	TT	TT	TT	GT	TT	TT	TT	TT	TT	TT	TT	TT	GG	TT	TT	TT	TT	TT	TT	TT	GG	TT
BOPA2_12_21172	TT	TT	TT	TT	TT	TT	TT	TT	TT	TT	TT	TT	TT	TT	TT	TT	TT	TT	TT	TT	TT	TT	TT	TT	TT	TT	TT	TT	TT	TT	TT	TT	AA	AA	TT	TT	TT	TT	TT	TT	TT	TT	TT	TT	TT	TT	TT	TT	TT
JHI-Hv50k-2016-50909	GG	GG	GG	GG	GG	GG	GG	GG	GG	GG	GG	GG	GG	GG	GG	GG	GG	GG	GG	GG	GG	GG	GG	GG	GG	GG	GG	GG	GG	GG	GG	GG	GG	GG	GG	GG	GG	GG	GG	GG	GG	GG	GG	GG	GG	GG	GG	GG	GG
BOPA1_5283-1090	GG	GG	GG	GG	GG	GG	GG	GG	GG	GG	GG	GG	GG	AA	AA	GG	AA	GG	AA	GG	GG	GG	AA	GG	GG	GG	GG	GG	GG	GG	AG	GG	GG	GG	GG	GG	GG	GG	GG	AA	GG	GG	GG	GG	GG	GG	GG	GG	GG
BOPA1_ConsensusGBS0687-3	CC	CC	CC	CC	NN	CC	CC	CC	CC	GG	CC	CC	CC	GG	GG	CC	GG	CC	GG	CC	CC	CC	GG	CC	CC	CC	CC	CC	CC	CC	CG	CC	CC	CC	CC	CC	CC	CC	CC	GG	CC	CC	CC	CC	CC	CC	CC	GG	CC
JHI-Hv50k-2016-50981	CC	CC	CC	CC	CC	CC	CC	CC	CC	TT	CC	CC	CC	TT	TT	CC	TT	CC	TT	CC	CC	CC	TT	TT	CC	CC	CC	CC	CC	CC	CT	CC	TT	TT	CC	CC	CC	CC	CC	TT	CC	CC	CC	CC	CC	CC	CC	TT	CC
JHI-Hv50k-2016-51097	AA	AA	AA	AA	NN	AA	AA	AA	AA	GG	AA	AA	AA	GG	GG	AA	GG	AA	GG	AA	AA	AA	GG	GG	AA	AA	AA	AA	AA	AA	AG	AA	AA	AA	AA	AA	AA	AA	AA	GG	AA	AA	AA	AA	AA	AA	AA	GG	AA
JHI-Hv50k-2016-51114	GG	GG	GG	GG	GG	GG	GG	GG	GG	AA	GG	GG	GG	GG	GG	GG	GG	GG	GG	GG	GG	GG	GG	AA	GG	GG	GG	GG	GG	GG	GG	GG	GG	GG	GG	GG	GG	GG	GG	GG	GG	GG	GG	GG	GG	GG	GG	AA	GG
JHI-Hv50k-2016-51136	AA	AA	AA	AA	AA	AA	AA	AA	AA	AA	AA	AA	AA	GG	GG	AA	GG	AA	GG	AA	AA	AA	GG	GG	AA	AA	AA	AA	AA	AA	AG	AA	AA	AA	AA	AA	AA	AA	AA	GG	AA	AA	AA	AA	AA	AA	AA	AA	AA
JHI-Hv50k-2016-51172	CC	CC	CC	CC	CC	CC	CC	CC	CC	CC	CC	CC	CC	TT	TT	CC	TT	CC	TT	CC	CC	CC	TT	CC	CC	CC	CC	CC	CC	CC	CT	CC	CC	CC	CC	CC	CC	CC	CC	TT	CC	CC	CC	CC	CC	CC	CC	CC	CC
JHI-Hv50k-2016-51202	TT	TT	TT	TT	TT	TT	TT	TT	TT	TT	TT	TT	TT	GG	GG	TT	GG	TT	GG	TT	TT	TT	GG	TT	TT	TT	TT	TT	TT	TT	GT	TT	TT	TT	TT	TT	TT	TT	TT	GG	TT	TT	TT	TT	TT	TT	TT	TT	TT
SCRI_RS_201865	TT	TT	TT	TT	CT	TT	TT	TT	TT	TT	TT	TT	TT	CC	CC	TT	CC	TT	CC	TT	TT	TT	CC	CC	TT	TT	TT	CC	TT	TT	CT	TT	CC	CC	TT	TT	TT	TT	TT	CC	TT	TT	TT	TT	TT	TT	CC	TT	TT
SCRI_RS_170110	GG	GG	GG	GG	GG	GG	GG	GG	GG	GG	GG	GG	GG	AA	AA	GG	AA	GG	AA	GG	GG	GG	AA	GG	GG	GG	GG	GG	GG	GG	AG	GG	GG	GG	GG	GG	GG	GG	GG	AA	GG	GG	GG	GG	GG	GG	GG	GG	GG
SCRI_RS_48925	GG	TT	GG	GG	GG	GG	GT	GG	GG	TT	GG	TT	GG	TT	TT	TT	TT	GG	TT	GG	GG	GG	TT	TT	GG	GG	GG	TT	GG	GG	TT	GG	TT	TT	GG	GG	GG	GG	GG	TT	GG	GG	GG	GG	GG	GG	GG	TT	TT
JHI-Hv50k-2016-51564	CC	AA	CC	CC	AC	CC	AC	CC	CC	CC	CC	AA	CC	AA	AA	AA	AA	CC	AA	CC	CC	CC	AA	CC	CC	CC	CC	CC	CC	CC	AA	CC	CC	CC	CC	CC	CC	CC	CC	AA	CC	CC	CC	CC	CC	CC	CC	CC	AA
SCRI_RS_196910	AA	GG	AA	AA	AA	AA	AG	AA	AA	GG	AA	GG	AA	GG	GG	GG	GG	AA	GG	AA	AA	AA	GG	GG	AA	GG	AA	GG	AA	AA	GG	AA	GG	GG	AA	AA	AA	AA	AA	GG	AA	AA	AA	AA	AA	AA	GG	GG	GG
BOPA1_4027-1814	AA	AA	AA	AA	AG	AA	AA	AA	AA	AA	AA	AA	AA	GG	GG	AA	GG	AA	GG	AA	AA	AA	GG	AA	AA	GG	AA	AA	AA	AA	AG	AA	AA	AA	AA	AA	AA	AA	AA	GG	AA	AA	AA	AA	AA	AA	AA	AA	AA
JHI-Hv50k-2016-51471	GG	GG	GG	GG	AG	GG	GG	GG	GG	GG	GG	GG	GG	AA	AA	GG	AA	GG	AA	GG	GG	GG	AA	GG	GG	AA	GG	GG	GG	GG	AG	GG	GG	GG	GG	GG	GG	GG	GG	AA	GG	GG	GG	GG	GG	GG	GG	GG	GG
JHI-Hv50k-2016-51431	AA	GG	AA	AA	AA	AA	AG	AA	AA	GG	AA	GG	AA	AA	AA	GG	AA	AA	AA	AA	AA	AA	AA	GG	AA	AA	AA	GG	AA	AA	AG	AA	GG	GG	AA	AA	AA	AA	AA	AA	AA	AA	AA	AA	AA	AA	GG	GG	GG
JHI-Hv50k-2016-51788	CC	TT	CC	CC	CC	CC	CT	CC	CC	CC	CC	TT	CC	CC	CC	TT	CC	CC	CC	CC	CC	TT	CC	TT	CC	CC	CC	CC	CC	CC	CT	CC	TT	TT	CC	CC	CC	CC	CC	CC	CC	CC	CC	CC	CC	CC	TT	CC	TT
BOPA2_12_21522	GG	GG	GG	GG	GG	GG	GG	GG	GG	GG	GG	GG	GG	GG	GG	GG	GG	GG	GG	GG	GG	GG	GG	GG	GG	GG	GG	GG	GG	GG	GG	GG	AA	AA	GG	GG	GG	GG	GG	GG	GG	GG	GG	GG	GG	GG	GG	GG	GG
BOPA2_12_11457	GG	GG	GG	GG	GG	GG	GG	GG	GG	GG	GG	GG	GG	GG	GG	GG	GG	GG	GG	GG	GG	GG	GG	GG	GG	GG	GG	GG	GG	GG	GG	GG	GG	GG	GG	GG	GG	GG	GG	GG	GG	GG	GG	GG	GG	GG	GG	GG	GG
SCRI_RS_4522	GG	GG	GG	GG	NN	GG	GG	GG	GG	GG	GG	GG	GG	TT	TT	GG	TT	GG	TT	GG	GG	GG	TT	GG	GG	TT	GG	GG	GG	GG	GT	GG	GG	GG	GG	GG	GG	GG	GG	TT	GG	GG	GG	GG	GG	GG	GG	GG	GG
JHI-Hv50k-2016-51805	CC	TT	CC	CC	CC	CC	CT	CC	CC	CC	CC	TT	CC	CC	CC	TT	CC	CC	CC	CC	CC	CC	CC	CC	CC	CC	CC	CC	CC	CC	CT	CC	CC	CC	CC	CC	CC	CC	CC	CC	CC	CC	CC	CC	CC	CC	TT	CC	TT
BOPA2_12_11443	GG	AA	GG	GG	GG	GG	AG	GG	GG	GG	GG	AA	GG	GG	GG	AA	GG	GG	GG	GG	GG	GG	GG	GG	GG	GG	GG	GG	GG	GG	AG	GG	GG	GG	GG	GG	GG	GG	GG	GG	GG	GG	GG	GG	GG	GG	AA	GG	AA
JHI-Hv50k-2016-51903	CC	TT	CC	CC	NN	CC	CT	CC	CC	CC	CC	TT	CC	TT	TT	TT	TT	CC	TT	CC	CC	CC	TT	CC	CC	TT	CC	TT	CC	CC	TT	CC	TT	TT	CC	CC	CC	CC	CC	TT	CC	CC	CC	CC	CC	CC	CC	CC	TT
JHI-Hv50k-2016-51995	AA	AA	AA	AA	NN	AA	AA	AA	AA	AA	AA	AA	AA	GG	GG	AA	GG	AA	GG	AA	AA	AA	GG	AA	AA	GG	AA	AA	AA	AA	AG	AA	AA	AA	AA	AA	AA	AA	AA	GG	AA	AA	AA	AA	AA	AA	AA	AA	AA
JHI-Hv50k-2016-51996	GG	GG	GG	GG	AG	GG	GG	GG	GG	GG	GG	GG	GG	AA	AA	GG	AA	GG	AA	GG	GG	GG	AA	GG	GG	AA	GG	AA	GG	GG	AG	GG	AA	AA	GG	GG	GG	GG	GG	AA	GG	GG	GG	GG	GG	GG	GG	GG	GG
JHI-Hv50k-2016-51989	CC	CC	CC	CC	CC	CC	CC	CC	CC	CC	CC	CC	CC	TT	TT	CC	TT	CC	TT	CC	CC	TT	TT	TT	CC	TT	CC	CC	CC	CC	CT	CC	CC	CC	CC	CC	CC	CC	CC	TT	CC	CC	CC	CC	CC	CC	CC	CC	CC
JHI-Hv50k-2016-51959	TT	GG	TT	TT	NN	TT	GT	TT	TT	TT	TT	GG	TT	GG	GG	GG	GG	TT	GG	TT	TT	GG	GG	GG	TT	GG	TT	TT	TT	TT	GG	TT	TT	TT	TT	TT	TT	TT	TT	GG	TT	TT	TT	TT	TT	TT	TT	TT	GG
SCRI_RS_159031	GG	GG	GG	GG	NN	GG	GG	GG	GG	GG	GG	GG	GG	AA	AA	GG	AA	GG	AA	GG	GG	AA	AA	AA	GG	AA	GG	GG	GG	GG	AG	GG	GG	GG	GG	GG	GG	GG	GG	AA	GG	GG	GG	GG	GG	GG	GG	GG	GG
SCRI_RS_147611	TT	TT	TT	TT	TT	TT	TT	TT	TT	TT	TT	TT	TT	CC	CC	TT	CC	TT	CC	TT	TT	TT	CC	TT	TT	CC	TT	TT	TT	TT	CT	TT	TT	TT	TT	TT	TT	TT	TT	CC	TT	TT	TT	TT	TT	TT	TT	TT	TT
JHI-Hv50k-2016-52020	TT	TT	TT	TT	TT	TT	TT	TT	TT	TT	TT	TT	TT	CC	CC	TT	CC	TT	CC	TT	TT	TT	CC	TT	TT	CC	TT	TT	TT	TT	CT	TT	TT	TT	TT	TT	TT	TT	TT	CC	TT	TT	TT	TT	TT	TT	TT	TT	TT
SCRI_RS_155758	AA	AA	AA	AA	NN	AA	AA	AA	AA	AA	AA	AA	AA	GG	GG	AA	GG	AA	GG	AA	AA	AA	GG	AA	AA	GG	AA	AA	AA	AA	AG	AA	GG	GG	AA	AA	AA	AA	AA	GG	AA	AA	AA	AA	AA	AA	AA	AA	AA
JHI-Hv50k-2016-52061	GG	GG	GG	GG	GG	GG	GG	GG	GG	GG	GG	GG	GG	AA	AA	GG	AA	GG	AA	GG	GG	GG	AA	GG	GG	AA	GG	GG	GG	GG	AG	GG	AA	AA	GG	GG	GG	GG	GG	AA	GG	GG	GG	GG	GG	GG	GG	GG	GG
BOPA1_4978-1030	GG	GG	GG	GG	AG	GG	GG	GG	GG	GG	GG	GG	GG	AA	AA	GG	AA	GG	AA	GG	GG	GG	AA	GG	GG	AA	GG	GG	GG	GG	AG	GG	GG	GG	GG	GG	GG	GG	GG	AA	GG	GG	GG	GG	GG	GG	GG	GG	GG
JHI-Hv50k-2016-52080	TT	TT	TT	TT	TT	TT	TT	TT	TT	TT	TT	TT	TT	CC	CC	TT	CC	TT	CC	TT	TT	TT	CC	TT	TT	CC	TT	TT	TT	TT	CT	TT	TT	TT	TT	TT	TT	TT	TT	CC	TT	TT	TT	TT	TT	TT	TT	TT	TT
JHI-Hv50k-2016-52082	AA	AA	AA	AA	AA	AA	AA	AA	AA	AA	AA	AA	AA	GG	GG	AA	GG	AA	GG	AA	AA	GG	GG	GG	AA	GG	AA	AA	AA	AA	AG	AA	GG	GG	AA	AA	AA	AA	AA	GG	AA	AA	AA	AA	AA	AA	AA	AA	AA
SCRI_RS_162765	CC	CC	CC	CC	NN	CC	CC	CC	CC	CC	CC	CC	CC	TT	TT	CC	TT	CC	TT	CC	CC	CC	TT	CC	CC	TT	CC	CC	CC	CC	CT	CC	CC	CC	CC	CC	CC	CC	CC	TT	CC	CC	CC	CC	CC	CC	CC	CC	CC
SCRI_RS_165588	TT	TT	TT	TT	TT	TT	TT	TT	TT	TT	TT	TT	TT	CC	CC	TT	CC	TT	CC	TT	TT	CC	CC	CC	TT	CC	TT	TT	TT	TT	CT	TT	CC	CC	TT	TT	TT	TT	TT	CC	TT	TT	TT	TT	TT	TT	TT	TT	TT
JHI-Hv50k-2016-52108	AA	NN	AA	AA	AA	AA	AA	AA	AA	AA	AA	NN	AA	CC	CC	NN	CC	AA	CC	AA	AA	AA	CC	AA	AA	CC	AA	AA	AA	AA	CC	AA	CC	CC	AA	AA	AA	AA	AA	CC	AA	AA	AA	AA	AA	AA	AA	AA	NN
JHI-Hv50k-2016-52119	AA	AA	AA	AA	AA	AA	AA	AA	AA	AA	AA	AA	AA	AA	AA	AA	AA	AA	AA	AA	AA	AA	AA	AA	AA	AA	AA	AA	AA	AA	AA	AA	GG	GG	AA	AA	AA	AA	AA	AA	AA	AA	AA	AA	AA	AA	AA	AA	AA
BOPA1_677-411	AA	AA	AA	AA	AA	AA	AA	AA	AA	AA	AA	AA	AA	AA	AA	AA	AA	AA	AA	AA	AA	AA	AA	AA	AA	AA	AA	AA	AA	AA	AA	AA	AA	AA	AA	AA	AA	AA	AA	AA	AA	AA	AA	AA	AA	AA	AA	AA	AA
JHI-Hv50k-2016-52208	CC	CC	CC	CC	CC	CC	CC	CC	CC	CC	CC	CC	CC	CC	CC	CC	CC	CC	CC	CC	CC	CC	CC	CC	CC	CC	CC	CC	CC	CC	CC	CC	CC	CC	CC	CC	CC	CC	CC	CC	CC	CC	CC	CC	CC	CC	CC	CC	CC
JHI-Hv50k-2016-52204	AA	AA	AA	AA	AA	AA	AA	AA	AA	AA	AA	AA	AA	AA	AA	AA	AA	AA	AA	GG	AA	AA	AA	AA	AA	AA	AA	AA	AA	AA	AA	AA	AA	AA	AA	AA	AA	AA	AA	AA	AA	AA	AA	AA	AA	AA	AA	AA	AA
BOPA2_12_31377	CC	CC	CC	CC	CC	CC	CC	CC	CC	CC	CC	CC	CC	CC	CC	CC	CC	CC	CC	CC	CC	CC	CC	CC	CC	CC	CC	CC	CC	CC	CC	CC	GG	GG	CC	CC	CC	CC	CC	CC	CC	CC	CC	CC	CC	CC	CC	CC	CC
BOPA2_12_30403	AA	AA	AA	AA	AA	AA	AA	AA	AA	AA	AA	AA	AA	AA	AA	AA	AA	AA	AA	AA	AA	AA	AA	AA	AA	AA	AA	AA	AA	AA	AA	AA	GG	GG	AA	AA	AA	AA	AA	AA	AA	AA	AA	AA	AA	AA	AA	AA	AA
JHI-Hv50k-2016-52276	TT	TT	TT	TT	TT	TT	TT	TT	TT	TT	TT	TT	TT	TT	TT	TT	TT	TT	TT	TT	TT	CC	TT	CC	TT	TT	TT	TT	TT	TT	TT	TT	TT	TT	TT	TT	TT	TT	TT	TT	TT	TT	TT	TT	TT	TT	TT	TT	TT
JHI-Hv50k-2016-52267	CC	CC	CC	CC	CC	CC	CC	CC	CC	CC	CC	CC	CC	CC	CC	CC	CC	CC	CC	CC	CC	TT	CC	TT	CC	CC	CC	CC	CC	CC	CC	CC	TT	TT	CC	CC	CC	CC	CC	CC	CC	CC	CC	CC	CC	CC	CC	CC	CC
BOPA1_6201-1190	GG	GG	GG	GG	GG	GG	GG	GG	GG	GG	GG	GG	GG	GG	GG	GG	GG	GG	GG	GG	GG	GG	GG	GG	GG	GG	GG	GG	GG	GG	GG	GG	GG	GG	GG	GG	GG	GG	GG	GG	GG	GG	GG	GG	GG	GG	GG	GG	GG
JHI-Hv50k-2016-52321	AA	AA	AA	AA	AA	AA	AA	AA	AA	AA	AA	AA	AA	AA	AA	AA	AA	AA	AA	AA	AA	GG	AA	GG	AA	AA	AA	AA	AA	AA	AA	AA	GG	GG	AA	AA	AA	AA	AA	AA	AA	AA	AA	AA	AA	AA	AA	AA	AA
SCRI_RS_135092	TT	TT	TT	TT	TT	TT	TT	TT	TT	CC	TT	TT	TT	TT	TT	TT	TT	TT	TT	CC	TT	TT	TT	TT	TT	TT	TT	TT	TT	TT	TT	TT	TT	TT	TT	CT	CC	TT	TT	TT	CC	TT	CC	TT	TT	CC	TT	TT	TT
JHI-Hv50k-2016-52435	AA	GG	AA	AA	AA	AA	AG	AA	AA	AA	AA	GG	AA	AA	AA	GG	AA	AA	AA	GG	AA	GG	AA	GG	AA	AA	AA	GG	AA	AG	AG	AA	GG	GG	AA	GG	GG	AA	AA	AA	AA	GG	AA	AA	AA	AA	AA	AA	GG
JHI-Hv50k-2016-52420	GG	GG	AA	GG	GG	AA	AG	GG	GG	AA	GG	GG	GG	AA	AA	GG	AA	GG	AA	GG	GG	AA	AA	AA	AA	AA	GG	GG	GG	GG	AG	AA	AA	AA	GG	GG	GG	AG	GG	AA	AA	GG	GG	GG	AA	GG	AA	GG	GG
BOPA2_12_10207	AA	GG	AA	AA	AA	AA	NN	AA	AA	AA	AA	GG	AA	AA	AA	GG	AA	AA	AA	GG	AA	GG	AA	GG	AA	AA	AA	GG	AA	AG	AG	AA	GG	GG	AA	GG	GG	AA	AA	AA	AA	GG	AA	AA	AA	AA	AA	AA	GG
BOPA1_ConsensusGBS0361-5	GG	AA	GG	GG	GG	GG	AG	GG	GG	GG	GG	AA	GG	GG	GG	AA	GG	GG	GG	AA	GG	GG	GG	GG	GG	GG	GG	AA	GG	AG	AG	GG	GG	GG	GG	AA	AA	GG	GG	GG	GG	AA	GG	GG	GG	GG	GG	GG	AA
JHI-Hv50k-2016-52352	GG	AA	GG	GG	GG	GG	AG	GG	GG	GG	GG	AA	GG	GG	GG	AA	GG	GG	GG	AA	GG	AA	GG	AA	GG	GG	GG	AA	GG	AG	AG	GG	AA	AA	GG	AA	AA	GG	GG	GG	GG	AA	GG	GG	GG	GG	GG	GG	AA
JHI-Hv50k-2016-52324	GG	AA	GG	GG	GG	GG	AG	GG	GG	GG	GG	AA	GG	GG	GG	AA	GG	GG	GG	AA	GG	AA	GG	AA	GG	GG	GG	AA	GG	AG	AG	GG	AA	AA	GG	AA	AA	GG	GG	GG	GG	AA	GG	GG	GG	GG	GG	GG	AA
JHI-Hv50k-2016-52493	GG	GG	GG	GG	GG	GG	GG	GG	GG	GG	GG	GG	GG	GG	GG	GG	GG	GG	GG	GG	GG	GG	GG	GG	GG	GG	GG	GG	GG	GG	GG	GG	GG	GG	GG	GG	GG	GG	GG	GG	GG	GG	GG	GG	GG	GG	GG	GG	GG
SCRI_RS_160475	AA	AA	AA	AA	AA	AA	AA	AA	AA	AA	AA	AA	AA	AA	AA	AA	AA	AA	AA	AA	AA	GG	AA	GG	AA	AA	AA	AA	AA	AA	AA	AA	AA	AA	AA	AA	AA	AA	AA	AA	AA	AA	AA	AA	AA	AA	AA	AA	AA
JHI-Hv50k-2016-52585	TT	TT	TT	TT	TT	TT	TT	TT	TT	TT	TT	TT	TT	TT	TT	TT	TT	TT	TT	TT	TT	GG	TT	GG	TT	TT	TT	TT	TT	TT	TT	TT	GG	GG	TT	TT	TT	TT	TT	TT	TT	TT	TT	TT	TT	TT	TT	TT	TT
BOPA1_4393-1078	GG	GG	GG	GG	GG	GG	GG	GG	GG	GG	GG	GG	GG	GG	GG	GG	GG	GG	GG	GG	GG	GG	GG	GG	GG	GG	GG	GG	GG	GG	GG	GG	GG	GG	GG	GG	GG	GG	GG	GG	GG	GG	GG	GG	GG	GG	GG	GG	GG
JHI-Hv50k-2016-52608	AA	AA	AA	AA	AA	AA	AA	AA	AA	AA	AA	AA	AA	AA	AA	AA	AA	AA	AA	AA	AA	AA	AA	AA	AA	AA	AA	AA	AA	AA	AA	AA	AA	AA	AA	AA	AA	AA	AA	AA	AA	AA	AA	AA	AA	AA	AA	AA	AA
JHI-Hv50k-2016-52638	CC	CC	CC	CC	CC	CC	CC	CC	CC	CT	CC	CC	CC	CC	CC	CC	CC	CC	CC	CC	CC	CC	CC	CC	CC	CC	CC	CC	CC	CC	CC	CC	CC	CC	CC	CC	CC	CC	CC	CC	CC	CC	CC	CC	CC	CC	CC	CC	CC
JHI-Hv50k-2016-52626	TT	TT	TT	TT	TT	TT	TT	TT	TT	CT	TT	TT	TT	TT	TT	TT	TT	TT	TT	TT	TT	TT	TT	TT	TT	TT	TT	CC	TT	TT	TT	TT	TT	TT	TT	TT	TT	TT	TT	TT	TT	TT	TT	TT	TT	TT	TT	TT	TT
JHI-Hv50k-2016-52623	GG	GG	GG	GG	GG	GG	GG	GG	GG	AG	GG	GG	GG	GG	GG	GG	GG	GG	GG	GG	GG	GG	GG	GG	GG	GG	GG	AA	GG	GG	GG	GG	GG	GG	GG	GG	GG	GG	GG	GG	GG	GG	GG	GG	GG	GG	GG	GG	GG
JHI-Hv50k-2016-52622	CC	CC	CC	CC	CC	CC	CC	CC	CC	CC	CC	CC	CC	CC	CC	CC	CC	CC	CC	CC	CC	CC	CC	CC	CC	CC	CC	CC	CC	CC	CC	CC	CC	CC	CC	CC	CC	CC	CC	CC	CC	CC	CC	CC	CC	CC	CC	CC	CC
BOPA1_1298-1450	GG	GG	GG	GG	GG	GG	GG	GG	GG	GG	GG	GG	GG	GG	GG	GG	GG	GG	GG	GG	GG	GG	GG	GG	GG	GG	GG	GG	GG	GG	GG	GG	GG	GG	GG	GG	GG	GG	GG	GG	GG	GG	GG	GG	GG	GG	GG	GG	GG
JHI-Hv50k-2016-52781	AA	AA	AA	AA	AA	AA	AA	AA	AA	AG	AA	AA	AA	AA	AA	AA	AA	AA	AA	AA	AA	AA	AA	AA	AA	AA	AA	GG	AA	AA	AA	AA	AA	AA	AA	AA	AA	AA	AA	AA	AA	AA	AA	AA	AA	AA	AA	AA	AA
JHI-Hv50k-2016-52902	AA	AA	AA	AA	AA	AA	AA	AA	AA	AG	AA	AA	AA	AA	AA	AA	AA	AA	AA	AA	AA	AA	AA	AA	AA	AA	AA	AA	AA	AA	AA	AA	AA	AA	AA	AA	AA	AA	AA	AA	AA	AA	AA	AA	AA	AA	AA	AA	AA
BOPA2_12_10808	GG	GG	GG	GG	GG	GG	GG	GG	GG	GG	GG	GG	GG	GG	GG	GG	GG	GG	GG	GG	GG	GG	GG	GG	GG	GG	GG	GG	GG	GG	GG	GG	GG	GG	GG	GG	GG	GG	GG	GG	GG	GG	GG	GG	GG	GG	GG	GG	GG
JHI-Hv50k-2016-52830	AA	AA	AA	AA	AA	AA	AA	AA	AA	AA	AA	AA	AA	AA	AA	AA	AA	AA	AA	AA	AA	AA	AA	AA	AA	AA	AA	AA	AA	AA	AA	AA	AA	AA	AA	AA	AA	AA	AA	AA	AA	AA	AA	AA	AA	AA	AA	AA	AA
JHI-Hv50k-2016-52874	AA	AA	AA	AA	AA	AA	AA	AA	AA	NN	AA	AA	AA	AA	AA	AA	AA	AA	AA	AA	AA	AA	AA	AA	AA	AA	AA	AA	AA	AA	AA	AA	AA	AA	AA	AA	AA	AA	AA	AA	AA	AA	AA	AA	AA	AA	AA	AA	AA
BOPA2_12_31387	GG	GG	GG	GG	GG	GG	GG	GG	GG	AG	GG	GG	GG	GG	GG	GG	GG	GG	GG	GG	GG	GG	GG	GG	GG	GG	GG	GG	GG	GG	GG	GG	GG	GG	GG	GG	GG	GG	GG	GG	GG	GG	GG	GG	GG	GG	GG	GG	GG
JHI-Hv50k-2016-52879	TT	TT	TT	TT	TT	TT	TT	TT	TT	CT	TT	TT	TT	TT	TT	TT	TT	TT	TT	TT	TT	TT	TT	TT	TT	TT	TT	TT	TT	TT	TT	TT	TT	TT	TT	TT	TT	TT	TT	TT	TT	TT	TT	TT	TT	TT	TT	TT	TT
JHI-Hv50k-2016-52977	CC	CC	CC	CC	CC	CC	CC	CC	CC	CC	CC	CC	CC	CC	CC	CC	CC	CC	CC	CC	CC	CC	CC	CC	CC	CC	CC	CC	CC	CC	CC	CC	CC	CC	CC	CC	CC	CC	CC	CC	CC	CC	CC	CC	CC	CC	CC	CC	CC
JHI-Hv50k-2016-52999	AA	AA	AA	AA	AA	AA	AA	AA	AA	AA	AA	AA	AA	AA	AA	AA	AA	AA	AA	AA	AA	AA	AA	AA	AA	AA	AA	AA	AA	AA	AA	AA	AA	AA	AA	AA	AA	AA	AA	AA	AA	AA	AA	AA	AA	AA	AA	AA	AA
BOPA2_12_30649	AA	AA	AA	AA	AA	AA	AA	AA	AA	AG	AA	AA	AA	AA	AA	AA	AA	AA	AA	AA	AA	AA	AA	AA	AA	AA	AA	AA	AA	AA	AA	AA	AA	AA	AA	AA	AA	AA	AA	AA	AA	AA	AA	AA	AA	AA	AA	AA	AA
JHI-Hv50k-2016-53046	TT	TT	TT	TT	TT	TT	TT	TT	TT	TT	TT	TT	TT	TT	TT	TT	TT	TT	TT	TT	TT	TT	TT	TT	TT	TT	TT	GG	TT	TT	TT	TT	GG	GG	TT	TT	TT	TT	TT	TT	TT	TT	TT	TT	TT	TT	TT	TT	TT
JHI-Hv50k-2016-53074	CC	CC	CC	CC	CC	CC	CC	CC	CC	CC	CC	CC	CC	CC	CC	CC	CC	CC	CC	CC	CC	CC	CC	CC	CC	CC	CC	TT	CC	CC	CC	CC	TT	TT	CC	CC	CC	CC	CC	CC	CC	CC	CC	CC	CC	CC	CC	CC	CC
BOPA2_12_10693	GG	GG	GG	GG	GG	GG	GG	GG	GG	GG	GG	GG	GG	GG	GG	GG	GG	GG	GG	GG	GG	GG	GG	GG	GG	GG	GG	AA	GG	GG	GG	GG	AA	AA	GG	GG	GG	GG	GG	GG	GG	GG	GG	GG	GG	GG	GG	GG	GG
JHI-Hv50k-2016-53143	CC	CC	CC	CC	CC	CC	CC	CC	CC	CT	CC	CC	CC	CC	CC	CC	CC	CC	CC	CC	CC	CC	CC	CC	CC	CC	CC	TT	CC	CC	CC	CC	TT	TT	CC	CC	CC	CC	CC	CC	CC	CC	CC	CC	CC	CC	CC	CC	CC
JHI-Hv50k-2016-53186	TT	TT	TT	TT	TT	TT	TT	TT	TT	CT	TT	TT	TT	TT	TT	TT	TT	TT	TT	TT	TT	TT	TT	TT	TT	TT	TT	CC	TT	TT	TT	TT	CC	CC	TT	TT	TT	TT	TT	TT	TT	TT	TT	TT	TT	TT	TT	TT	TT
JHI-Hv50k-2016-53193	GG	GG	GG	GG	GG	GG	GG	GG	GG	AG	GG	GG	GG	GG	GG	GG	GG	GG	GG	GG	GG	GG	GG	GG	GG	GG	GG	GG	GG	GG	GG	GG	GG	GG	GG	GG	GG	GG	GG	GG	GG	GG	GG	GG	GG	GG	GG	GG	GG
SCRI_RS_182326	GG	GG	GG	GG	GG	GG	GG	GG	GG	AA	GG	GG	GG	GG	GG	GG	GG	GG	GG	AA	GG	GG	GG	AG	GG	GG	GG	GG	GG	GG	GG	GG	GG	GG	GG	GG	AA	GG	GG	GG	AA	GG	GG	GG	GG	AA	GG	GG	GG
JHI-Hv50k-2016-53246	GG	AA	GG	GG	NN	GG	GG	GG	GG	AG	GG	GG	GG	AA	AA	GG	AA	GG	AA	GG	GG	GG	AA	GG	AA	AA	GG	AA	GG	GG	AG	GG	AA	AA	GG	GG	GG	GG	GG	AA	GG	GG	GG	GG	GG	GG	GG	GG	GG
JHI-Hv50k-2016-53236	AA	GG	AA	AA	AA	AA	AA	AA	AA	AA	AA	AA	AA	GG	GG	AA	GG	AA	GG	AA	AA	AA	GG	AA	GG	GG	AA	AA	AA	AA	AG	AA	AA	AA	AA	AA	AA	AA	AA	GG	AA	AA	AA	AA	AA	AA	AA	AA	AA
JHI-Hv50k-2016-53235	GG	GG	GG	GG	GG	GG	GG	GG	GG	GG	GG	GG	GG	GG	GG	GG	GG	GG	GG	GG	GG	GG	GG	GG	GG	GG	GG	AA	GG	GG	GG	GG	AA	AA	GG	GG	GG	GG	GG	GG	GG	GG	GG	GG	GG	GG	GG	GG	GG
JHI-Hv50k-2016-53360	GG	GG	GG	GG	GG	GG	GG	GG	GG	GG	GG	GG	GG	GG	GG	GG	GG	GG	GG	GG	GG	GG	GG	GG	GG	GG	GG	GG	GG	GG	GG	GG	GG	GG	GG	GG	GG	GG	GG	GG	GG	GG	GG	GG	GG	GG	GG	GG	GG
JHI-Hv50k-2016-53353	GG	AA	GG	GG	NN	GG	GG	GG	GG	AG	GG	AA	GG	AA	AA	AA	AA	GG	AA	GG	GG	GG	AA	GG	AA	AA	GG	AA	GG	GG	AG	GG	AA	AA	GG	GG	GG	GG	GG	AA	GG	GG	GG	GG	GG	GG	GG	GG	GG
BOPA1_ABC00875-1-3-436	GG	GG	GG	GG	GG	GG	GG	GG	GG	AG	GG	GG	GG	GG	GG	GG	GG	GG	GG	GG	GG	GG	GG	GG	GG	GG	GG	GG	GG	GG	GG	GG	GG	GG	GG	GG	GG	GG	GG	GG	GG	GG	GG	GG	GG	GG	GG	GG	GG
JHI-Hv50k-2016-53405	GG	GG	GG	GG	GG	GG	GG	GG	GG	AG	GG	GG	GG	GG	GG	GG	GG	GG	GG	GG	GG	GG	GG	GG	GG	GG	GG	GG	GG	GG	GG	GG	GG	GG	GG	GG	GG	GG	GG	GG	GG	GG	GG	GG	GG	GG	GG	GG	GG
SCRI_RS_176644	AA	AA	AA	AA	AA	AA	AA	AA	AA	GG	AA	AA	AA	AA	AA	AA	AA	AA	AA	GG	AA	AA	AA	AG	AA	AA	AA	AA	AA	AA	AA	AA	AA	AA	AA	AA	GG	AA	AA	AA	GG	AA	AA	AA	AA	GG	AA	AA	AA
SCRI_RS_130577	GG	AA	GG	GG	NN	GG	GG	GG	GG	GG	GG	GG	GG	AA	AA	GG	AA	GG	AA	GG	GG	GG	AA	GG	AA	AA	GG	GG	GG	GG	AG	GG	GG	GG	GG	GG	GG	GG	GG	AA	GG	GG	GG	GG	GG	GG	GG	GG	GG
BOPA1_7381-1292	GG	GG	GG	GG	GG	GG	GG	GG	GG	GG	GG	GG	GG	GG	GG	GG	GG	GG	GG	GG	GG	GG	GG	GG	GG	GG	GG	GG	GG	GG	GG	GG	GG	GG	GG	GG	GG	GG	GG	GG	GG	GG	GG	GG	GG	GG	GG	GG	GG
JHI-Hv50k-2016-53420	GG	GG	GG	GG	GG	GG	GG	GG	GG	GG	GG	GG	GG	GG	GG	GG	GG	GG	GG	GG	GG	GG	GG	GG	GG	GG	GG	AA	GG	GG	GG	GG	GG	GG	GG	GG	GG	GG	GG	GG	GG	GG	GG	GG	GG	GG	GG	GG	GG
JHI-Hv50k-2016-53427	GG	GG	GG	GG	GG	GG	GG	GG	GG	GG	GG	GG	GG	GG	GG	GG	GG	GG	GG	GG	GG	GG	GG	GG	GG	GG	GG	AA	GG	GG	GG	GG	GG	GG	GG	GG	GG	GG	GG	GG	GG	GG	GG	GG	GG	GG	GG	GG	GG
JHI-Hv50k-2016-53448	GG	GG	GG	GG	GG	GG	GG	GG	GG	GG	GG	GG	GG	GG	GG	GG	GG	GG	GG	GG	GG	GG	GG	GG	GG	GG	GG	GG	GG	GG	GG	GG	GG	GG	GG	GG	GG	GG	GG	GG	GG	GG	GG	GG	GG	GG	GG	GG	GG
JHI-Hv50k-2016-53484	GG	GG	GG	GG	GG	GG	GG	GG	GG	GG	GG	GG	GG	GG	GG	GG	GG	GG	GG	GG	GG	GG	GG	GG	GG	GG	GG	GG	GG	GG	GG	GG	GG	GG	GG	GG	GG	GG	GG	GG	GG	GG	GG	GG	GG	GG	GG	GG	GG
JHI-Hv50k-2016-53508	CC	CC	CC	CC	CC	TT	CT	CC	CC	CC	CC	CC	CC	CC	CC	CC	CC	CC	CC	CC	CC	CC	CC	CC	CC	CC	CC	CC	CC	CC	CC	CC	CC	CC	CC	CC	CC	CT	CC	CC	CC	CC	CC	CC	CC	CC	TT	CC	CC
SCRI_RS_167578	TT	TT	TT	TT	TT	CC	CT	TT	TT	TT	TT	TT	TT	TT	TT	TT	TT	TT	TT	TT	TT	TT	TT	TT	TT	TT	TT	TT	TT	TT	TT	TT	TT	TT	TT	TT	TT	CT	TT	TT	TT	TT	TT	TT	TT	TT	CC	TT	TT
BOPA2_12_30444	CC	CC	CC	CC	CC	AA	AC	CC	CC	CC	CC	CC	CC	CC	CC	CC	CC	CC	CC	CC	CC	CC	CC	CC	CC	CC	CC	CC	CC	CC	CC	CC	CC	CC	CC	CC	CC	AC	CC	CC	CC	CC	CC	CC	CC	CC	AA	CC	CC
SCRI_RS_153450	TT	TT	TT	TT	TT	CC	CT	TT	TT	TT	TT	TT	TT	TT	TT	TT	TT	TT	TT	TT	TT	TT	TT	TT	TT	TT	TT	TT	TT	TT	TT	TT	TT	TT	TT	TT	TT	CT	TT	TT	TT	TT	TT	TT	TT	TT	CC	TT	TT
JHI-Hv50k-2016-53766	GG	GG	GG	GG	GG	AA	AG	GG	GG	GG	GG	GG	GG	GG	GG	GG	GG	GG	GG	GG	GG	GG	GG	GG	GG	GG	GG	GG	GG	GG	GG	GG	GG	GG	GG	GG	GG	AG	GG	GG	GG	GG	GG	GG	GG	GG	AA	GG	GG
JHI-Hv50k-2016-53678	AA	AA	AA	AA	AA	GG	AG	AA	AA	AA	AA	AA	AA	AA	AA	AA	AA	AA	AA	AA	AA	AA	AA	AA	AA	AA	AA	AA	AA	AA	AA	AA	AA	AA	AA	AA	AA	AG	AA	AA	AA	AA	AA	AA	AA	AA	GG	AA	AA
JHI-Hv50k-2016-53803	TT	TT	TT	TT	TT	CC	CT	TT	TT	TT	TT	TT	TT	TT	TT	TT	TT	TT	TT	TT	TT	TT	TT	TT	TT	TT	TT	TT	TT	TT	TT	TT	TT	TT	TT	TT	TT	CT	TT	TT	TT	TT	TT	TT	TT	TT	CC	TT	TT
JHI-Hv50k-2016-53816	CC	CC	CC	CC	CC	TT	CT	CC	CC	CC	CC	CC	CC	CC	CC	CC	CC	CC	CC	CC	CC	CC	CC	CC	CC	CC	CC	CC	CC	CC	CC	CC	CC	CC	CC	CC	CC	CT	CC	CC	CC	CC	CC	CC	CC	CC	TT	CC	CC
JHI-Hv50k-2016-53857	GG	GG	GG	GG	GG	AA	AG	GG	GG	GG	GG	GG	GG	GG	GG	GG	GG	GG	GG	GG	GG	GG	GG	GG	GG	GG	GG	GG	GG	GG	GG	GG	GG	GG	GG	GG	GG	AG	GG	GG	GG	GG	GG	GG	GG	GG	AA	GG	GG
JHI-Hv50k-2016-53963	TT	TT	CC	CC	CT	CC	CC	TT	CC	CC	TT	TT	TT	TT	TT	TT	TT	TT	TT	CC	TT	CC	TT	TT	TT	TT	CC	TT	TT	CC	CC	CC	TT	TT	TT	CC	CC	CC	CC	CC	TT	CC	CC	CC	TT	TT	CC	CC	CC
JHI-Hv50k-2016-53930	AA	AA	GG	AG	GG	GG	GG	AA	GG	GG	AA	AA	AA	AA	AA	AA	AA	AA	AA	GG	AA	GG	AA	AA	AA	AA	GG	AA	AA	GG	AG	GG	GG	GG	AA	GG	GG	GG	GG	AA	AA	AA	GG	GG	AA	AA	GG	GG	GG
JHI-Hv50k-2016-53920	CC	CC	AA	AA	NN	AA	AA	CC	AA	AA	CC	CC	CC	CC	CC	CC	CC	CC	CC	AA	CC	AA	CC	CC	CC	CC	AA	CC	CC	AA	AA	AA	CC	CC	CC	AA	AA	AA	AA	AA	CC	AA	AA	AA	CC	CC	AA	AA	AA
SCRI_RS_207416	TT	TT	CC	CC	CC	CC	CC	TT	CC	CC	TT	TT	TT	TT	TT	TT	TT	TT	TT	CC	TT	CC	TT	TT	TT	TT	CC	TT	TT	CC	CC	CC	CC	CC	TT	CC	CC	CC	CC	CC	TT	CC	CC	CC	TT	TT	CC	CC	CC
JHI-Hv50k-2016-54041	CC	CC	TT	TT	NN	TT	TT	CC	TT	TT	CC	CC	CC	CC	CC	CC	CC	CC	CC	TT	CC	TT	CC	CC	CC	CC	TT	CC	CC	TT	TT	TT	CC	CC	CC	TT	TT	TT	TT	TT	CC	TT	TT	TT	CC	CC	TT	TT	TT
JHI-Hv50k-2016-54180	TT	TT	GG	GG	NN	GG	GG	TT	GG	GG	TT	TT	TT	TT	TT	TT	TT	TT	TT	GG	TT	GG	TT	TT	TT	TT	GG	TT	TT	GG	GG	GG	GG	GG	TT	GG	GG	GG	GG	GG	TT	GG	GG	GG	TT	TT	GG	GG	GG
SCRI_RS_196025	GG	GG	GG	GG	GG	GG	GG	GG	GG	CG	GG	GG	GG	GG	GG	GG	GG	GG	GG	CC	GG	GG	GG	GG	GG	GG	GG	GG	GG	GG	CG	GG	GG	GG	GG	GG	GG	GG	GG	GG	GG	GG	GG	GG	GG	GG	GG	GG	GG
JHI-Hv50k-2016-54263	AA	GG	AA	AA	AA	AA	AA	AA	AA	AA	GG	AA	AA	GG	GG	AA	GG	AA	GG	AA	AA	AA	GG	GG	GG	GG	AA	GG	AA	AA	AA	AA	AA	AA	AA	AA	AA	AA	AA	AA	AA	AA	AA	AA	AA	AA	AA	AA	AA
JHI-Hv50k-2016-54302	AA	AA	CC	CC	CC	CC	CC	AA	CC	CC	AA	CC	AA	AA	AA	CC	AA	AA	AA	CC	AA	CC	AA	AA	AA	AA	CC	AA	AA	CC	CC	CC	AA	AA	AA	CC	CC	CC	CC	CC	AA	CC	CC	CC	AA	AA	CC	CC	CC
SCRI_RS_138629	GG	GG	AA	AA	AA	AA	AA	GG	AA	AA	GG	AA	GG	GG	GG	AA	GG	GG	GG	AA	GG	AA	GG	GG	GG	GG	AA	GG	GG	AA	AA	AA	GG	GG	GG	AA	AA	AA	AA	AA	GG	AA	AA	AA	GG	GG	AA	AA	AA
JHI-Hv50k-2016-54355	TT	GG	GG	GG	GG	GG	GG	TT	GG	GG	GG	GG	TT	GG	GG	GG	GG	TT	GG	GG	TT	GG	GG	GG	GG	GG	GG	GG	TT	GG	GG	GG	GG	GG	TT	GG	GG	GG	GG	GG	TT	GG	GG	GG	TT	TT	GG	GG	GG
JHI-Hv50k-2016-54358	CC	CC	AA	AA	AA	AA	AA	CC	AA	AA	CC	AA	CC	CC	CC	AA	CC	CC	CC	AA	CC	AA	CC	CC	CC	CC	AA	CC	CC	AA	AA	AA	AA	AA	CC	AA	AA	AA	AA	AA	CC	AA	AA	AA	CC	CC	AA	AA	AA
SCRI_RS_196448	CC	CC	TT	TT	TT	TT	TT	CC	TT	TT	CC	TT	CC	CC	CC	TT	CC	CC	CC	TT	CC	TT	CC	CC	CC	CC	TT	CC	CC	TT	TT	TT	CC	CC	CC	TT	TT	TT	TT	TT	CC	TT	TT	TT	CC	CC	TT	TT	TT
JHI-Hv50k-2016-54428	AA	AA	GG	GG	GG	GG	GG	AA	GG	GG	AA	GG	AA	AA	AA	GG	AA	AA	AA	GG	AA	GG	AA	AA	AA	AA	GG	AA	AA	GG	GG	GG	GG	GG	AA	GG	GG	GG	GG	GG	AA	GG	GG	GG	AA	AA	GG	GG	GG
BOPA1_4578-899	CC	CC	CC	CC	CC	CC	CC	CC	AA	AA	CC	CC	CC	CC	CC	CC	CC	CC	CC	AA	CC	CC	CC	AC	CC	CC	CC	CC	CC	AC	CC	CC	CC	CC	CC	CC	AA	CC	CC	CC	AA	CC	CC	CC	CC	AA	CC	CC	CC
JHI-Hv50k-2016-54459	TT	TT	TT	TT	TT	TT	TT	TT	TT	TT	TT	TT	TT	TT	TT	TT	TT	TT	TT	TT	TT	TT	TT	TT	TT	TT	TT	TT	TT	TT	TT	TT	TT	TT	TT	TT	TT	TT	TT	TT	TT	TT	TT	TT	TT	TT	TT	TT	TT
JHI-Hv50k-2016-54462	TT	GG	GG	GG	GG	GG	GG	TT	GG	GG	GG	GG	TT	GG	GG	GG	GG	TT	GG	GG	TT	GG	GG	GG	GG	GG	GG	GG	TT	GG	GG	GG	GG	GG	TT	GG	GG	GG	GG	GG	TT	GG	GG	GG	TT	TT	GG	GG	GG
JHI-Hv50k-2016-54468	TT	CC	CC	CC	CC	CC	CC	TT	CC	CC	CC	CC	TT	CC	CC	CC	CC	TT	CC	CC	TT	CC	CC	CC	CC	CC	CC	CC	TT	CC	CC	CC	CC	CC	TT	CC	CC	CC	CC	CC	TT	CC	CC	CC	TT	TT	CC	CC	CC
SCRI_RS_165886	GG	AA	AA	AA	AA	AA	AA	GG	AA	AA	AA	AA	GG	AA	AA	AA	AA	GG	AA	AA	GG	AA	AA	AA	AA	AA	AA	AA	GG	AA	AA	AA	AA	AA	GG	AA	AA	AA	AA	AA	GG	AA	AA	AA	GG	GG	AA	AA	AA
SCRI_RS_206532	AA	CC	CC	CC	CC	CC	CC	AA	CC	CC	CC	CC	AA	CC	CC	CC	CC	AA	CC	CC	AA	CC	CC	CC	CC	CC	CC	CC	AA	CC	CC	CC	CC	CC	AA	CC	CC	CC	CC	CC	AA	CC	CC	CC	AA	AA	CC	CC	CC
JHI-Hv50k-2016-54529	TT	CC	CC	CC	CC	CC	CC	TT	CC	CC	CC	CC	TT	CC	CC	CC	CC	TT	CC	CC	TT	CC	CC	CC	CC	CC	CC	CC	TT	CC	CC	CC	CC	CC	TT	CC	CC	CC	CC	CC	TT	CC	CC	CC	TT	TT	CC	CC	CC
JHI-Hv50k-2016-54542	CC	CC	CC	CC	CC	CC	CC	CC	CC	CC	CC	CC	CC	CC	CC	CC	CC	CC	CC	CC	CC	CC	CC	CC	CC	CC	CC	CC	CC	CC	CC	CC	CC	CC	CC	CC	CC	CC	CC	CC	CC	CC	CC	CC	CC	CC	CC	CC	CC
JHI-Hv50k-2016-54586	CC	CC	CC	CC	CC	CC	CC	CC	CC	CC	CC	CC	CC	CC	CC	CC	CC	CC	CC	CC	CC	CC	CC	CC	CC	CC	CC	CC	CC	CC	CC	CC	CC	CC	CC	CC	CC	CC	CC	CC	CC	CC	CC	CC	CC	CC	CC	CC	CC
JHI-Hv50k-2016-54613	TT	CC	TT	TT	NN	TT	TT	TT	TT	TT	CC	TT	TT	CC	CC	TT	CC	TT	CC	TT	TT	TT	CC	CC	CC	CC	TT	CC	TT	TT	TT	TT	TT	TT	TT	TT	TT	TT	TT	TT	TT	TT	TT	TT	TT	TT	TT	TT	TT
JHI-Hv50k-2016-54629	AA	GG	AA	AA	NN	AA	AA	AA	AA	AA	GG	AA	AA	GG	GG	AA	GG	AA	GG	AA	AA	AA	GG	GG	GG	GG	AA	GG	AA	AA	AA	AA	AA	AA	AA	AA	AA	AA	AA	AA	AA	AA	AA	AA	AA	AA	AA	AA	AA
JHI-Hv50k-2016-54655	GG	AA	GG	GG	GG	GG	GG	GG	GG	GG	AA	GG	GG	AA	AA	GG	AA	GG	AA	GG	GG	GG	AA	AA	AA	AA	GG	AA	GG	GG	GG	GG	GG	GG	GG	GG	GG	GG	GG	GG	GG	GG	GG	GG	GG	GG	GG	GG	GG
JHI-Hv50k-2016-54694	GG	AA	GG	GG	NN	GG	GG	GG	GG	GG	AA	GG	GG	AA	AA	GG	AA	GG	AA	GG	GG	GG	AA	AA	AA	AA	GG	AA	GG	GG	GG	GG	GG	GG	GG	GG	GG	GG	GG	GG	GG	GG	GG	GG	GG	GG	GG	GG	GG
SCRI_RS_180081	AA	GG	AA	AA	NN	AA	AA	AA	AA	AA	GG	AA	AA	GG	GG	AA	GG	AA	GG	AA	AA	AA	GG	GG	GG	GG	AA	GG	AA	AA	AA	AA	AA	AA	AA	AA	AA	AA	AA	AA	AA	AA	AA	AA	AA	AA	AA	AA	AA
JHI-Hv50k-2016-54743	CC	TT	CC	CC	CC	CC	CC	CC	CC	CC	TT	CC	CC	TT	TT	CC	TT	CC	TT	CC	CC	CC	TT	TT	TT	TT	CC	TT	CC	CC	CC	CC	CC	CC	CC	CC	CC	CC	CC	CC	CC	CC	CC	CC	CC	CC	CC	CC	CC
JHI-Hv50k-2016-54763	GG	AA	GG	GG	GG	GG	GG	GG	GG	GG	AA	GG	GG	AA	AA	GG	AA	GG	AA	GG	GG	GG	AA	AA	AA	AA	GG	AA	GG	GG	GG	GG	GG	GG	GG	GG	GG	GG	GG	GG	GG	GG	GG	GG	GG	GG	GG	GG	GG
JHI-Hv50k-2016-54755	CC	TT	CC	CC	NN	CC	CC	CC	CC	CC	TT	CC	CC	TT	TT	CC	TT	CC	TT	CC	CC	CC	TT	TT	TT	TT	CC	TT	CC	CC	CC	CC	CC	CC	CC	CC	CC	CC	CC	CC	CC	CC	CC	CC	CC	CC	CC	CC	CC
SCRI_RS_155407	AA	GG	AA	AA	AA	AA	AA	AA	AA	AA	GG	AA	AA	GG	GG	AA	GG	AA	GG	AA	AA	AA	GG	GG	GG	GG	AA	GG	AA	AA	AA	AA	AA	AA	AA	AA	AA	AA	AA	AA	AA	AA	AA	AA	AA	AA	AA	AA	AA
JHI-Hv50k-2016-54824	CC	TT	CC	CC	CC	CC	CC	CC	CC	CC	TT	CC	CC	TT	TT	CC	TT	CC	TT	CC	CC	CC	TT	TT	TT	TT	CC	TT	CC	CC	CC	CC	CC	CC	CC	CC	CC	CC	CC	CC	CC	CC	CC	CC	CC	CC	CC	CC	CC
JHI-Hv50k-2016-54821	CC	TT	CC	CC	CC	CC	CC	CC	CC	CC	TT	CC	CC	TT	TT	CC	TT	CC	TT	CC	CC	CC	TT	TT	TT	TT	CC	TT	CC	CC	CC	CC	CC	CC	CC	CC	CC	CC	CC	CC	CC	CC	CC	CC	CC	CC	CC	CC	CC
JHI-Hv50k-2016-54808	GG	GG	GG	GG	GG	AA	AG	GG	GG	GG	GG	GG	GG	GG	GG	GG	GG	GG	GG	GG	GG	GG	GG	GG	GG	GG	GG	GG	GG	GG	GG	AA	GG	GG	GG	GG	GG	AG	GG	GG	AA	GG	GG	GG	GG	GG	AA	GG	GG
SCRI_RS_162628	AA	AA	CC	CC	CC	CC	AC	AA	CC	CC	AA	CC	AA	AA	AA	CC	AA	AA	AA	CC	AA	CC	AA	AA	AA	AA	CC	AA	AA	CC	CC	CC	CC	CC	AA	CC	CC	CC	CC	CC	CC	CC	CC	CC	AA	AA	CC	CC	CC
SCRI_RS_184058	AA	AA	GG	GG	NN	GG	AG	AA	GG	GG	AA	GG	AA	AA	AA	GG	AA	AA	AA	GG	AA	GG	AA	AA	AA	AA	GG	AA	AA	GG	GG	GG	GG	GG	AA	GG	GG	GG	GG	GG	GG	GG	GG	GG	AA	AA	GG	GG	GG
JHI-Hv50k-2016-55006	GG	AA	GG	GG	GG	GG	GG	GG	GG	GG	AA	GG	GG	AA	AA	GG	AA	GG	AA	GG	GG	GG	AA	AA	AA	AA	GG	GG	GG	GG	GG	GG	GG	GG	GG	GG	GG	GG	GG	GG	GG	GG	GG	GG	GG	GG	GG	GG	GG
JHI-Hv50k-2016-55085	AA	CC	AA	AA	AA	AA	AA	AA	AA	AA	CC	AA	AA	CC	CC	AA	CC	AA	CC	AA	AA	AA	CC	CC	CC	CC	AA	AA	AA	AA	AA	AA	AA	AA	AA	AA	AA	AA	AA	AA	AA	AA	AA	AA	AA	AA	AA	AA	AA
JHI-Hv50k-2016-55083	AA	GG	AA	AA	AA	AA	AA	AA	AA	AA	GG	AA	AA	GG	GG	AA	GG	AA	GG	AA	AA	AA	GG	GG	GG	GG	AA	AA	AA	AA	AA	AA	AA	AA	AA	AA	AA	AA	AA	AA	AA	AA	AA	AA	AA	AA	AA	AA	AA
SCRI_RS_150786	TT	CC	TT	TT	NN	TT	TT	TT	TT	TT	CC	TT	TT	CC	CC	TT	CC	TT	CC	TT	TT	TT	CC	CC	CC	CC	TT	TT	TT	TT	TT	TT	TT	TT	TT	TT	TT	TT	TT	TT	TT	TT	TT	TT	TT	TT	TT	TT	TT
SCRI_RS_10956	GG	AA	GG	GG	AG	GG	GG	GG	GG	GG	AA	GG	GG	AA	AA	GG	AA	GG	AA	GG	GG	GG	AA	AA	AA	AA	GG	GG	GG	GG	GG	GG	GG	GG	GG	GG	GG	GG	GG	GG	GG	GG	GG	GG	GG	GG	GG	GG	GG
JHI-Hv50k-2016-55123	CC	TT	CC	CC	CT	CC	CC	CC	CC	CC	TT	CC	CC	TT	TT	CC	TT	CC	TT	CC	CC	CC	TT	TT	TT	TT	CC	CC	CC	CC	CC	CC	CC	CC	CC	CC	CC	CC	CC	CC	CC	CC	CC	CC	CC	CC	CC	CC	CC
JHI-Hv50k-2016-55188	AA	GG	AA	AA	AG	AA	AA	AA	AA	AA	GG	AA	AA	GG	GG	AA	GG	AA	GG	AA	AA	AA	GG	GG	GG	GG	AA	AA	AA	AA	AA	AA	AA	AA	AA	AA	AA	AA	AA	AA	AA	AA	AA	AA	AA	AA	AA	AA	AA
JHI-Hv50k-2016-55341	GG	AA	GG	GG	GG	GG	GG	GG	GG	GG	AA	GG	GG	AA	AA	GG	AA	GG	AA	GG	GG	GG	AA	AA	AA	AA	GG	GG	GG	GG	GG	GG	GG	GG	GG	GG	GG	GG	GG	GG	GG	GG	GG	GG	GG	GG	GG	GG	GG
JHI-Hv50k-2016-55342	AA	GG	AA	AA	NN	AA	AA	AA	AA	AA	GG	AA	AA	GG	GG	AA	GG	AA	GG	AA	AA	AA	GG	GG	GG	GG	AA	AA	AA	AA	AA	AA	AA	AA	AA	AA	AA	AA	AA	AA	AA	AA	AA	AA	AA	AA	AA	AA	AA
JHI-Hv50k-2016-55434	GG	AA	GG	GG	NN	GG	GG	GG	GG	GG	AA	GG	GG	AA	AA	GG	AA	GG	AA	GG	GG	GG	AA	AA	AA	AA	GG	GG	GG	GG	GG	GG	GG	GG	GG	GG	GG	GG	GG	GG	GG	GG	GG	GG	GG	GG	GG	GG	GG
JHI-Hv50k-2016-55420	AA	CC	AA	AA	AC	AA	AA	AA	AA	AA	CC	AA	AA	CC	CC	AA	CC	AA	CC	AA	AA	AA	CC	CC	CC	CC	AA	AA	AA	AA	AA	AA	AA	AA	AA	AA	AA	AA	AA	AA	AA	AA	AA	AA	AA	AA	AA	AA	AA
JHI-Hv50k-2016-55455	CC	AA	CC	CC	AC	CC	CC	CC	CC	CC	AA	CC	CC	AA	AA	CC	AA	CC	AA	CC	CC	CC	AA	AA	AA	AA	CC	CC	CC	CC	CC	CC	CC	CC	CC	CC	CC	CC	CC	CC	CC	CC	CC	CC	CC	CC	CC	CC	CC
JHI-Hv50k-2016-55628	CC	AA	CC	CC	CC	CC	CC	CC	CC	CC	AA	CC	CC	AA	AA	CC	AA	CC	AA	CC	CC	CC	AA	AA	AA	AA	CC	CC	CC	CC	CC	CC	CC	CC	CC	CC	CC	CC	CC	CC	CC	CC	CC	CC	CC	CC	CC	CC	CC
JHI-Hv50k-2016-55581	CC	TT	CC	CC	CC	CC	CC	CC	CC	CC	TT	CC	CC	TT	TT	CC	TT	CC	TT	CC	CC	CC	TT	TT	TT	TT	CC	CC	CC	CC	CC	CC	CC	CC	CC	CC	CC	CC	CC	CC	CC	CC	CC	CC	CC	CC	CC	CC	CC
JHI-Hv50k-2016-55564	GG	GG	GG	GG	GG	GG	AG	GG	GG	GG	GG	GG	GG	GG	GG	GG	GG	GG	GG	GG	GG	GG	GG	GG	GG	GG	GG	GG	GG	GG	GG	GG	GG	GG	GG	GG	GG	GG	GG	GG	GG	GG	GG	GG	GG	GG	GG	GG	GG
JHI-Hv50k-2016-55559	TT	CC	TT	TT	TT	TT	CT	TT	TT	TT	CC	TT	TT	CC	CC	TT	CC	TT	CC	TT	TT	TT	CC	CC	CC	CC	TT	TT	TT	TT	TT	TT	TT	TT	TT	TT	TT	TT	TT	TT	TT	TT	TT	TT	TT	TT	TT	TT	TT
SCRI_RS_141322	GG	TT	GG	GG	NN	GG	GG	GG	GG	GG	TT	GG	GG	TT	TT	GG	TT	GG	TT	GG	GG	GG	TT	TT	TT	TT	GG	GG	GG	GG	GG	GG	GG	GG	GG	GG	GG	GG	GG	GG	GG	GG	GG	GG	GG	GG	GG	GG	GG
JHI-Hv50k-2016-55644	TT	GG	TT	TT	GT	TT	GT	TT	TT	TT	GG	TT	TT	GG	GG	TT	GG	TT	GG	TT	TT	TT	GG	GG	GG	GG	TT	TT	TT	TT	TT	TT	TT	TT	TT	TT	TT	TT	TT	TT	TT	TT	TT	TT	TT	TT	TT	TT	TT
BOPA1_ABC05061-1-1-159	AA	CC	AA	AA	NN	AA	AA	AA	AA	AA	CC	AA	AA	CC	CC	AA	CC	AA	CC	AA	AA	AA	CC	CC	CC	CC	AA	AA	AA	AA	AA	AA	AA	AA	AA	AA	AA	AA	AA	AA	AA	AA	AA	AA	AA	AA	AA	AA	AA
JHI-Hv50k-2016-55663	AA	GG	GG	GG	GG	GG	AG	AG	GG	GG	GG	GG	AA	GG	GG	GG	GG	AA	GG	GG	AA	GG	GG	GG	GG	GG	GG	AA	AA	GG	GG	GG	GG	GG	AA	GG	GG	GG	GG	GG	GG	GG	GG	GG	AA	AA	GG	GG	GG
SCRI_RS_147318	AA	GG	GG	GG	GG	GG	AG	AG	GG	GG	GG	GG	AA	GG	GG	GG	GG	AA	GG	GG	AA	GG	GG	GG	GG	GG	GG	AA	AA	GG	GG	GG	GG	GG	AA	GG	GG	GG	GG	GG	GG	GG	GG	GG	AA	AA	GG	GG	GG
SCRI_RS_165600	AA	GG	GG	GG	GG	GG	AG	AG	GG	GG	GG	GG	AA	GG	GG	GG	GG	AA	GG	GG	AA	GG	GG	GG	GG	GG	GG	AA	AA	GG	GG	GG	GG	GG	AA	GG	GG	GG	GG	GG	GG	GG	GG	GG	AA	AA	GG	GG	GG
JHI-Hv50k-2016-55758	CC	TT	CC	CC	CC	CC	CC	CC	CC	CC	TT	CC	CC	TT	TT	CC	TT	CC	TT	CC	CC	CC	TT	TT	TT	TT	CC	CC	CC	CC	CC	CC	CC	CC	CC	CC	CC	CC	CC	CC	CC	CC	CC	CC	CC	CC	CC	CC	CC
JHI-Hv50k-2016-55756	GG	AA	AA	AA	AA	AA	AG	AG	AA	AA	AA	AA	GG	AA	AA	AA	AA	GG	AA	AA	GG	AA	AA	AA	AA	AA	AA	GG	GG	AA	AA	AA	AA	AA	GG	AA	AA	AA	AA	AA	AA	AA	AA	AA	GG	GG	AA	AA	AA
SCRI_RS_156009	CC	GG	GG	GG	GG	GG	CG	CG	GG	GG	GG	GG	CC	GG	GG	GG	GG	CC	GG	GG	CC	GG	GG	GG	GG	GG	GG	CC	CC	GG	GG	GG	GG	GG	CC	GG	GG	GG	GG	GG	GG	GG	GG	GG	CC	CC	GG	GG	GG
SCRI_RS_13869	GG	GG	TT	TT	NN	TT	GT	GT	TT	TT	GG	TT	GG	GG	GG	TT	GG	GG	GG	TT	GG	TT	GG	GG	GG	GG	TT	GG	GG	TT	TT	TT	TT	TT	GG	TT	TT	TT	TT	TT	TT	TT	TT	TT	GG	GG	TT	TT	TT
BOPA2_12_11496	GG	GG	GG	GG	GG	GG	GG	GG	GG	GG	GG	GG	GG	GG	GG	GG	GG	GG	GG	GG	GG	GG	GG	GG	GG	GG	GG	GG	GG	GG	GG	GG	GG	GG	GG	GG	GG	GG	GG	GG	GG	GG	GG	GG	GG	GG	GG	GG	GG
SCRI_RS_188218	TT	TT	TT	TT	TT	TT	TT	TT	TT	GG	TT	TT	TT	TT	TT	TT	TT	TT	TT	GG	TT	TT	TT	TT	TT	TT	TT	TT	TT	TT	TT	TT	TT	GG	TT	GT	GG	TT	TT	TT	GG	TT	TT	GG	TT	GG	TT	TT	TT
JHI-Hv50k-2016-55796	GG	GG	TT	TT	NN	TT	GT	GT	TT	TT	GG	TT	GG	GG	GG	TT	GG	GG	GG	TT	GG	TT	GG	GG	GG	GG	TT	GG	GG	TT	TT	TT	TT	TT	GG	TT	TT	TT	TT	TT	TT	TT	TT	TT	GG	GG	TT	TT	TT
JHI-Hv50k-2016-55886	TT	TT	CC	CC	CC	CC	CT	CT	CC	CC	TT	CC	TT	TT	TT	CC	TT	TT	TT	CC	TT	CC	TT	TT	TT	TT	CC	TT	TT	CC	CC	CC	CC	CC	TT	CC	CC	CC	CC	CC	CC	CC	CC	CC	TT	TT	CC	CC	CC
JHI-Hv50k-2016-55905	TT	TT	CC	CC	CC	CC	CT	CT	CC	CC	TT	CC	TT	TT	TT	CC	TT	TT	TT	CC	TT	CC	TT	TT	TT	TT	CC	TT	TT	CC	CC	CC	CC	CC	TT	CC	CC	CC	CC	CC	CC	CC	CC	CC	TT	TT	CC	CC	CC
JHI-Hv50k-2016-55918	TT	TT	CC	CC	CC	CC	CT	CT	CC	CC	TT	CC	TT	TT	TT	CC	TT	TT	TT	CC	TT	CC	TT	TT	TT	TT	CC	TT	TT	CC	CC	CC	CC	CC	TT	CC	CC	CC	CC	CC	CC	CC	CC	CC	TT	TT	CC	CC	CC
BOPA1_11454-414	GG	GG	CC	CC	NN	CC	CG	CG	CC	CC	GG	CC	GG	GG	GG	CC	GG	GG	GG	CC	GG	CC	GG	GG	GG	GG	CC	GG	GG	CC	CC	CC	CC	CC	GG	CC	CC	CC	CC	CC	CC	CC	CC	CC	GG	GG	CC	CC	CC
SCRI_RS_214888	AA	AA	GG	GG	AG	GG	AG	AG	GG	GG	AA	GG	AA	AA	AA	GG	AA	AA	AA	GG	AA	GG	AA	AA	AA	AA	GG	AA	AA	GG	GG	GG	GG	GG	AA	GG	GG	GG	GG	GG	GG	GG	GG	GG	AA	AA	GG	GG	GG
JHI-Hv50k-2016-55950	CC	CC	CC	CC	CC	CC	CC	CC	CC	CC	TT	CC	CC	CC	CC	CC	CC	CC	CC	CC	CC	CC	CC	CC	CC	CC	CC	CC	CC	CC	CC	CC	CC	CC	CC	CC	CC	CC	CC	CC	CC	CC	CC	CC	CC	CC	CC	CC	CC
JHI-Hv50k-2016-55948	CC	CC	CC	CC	CC	CC	CC	CC	CC	CC	TT	CC	CC	CC	CC	CC	CC	CC	CC	CC	CC	CC	CC	CC	CC	CC	CC	CC	CC	CC	CC	CC	CC	CC	CC	CC	CC	CC	CC	CC	CC	CC	CC	CC	CC	CC	CC	CC	CC
BOPA2_12_30517	AA	AA	AA	AA	AA	AA	AA	AA	AA	AA	AA	AA	AA	AA	AA	AA	AA	AA	AA	AA	AA	AA	AA	AA	AA	AA	AA	AA	AA	AA	AA	AA	AA	AA	AA	AA	AA	AA	AA	AA	AA	AA	AA	AA	AA	AA	AA	AA	AA
JHI-Hv50k-2016-55958	GG	GG	GG	GG	GG	GG	GG	GG	GG	GG	AA	GG	GG	GG	GG	GG	GG	GG	GG	GG	GG	GG	GG	GG	GG	GG	GG	GG	GG	GG	GG	GG	GG	GG	GG	GG	GG	GG	GG	GG	GG	GG	GG	GG	GG	GG	GG	GG	GG
JHI-Hv50k-2016-56046	CC	CC	CC	CC	CC	CC	CC	CC	CC	CC	TT	CC	CC	CC	CC	CC	CC	CC	CC	CC	CC	CC	CC	CC	CC	CC	CC	CC	CC	CC	CC	CC	CC	CC	CC	CC	CC	CC	CC	CC	CC	CC	CC	CC	CC	CC	CC	CC	CC
JHI-Hv50k-2016-56022	TT	TT	TT	TT	TT	TT	TT	TT	TT	TT	CC	TT	TT	TT	TT	TT	TT	TT	TT	TT	TT	TT	TT	TT	TT	TT	TT	TT	TT	TT	TT	TT	TT	TT	TT	TT	TT	TT	TT	TT	TT	TT	TT	TT	TT	TT	TT	TT	TT
JHI-Hv50k-2016-55969	TT	TT	TT	TT	TT	TT	TT	TT	TT	TT	CC	TT	TT	TT	TT	TT	TT	TT	TT	TT	TT	TT	TT	TT	TT	TT	TT	TT	TT	TT	TT	TT	TT	TT	TT	TT	TT	TT	TT	TT	TT	TT	TT	TT	TT	TT	TT	TT	TT
JHI-Hv50k-2016-55968	AA	AA	AA	AA	AA	AA	AA	AA	AA	AA	GG	AA	AA	AA	AA	AA	AA	AA	AA	AA	AA	AA	AA	AA	AA	AA	AA	AA	AA	AA	AA	AA	AA	AA	AA	AA	AA	AA	AA	AA	AA	AA	AA	AA	AA	AA	AA	AA	AA
SCRI_RS_106142	AA	CC	AA	AA	AA	AA	AA	AA	AA	AA	CC	AA	AA	CC	CC	AA	CC	AA	CC	AA	AA	AA	CC	CC	CC	CC	AA	AA	AA	AA	AA	AA	AA	AA	AA	AA	AA	AA	AA	AA	AA	AA	AA	AA	AA	AA	AA	AA	AA
JHI-Hv50k-2016-56239	CC	TT	CC	CC	CC	CC	CC	CC	CC	CC	TT	CC	CC	TT	TT	CC	TT	CC	TT	CC	CC	CC	TT	TT	TT	TT	CC	CC	CC	CC	CC	CC	CC	CC	CC	CC	CC	CC	CC	CC	CC	CC	CC	CC	CC	CC	CC	CC	CC
BOPA2_12_20599	AA	AA	AA	AA	AA	AA	AA	AA	AA	AA	AA	AA	AA	AA	AA	AA	AA	AA	AA	AA	AA	AA	AA	AA	AA	AA	AA	AA	AA	AA	AA	AA	AA	AA	AA	AA	AA	AA	AA	AA	AA	AA	AA	AA	AA	AA	AA	AA	AA
SCRI_RS_106140	GG	AA	GG	GG	NN	GG	GG	GG	GG	GG	AA	GG	GG	AA	AA	GG	AA	GG	AA	GG	GG	GG	AA	AA	AA	AA	GG	GG	GG	GG	GG	GG	GG	GG	GG	GG	GG	GG	GG	GG	GG	GG	GG	GG	GG	GG	GG	GG	GG
JHI-Hv50k-2016-56142	TT	CC	TT	TT	NN	TT	TT	TT	TT	TT	CC	TT	TT	CC	CC	TT	CC	TT	CC	TT	TT	TT	CC	CC	CC	CC	TT	TT	TT	TT	TT	TT	TT	TT	TT	TT	TT	TT	TT	TT	TT	TT	TT	TT	TT	TT	TT	TT	TT
SCRI_RS_163142	GG	AA	GG	GG	NN	GG	GG	GG	GG	GG	AA	GG	GG	AA	AA	GG	AA	GG	AA	GG	GG	GG	AA	AA	AA	AA	GG	GG	GG	GG	GG	GG	GG	GG	GG	GG	GG	GG	GG	GG	GG	GG	GG	GG	GG	GG	GG	GG	GG
SCRI_RS_187051	GG	TT	GG	GG	NN	GG	GG	GG	GG	GG	TT	GG	GG	TT	TT	GG	TT	GG	TT	GG	GG	GG	TT	TT	TT	TT	GG	GG	GG	GG	GG	GG	GG	GG	GG	GG	GG	GG	GG	GG	GG	GG	GG	GG	GG	GG	GG	GG	GG
JHI-Hv50k-2016-56431	CC	TT	CC	CC	CC	CC	CC	CC	CC	CC	TT	CC	CC	TT	TT	CC	TT	CC	TT	CC	CC	CC	TT	TT	TT	TT	CC	CC	CC	CC	CC	CC	CC	CC	CC	CC	CC	CC	CC	CC	CC	CC	CC	CC	CC	CC	CC	CC	CC
SCRI_RS_149094	AA	GG	AA	AA	NN	AA	AA	AA	AA	AA	GG	AA	AA	GG	GG	AA	GG	AA	GG	AA	AA	AA	GG	GG	GG	GG	AA	AA	AA	AA	AA	AA	AA	AA	AA	AA	AA	AA	AA	AA	AA	AA	AA	AA	AA	AA	AA	AA	AA
JHI-Hv50k-2016-56414	GG	AA	GG	GG	NN	GG	GG	GG	GG	GG	AA	GG	GG	AA	AA	GG	AA	GG	AA	GG	GG	GG	AA	AA	AA	AA	GG	GG	GG	GG	GG	GG	GG	GG	GG	GG	GG	GG	GG	GG	GG	GG	GG	GG	GG	GG	GG	GG	GG
JHI-Hv50k-2016-56402	AA	AA	AA	AA	AA	AA	AA	AA	AA	AA	CC	AA	AA	AA	AA	AA	AA	AA	AA	AA	AA	AA	AA	AA	AA	AA	AA	AA	AA	AA	AA	AA	AA	AA	AA	AA	AA	AA	AA	AA	AA	AA	AA	AA	AA	AA	AA	AA	AA
SCRI_RS_206337	TT	CC	TT	TT	NN	TT	TT	TT	TT	TT	CC	TT	TT	CC	CC	TT	CC	TT	CC	TT	TT	TT	CC	CC	CC	CC	TT	TT	TT	TT	TT	TT	TT	TT	TT	TT	TT	TT	TT	TT	TT	TT	TT	TT	TT	TT	TT	TT	TT
JHI-Hv50k-2016-56492	CC	TT	CC	CC	CT	CC	CC	CC	CC	CC	TT	CC	CC	TT	TT	CC	TT	CC	TT	CC	CC	CC	TT	TT	TT	TT	CC	CC	CC	CC	CC	CC	CC	CC	CC	CC	CC	CC	CC	CC	CC	CC	CC	CC	CC	CC	CC	CC	CC
BOPA1_ConsensusGBS0554-4	GG	AA	GG	GG	NN	GG	GG	GG	GG	GG	GG	GG	GG	AA	AA	GG	AA	GG	AA	GG	GG	GG	AA	AA	AA	AA	GG	GG	GG	GG	GG	GG	GG	GG	GG	GG	GG	GG	GG	GG	GG	GG	GG	GG	GG	GG	GG	GG	GG
SCRI_RS_152330	GG	AA	GG	GG	GG	GG	GG	GG	GG	GG	GG	GG	GG	AA	AA	GG	AA	GG	AA	GG	GG	GG	AA	AA	AA	AA	GG	GG	GG	GG	GG	GG	GG	GG	GG	GG	GG	GG	GG	GG	GG	GG	GG	GG	GG	GG	GG	GG	GG
BOPA1_3639-969	GG	AA	GG	GG	AG	GG	GG	GG	GG	GG	GG	GG	GG	AA	AA	GG	AA	GG	AA	GG	GG	GG	AA	AA	AA	AA	GG	GG	GG	GG	GG	GG	GG	GG	GG	GG	GG	GG	GG	GG	GG	GG	GG	GG	GG	GG	GG	GG	GG
JHI-Hv50k-2016-56682	GG	AA	GG	AA	AA	AA	AG	AG	AA	AG	GG	GG	AA	AA	AA	GG	AA	AA	AA	GG	GG	AA	AA	AA	AA	AA	AG	GG	GG	AA	AA	GG	AA	AA	GG	AA	AA	AA	AA	AA	AA	AA	GG	AA	GG	AA	AA	AA	AA
SCRI_RS_143790	CC	CC	CC	TT	TT	TT	CT	CT	TT	CT	CC	CC	TT	CC	CC	CC	CC	TT	CC	CC	CC	TT	CC	CC	CC	CC	CT	CC	CC	TT	TT	CC	CC	CC	CC	TT	TT	TT	TT	TT	TT	TT	CC	TT	CC	TT	TT	TT	TT
JHI-Hv50k-2016-56625	AA	AA	AA	GG	GG	GG	GG	AG	GG	NN	AA	AA	GG	AA	AA	AA	AA	GG	AA	AA	AA	GG	AA	AA	AA	AA	AG	AA	AA	GG	GG	AA	AA	AA	AA	GG	GG	GG	GG	GG	GG	GG	AA	GG	AA	GG	GG	GG	GG
SCRI_RS_194371	CC	CC	CC	CC	CC	CC	CC	CC	CC	CC	CC	CC	CC	CC	CC	CC	CC	CC	CC	CC	CC	CC	CC	CC	CC	CC	CC	CC	CC	CC	CC	CC	CC	CC	CC	CT	CC	CC	CC	CC	CC	CC	CC	CC	CC	CC	CC	CC	CC
BOPA1_13095-187	AA	CC	AA	CC	CC	CC	AC	AC	CC	AC	AA	AA	CC	CC	CC	AA	CC	CC	CC	AA	AA	CC	CC	CC	CC	CC	AC	AA	AA	CC	CC	AA	CC	CC	AA	CC	CC	CC	CC	CC	CC	CC	AA	CC	AA	CC	CC	CC	CC
SCRI_RS_176006	GG	GG	GG	AA	AA	AA	AG	AG	AA	AG	GG	GG	AA	GG	GG	GG	GG	AA	GG	GG	GG	AA	GG	GG	GG	GG	AG	GG	GG	AA	AA	GG	AA	AA	GG	AA	AA	AA	AA	AA	AA	AA	GG	AA	GG	AA	AA	AA	AA
JHI-Hv50k-2016-56761	GG	AA	GG	GG	GG	GG	GG	GG	GG	GG	GG	GG	GG	AA	AA	GG	AA	GG	AA	GG	GG	GG	AA	AA	AA	AA	GG	GG	GG	GG	GG	GG	GG	GG	GG	GG	GG	GG	GG	GG	GG	GG	GG	GG	GG	GG	GG	GG	GG
JHI-Hv50k-2016-56802	CC	TT	CC	CC	CT	CC	CC	CC	CC	CC	CC	CC	CC	TT	TT	CC	TT	CC	TT	CC	CC	CC	TT	TT	TT	TT	CC	CC	CC	CC	CC	CC	CC	CC	CC	CC	CC	CC	CC	CC	CC	CC	CC	CC	CC	CC	CC	CC	CC
JHI-Hv50k-2016-56816	GG	AA	GG	AA	AA	AA	AG	AG	AA	AG	GG	GG	AA	AA	AA	GG	AA	AA	AA	GG	GG	AA	AA	AA	AA	AA	AG	GG	GG	AA	AA	GG	AA	AA	GG	AA	AA	AA	AA	AA	AA	AA	GG	AA	GG	AA	AA	AA	AA
SCRI_RS_235776	GG	AA	GG	GG	AG	AA	AG	GG	GG	GG	GG	GG	AA	AA	AA	GG	AA	AA	AA	GG	GG	AA	AA	AA	AA	AA	GG	GG	GG	GG	AG	GG	AA	AA	GG	GG	GG	AG	GG	GG	AA	GG	GG	GG	GG	AA	AA	GG	GG
JHI-Hv50k-2016-56823	AA	CC	AA	AA	NN	CC	AC	AA	AA	AA	AA	AA	CC	CC	CC	AA	CC	CC	CC	AA	AA	CC	CC	CC	CC	CC	AA	AA	AA	AA	AC	AA	CC	CC	AA	AA	AA	AC	AA	AA	CC	AA	AA	AA	AA	CC	CC	AA	AA
JHI-Hv50k-2016-56824	GG	TT	GG	TT	TT	TT	GT	GT	TT	GT	GG	GG	TT	TT	TT	GG	TT	TT	TT	GG	GG	TT	TT	TT	TT	TT	GT	GG	GG	TT	TT	GG	TT	TT	GG	GG	TT	TT	TT	TT	TT	TT	GG	TT	GG	TT	TT	TT	TT
JHI-Hv50k-2016-56943	CC	TT	CC	TT	TT	TT	CT	CT	TT	CT	CC	CC	TT	TT	TT	CC	TT	TT	TT	CC	CC	TT	TT	TT	TT	TT	CT	CC	CC	TT	TT	CC	CC	CC	CC	CC	TT	TT	TT	TT	TT	TT	CC	TT	CC	TT	TT	TT	TT
SCRI_RS_158298	CC	AA	AA	AA	AA	AA	AA	AC	AA	AA	AA	AA	AA	AA	AA	AA	AA	AA	AA	AA	CC	AA	AA	AA	AA	AA	AA	CC	CC	AA	AA	AA	AA	AA	AA	AA	AA	AA	AA	AA	AA	AA	AA	AA	AA	AA	AA	AA	AA
SCRI_RS_153896	CC	TT	TT	TT	TT	TT	TT	CT	TT	TT	TT	TT	TT	TT	TT	TT	TT	TT	TT	TT	CC	TT	TT	TT	TT	TT	TT	CC	CC	TT	TT	TT	CC	CC	TT	TT	TT	TT	TT	TT	TT	TT	TT	TT	TT	TT	TT	TT	TT
BOPA1_4927-1340	AA	CC	CC	AA	NN	CC	CC	AA	AA	AC	CC	CC	CC	CC	CC	CC	CC	CC	CC	CC	AA	CC	CC	CC	CC	CC	AC	AA	AA	AA	AC	CC	CC	CC	CC	CC	AA	AC	AA	AA	CC	AA	CC	AA	CC	CC	CC	AA	AA
BOPA1_5316-739	GG	GG	AA	GG	GG	GG	AG	GG	GG	AG	AA	AA	GG	GG	GG	AA	GG	GG	GG	AA	GG	GG	GG	GG	GG	GG	AG	GG	GG	GG	GG	AA	GG	GG	AA	AA	GG	GG	GG	GG	GG	GG	AA	GG	AA	GG	GG	GG	GG
BOPA1_4057-2114	AA	AA	GG	AA	AA	AA	AG	AA	AA	AG	GG	GG	AA	AA	AA	GG	AA	AA	AA	GG	AA	AA	AA	AA	AA	AA	AG	AA	AA	AA	AA	GG	AA	AA	GG	GG	AA	AA	AA	AA	AA	AA	GG	AA	GG	AA	AA	AA	AA
JHI-Hv50k-2016-57149	AA	AA	GG	AA	AA	AA	AG	AA	AA	AG	GG	GG	AA	AA	AA	GG	AA	AA	AA	GG	AA	AA	AA	AA	AA	AA	AG	AA	AA	AA	AA	GG	AA	AA	GG	GG	AA	AA	AA	AA	AA	AA	GG	AA	GG	AA	AA	AA	AA
SCRI_RS_175774	TT	TT	TT	TT	TT	TT	TT	TT	TT	TT	TT	TT	TT	TT	TT	TT	TT	TT	TT	TT	TT	TT	TT	TT	TT	TT	TT	TT	TT	TT	TT	TT	TT	TT	TT	TT	TT	TT	TT	TT	TT	TT	TT	TT	TT	TT	TT	TT	TT
SCRI_RS_117283	CC	TT	TT	CC	NN	TT	TT	CC	CC	CT	CC	TT	TT	TT	TT	TT	TT	TT	TT	TT	CC	TT	TT	TT	TT	TT	CT	CC	CC	CC	CT	TT	TT	TT	TT	TT	CC	CT	CC	CC	TT	CC	CC	CC	TT	TT	TT	CC	CC
JHI-Hv50k-2016-57256	CC	AA	AA	CC	NN	AA	AA	CC	CC	AC	CC	AA	AA	AA	AA	AA	AA	AA	AA	AA	CC	AA	AA	AA	AA	AA	AC	CC	CC	CC	AC	AA	CC	CC	AA	AA	CC	AC	CC	CC	AA	CC	CC	CC	AA	AA	AA	CC	CC
BOPA2_12_10746	GG	GG	GG	GG	GG	GG	GG	GG	GG	GG	GG	GG	GG	GG	GG	GG	GG	GG	GG	GG	GG	GG	GG	GG	GG	GG	GG	GG	GG	GG	GG	GG	GG	GG	GG	GG	GG	GG	GG	GG	GG	GG	GG	GG	GG	GG	GG	GG	GG
JHI-Hv50k-2016-57299	CC	CC	CC	CC	CC	CC	CC	CC	CC	CC	AA	CC	CC	CC	CC	CC	CC	CC	CC	CC	CC	CC	CC	CC	CC	CC	CC	CC	CC	CC	CC	CC	AA	AA	CC	CC	CC	CC	CC	CC	CC	CC	AA	CC	CC	CC	CC	CC	CC
BOPA2_12_30231	AA	TT	TT	AA	AA	TT	TT	AA	AA	AT	AA	TT	TT	TT	TT	TT	TT	TT	TT	TT	AA	TT	TT	TT	TT	TT	AT	AA	AA	AA	AT	TT	AA	AA	TT	TT	AA	AT	AA	AA	TT	AA	AA	AA	TT	TT	TT	AA	AA
JHI-Hv50k-2016-57394	AA	CC	CC	AA	AA	CC	CC	AA	AA	AC	CC	CC	CC	CC	CC	CC	CC	CC	CC	CC	AA	CC	CC	CC	CC	CC	AC	AA	AA	AA	AC	CC	CC	CC	CC	CC	AA	AC	AA	AA	CC	AA	CC	AA	CC	CC	CC	AA	AA
JHI-Hv50k-2016-57400	TT	CC	CC	TT	TT	CC	CC	TT	TT	CT	CC	CC	CC	CC	CC	CC	CC	CC	CC	CC	TT	CC	CC	CC	CC	CC	CT	TT	TT	TT	CT	CC	CC	CC	CC	CC	TT	CT	TT	TT	CC	TT	CC	TT	CC	CC	CC	TT	TT
SCRI_RS_175218	CC	GG	CC	CC	CC	GG	CG	CC	CC	CC	CC	CC	GG	GG	GG	CC	GG	GG	GG	CC	CC	GG	GG	GG	GG	GG	CC	CC	CC	CC	CG	CC	GG	GG	CC	CC	CC	CG	CC	CC	GG	CC	CC	CC	CC	GG	GG	CC	CC
JHI-Hv50k-2016-57475	AA	GG	AA	AA	AA	GG	AG	AA	AA	AA	AA	AA	GG	GG	GG	AA	GG	GG	GG	AA	AA	GG	GG	GG	GG	GG	AA	AA	AA	AA	AG	AA	GG	GG	AA	AA	AA	AG	AA	AA	GG	AA	AA	AA	AA	GG	GG	AA	AA
JHI-Hv50k-2016-57493	AA	GG	AA	AA	AA	GG	AG	AA	AA	AA	AA	AA	GG	GG	GG	AA	GG	GG	GG	AA	AA	GG	GG	GG	GG	GG	AA	AA	AA	AA	AG	AA	AA	AA	AA	AA	AA	AG	AA	AA	GG	AA	AA	AA	AA	GG	GG	AA	AA
JHI-Hv50k-2016-57522	AA	GG	GG	AA	AA	GG	GG	AA	AA	AG	GG	GG	GG	GG	GG	GG	GG	GG	GG	GG	AA	GG	GG	GG	GG	GG	AG	AA	AA	AA	AG	GG	GG	GG	GG	GG	AA	AG	AA	AA	GG	AA	GG	AA	GG	GG	GG	AA	AA
SCRI_RS_132472	GG	TT	TT	GG	GT	TT	TT	GG	GG	GT	TT	TT	TT	TT	TT	TT	TT	TT	TT	TT	GG	TT	TT	TT	TT	TT	GT	GG	GG	GG	GT	TT	TT	TT	TT	TT	GG	GT	GG	GG	TT	GG	TT	GG	TT	TT	TT	GG	GG
SCRI_RS_195067	CC	TT	CC	CC	CT	TT	CT	CC	CC	CC	CC	CC	TT	TT	TT	CC	TT	TT	TT	CC	CC	TT	TT	TT	TT	TT	CC	CC	CC	CC	CT	CC	CC	CC	CC	CC	CC	CT	CC	CC	TT	CC	CC	CC	CC	TT	TT	CC	CC
JHI-Hv50k-2016-57599	CC	CC	TT	CC	CC	CC	CT	CC	CC	CT	TT	TT	CC	CC	CC	TT	CC	CC	CC	TT	CC	CC	CC	CC	CC	CC	CT	CC	CC	CC	CC	TT	TT	TT	TT	TT	CC	CC	CC	CC	CC	CC	TT	CC	TT	CC	CC	CC	CC
JHI-Hv50k-2016-57703	TT	CC	TT	TT	TT	CC	CT	TT	TT	TT	TT	TT	CC	CC	CC	TT	CC	CC	CC	TT	TT	CC	CC	CC	CC	CC	TT	TT	TT	TT	CT	TT	CC	CC	TT	TT	TT	CT	TT	TT	CC	TT	TT	TT	TT	CC	CC	TT	TT
SCRI_RS_154621	TT	CC	CC	TT	NN	CC	CC	TT	TT	CT	CC	CC	CC	CC	CC	CC	CC	CC	CC	CC	TT	CC	CC	CC	CC	CC	CT	TT	TT	TT	CT	CC	CC	CC	CC	CC	TT	CT	TT	TT	CC	TT	CC	TT	CC	CC	CC	TT	TT
JHI-Hv50k-2016-57695	CC	CC	TT	CC	CC	CC	CT	CC	CC	CT	TT	TT	CC	CC	CC	TT	CC	CC	CC	TT	CC	CC	CC	CC	CC	CC	CT	CC	CC	CC	CC	TT	CC	CC	TT	TT	CC	CC	CC	CC	CC	CC	TT	CC	TT	CC	CC	CC	CC
JHI-Hv50k-2016-57670	TT	TT	CC	TT	TT	TT	CT	TT	TT	CT	CC	CC	TT	TT	TT	CC	TT	TT	TT	CC	TT	TT	TT	TT	TT	TT	CT	TT	TT	TT	TT	CC	TT	TT	CC	CC	TT	TT	TT	TT	TT	TT	CC	TT	CC	TT	TT	TT	TT
BOPA1_4592-118	AA	GG	AA	AA	AA	GG	AG	AA	AA	AA	AA	AA	GG	GG	GG	AA	GG	GG	GG	AA	AA	GG	GG	GG	GG	GG	AA	AA	AA	AA	AG	AA	GG	GG	AA	AA	AA	AG	AA	AA	GG	AA	AA	AA	AA	GG	GG	AA	AA
JHI-Hv50k-2016-57831	CC	TT	CC	CC	CC	TT	CT	CC	CC	CC	CC	CC	TT	TT	TT	CC	TT	TT	TT	CC	CC	TT	TT	TT	TT	TT	CC	CC	CC	CC	CT	CC	CC	CC	CC	CC	CC	CT	CC	CC	TT	CC	CC	CC	CC	TT	TT	CC	CC
BOPA2_12_20429	GG	GG	GG	GG	GG	GG	GG	GG	GG	GG	GG	CC	GG	GG	GG	CC	GG	GG	GG	CC	GG	GG	GG	GG	GG	GG	GG	GG	GG	GG	GG	GG	GG	GG	GG	GG	GG	GG	GG	GG	GG	GG	GG	GG	GG	GG	GG	GG	GG
SCRI_RS_52789	AA	GG	GG	NN	AG	GG	GG	AA	AA	AA	GG	GG	GG	GG	GG	GG	GG	GG	GG	GG	AA	GG	GG	GG	GG	GG	AG	AA	AA	NN	AG	GG	GG	GG	GG	GG	NN	AG	AA	AG	GG	NN	GG	AA	GG	GG	GG	AA	AA
JHI-Hv50k-2016-58495	CC	TT	CC	CC	CC	TT	CT	CC	CC	CT	TT	CC	TT	TT	TT	CC	TT	TT	TT	CC	CC	TT	TT	TT	TT	TT	CC	CC	CC	CC	CT	TT	CC	CC	CC	CC	CC	CT	CC	CC	TT	CC	TT	CC	CC	TT	TT	CC	CC
JHI-Hv50k-2016-58420	TT	CC	CC	TT	NN	CC	CC	TT	TT	CT	CC	CC	CC	CC	CC	CC	CC	CC	CC	CC	TT	CC	CC	CC	CC	CC	CT	TT	TT	TT	CT	CC	TT	TT	CC	CC	TT	CT	TT	TT	CC	TT	CC	TT	CC	CC	CC	TT	TT
JHI-Hv50k-2016-58114	TT	TT	TT	TT	TT	TT	GT	TT	TT	GT	GG	TT	GG	TT	TT	TT	TT	GG	TT	TT	TT	GG	TT	TT	TT	TT	TT	TT	TT	TT	GT	GG	TT	TT	TT	TT	TT	GT	TT	TT	GG	TT	TT	TT	TT	GG	GG	TT	TT
JHI-Hv50k-2016-58202	CC	TT	TT	CC	CT	TT	CT	CC	CC	CC	CC	TT	CC	TT	TT	TT	TT	CC	TT	CC	CC	CC	TT	TT	TT	TT	CT	CC	CC	CC	CC	CC	TT	TT	TT	TT	CC	CC	CC	CC	CC	CC	TT	CC	TT	CC	CC	CC	CC
JHI-Hv50k-2016-58225	TT	TT	TT	TT	TT	TT	CT	TT	TT	CT	CC	TT	CC	TT	TT	TT	TT	CC	TT	TT	TT	CC	TT	TT	TT	TT	TT	TT	TT	TT	CT	CC	TT	TT	TT	TT	TT	CT	TT	TT	CC	TT	TT	TT	TT	CC	CC	TT	TT
BOPA1_3263-2865	GG	GG	AA	GG	GG	AA	AG	GG	GG	GG	GG	AA	GG	GG	GG	AA	GG	GG	GG	GG	GG	GG	GG	GG	GG	GG	AG	GG	GG	GG	GG	GG	GG	GG	AA	AA	GG	GG	GG	GG	GG	GG	GG	GG	AA	GG	GG	GG	GG
JHI-Hv50k-2016-58173	TT	TT	TT	TT	TT	TT	GT	TT	TT	GT	GG	TT	GG	TT	TT	TT	TT	GG	TT	TT	TT	GG	TT	TT	TT	TT	TT	TT	TT	TT	GT	GG	TT	TT	TT	TT	TT	GT	TT	TT	GG	TT	TT	TT	TT	GG	GG	TT	TT
JHI-Hv50k-2016-58169	GG	AA	GG	GG	NN	GG	GG	GG	GG	GG	GG	GG	GG	AA	AA	GG	AA	GG	AA	GG	GG	GG	AA	AA	AA	AA	GG	GG	GG	GG	GG	GG	GG	GG	GG	GG	GG	GG	GG	GG	GG	GG	AA	GG	GG	GG	GG	GG	GG
BOPA2_12_30935	AA	GG	GG	AA	AA	GG	GG	AA	AA	AG	GG	GG	GG	GG	GG	GG	GG	GG	GG	GG	AA	GG	GG	GG	GG	GG	AG	AA	AA	AA	AG	GG	GG	GG	GG	GG	AA	AG	AA	AA	GG	AA	GG	AA	GG	GG	GG	AA	AA
JHI-Hv50k-2016-58039	AA	GG	GG	AA	AA	GG	GG	AA	AA	AG	GG	GG	GG	GG	GG	GG	GG	GG	GG	GG	AA	GG	GG	GG	GG	GG	AG	AA	AA	AA	AG	GG	GG	GG	GG	GG	AA	AG	AA	AA	GG	AA	GG	AA	GG	GG	GG	AA	AA
JHI-Hv50k-2016-57951	GG	GG	GG	GG	GG	GG	NN	GG	GG	AG	GG	GG	AA	GG	GG	GG	GG	AA	GG	GG	GG	AA	GG	GG	GG	GG	GG	GG	GG	GG	AG	AA	GG	GG	GG	GG	GG	AG	GG	GG	AA	GG	GG	GG	GG	AA	AA	GG	GG
SCRI_RS_78578	TT	TT	TT	CC	NN	TT	TT	TT	TT	CC	TT	TT	TT	CC	TT	CC	TT	TT	TT	CC	TT	TT	TT	TT	TT	TT	CC	TT	TT	CT	TT	TT	CC	TT	CC	CC	CC	TT	TT	TT	CC	TT	CC	CC	CC	TT	TT	TT	CC
BOPA1_2711-234	AA	AA	AA	AA	AA	AA	AA	AA	AA	AA	AA	AA	AA	AA	AA	AA	AA	AA	AA	AA	AA	AA	AA	AA	AA	AA	AA	AA	AA	AA	AA	AA	AA	AA	AA	GG	AA	AA	AA	AA	AA	AA	AA	AA	AA	AA	AA	AA	AA
SCRI_RS_236160	GG	GG	GG	AG	GG	GG	AG	AA	GG	GG	GG	AA	AA	GG	AA	GG	AA	AA	GG	GG	AA	GG	AA	AA	AA	AA	GG	GG	GG	GG	AA	AA	GG	GG	GG	GG	GG	GG	GG	AA	GG	GG	GG	GG	GG	AA	GG	AA	GG
SCRI_RS_171501	TT	TT	TT	CT	TT	TT	CT	CC	TT	TT	TT	CC	CC	TT	CC	TT	CC	CC	TT	TT	CC	TT	CC	CC	CC	CC	TT	TT	TT	TT	CC	CC	TT	TT	TT	CC	TT	TT	TT	CC	TT	TT	TT	TT	TT	CC	TT	CC	TT
BOPA1_1497-628	AA	AA	AA	AA	AA	AA	AA	AA	AA	AA	AA	AA	AA	AA	AA	AA	AA	AA	AA	AA	AA	AA	AA	AA	AA	AA	AA	AA	AA	AA	AA	AA	AA	AA	AA	GG	AA	AA	AA	AA	AA	AA	AA	AA	AA	AA	AA	AA	AA
BOPA1_1923-265	AA	AA	AA	AA	AA	AA	AA	AA	AA	AA	AA	AA	AA	AA	AA	AA	AA	AA	AA	AA	AA	AA	AA	AA	AA	AA	AA	AA	AA	AA	AA	AA	AA	AA	AA	CC	AA	AA	AA	AA	AA	AA	AA	AA	AA	AA	AA	AA	AA
SCRI_RS_201086	CC	TT	TT	TT	NN	TT	TT	TT	TT	TT	TT	TT	TT	TT	CC	TT	CC	TT	TT	TT	TT	TT	TT	CC	CC	TT	TT	TT	CC	TT	CT	TT	TT	TT	TT	CC	TT	TT	TT	CC	TT	TT	TT	TT	TT	TT	TT	TT	TT
SCRI_RS_176063	CC	CC	TT	TT	TT	TT	TT	CC	TT	TT	TT	CC	CC	TT	TT	TT	CC	CC	TT	CC	CC	TT	CC	CC	CC	CT	TT	TT	CC	TT	CT	TT	TT	TT	TT	TT	TT	TT	TT	TT	TT	TT	TT	TT	TT	CC	TT	TT	TT
SCRI_RS_155427	GG	GG	AA	AA	AA	GG	AG	GG	GG	GG	GG	GG	GG	AA	AA	AA	GG	GG	AA	GG	GG	AA	GG	GG	GG	AA	AA	AA	GG	AA	AA	AA	GG	GG	AA	AA	GG	AA	GG	AA	GG	GG	GG	GG	NN	GG	GG	GG	AA
BOPA1_2633-498	NN	AA	AA	AA	AA	AA	NN	AA	AA	AA	AA	AA	AA	AA	AA	AA	AA	AA	AA	AA	AA	NN	AA	AA	NN	AA	AA	CC	NN	AA	AC	AA	AA	AA	AA	AA	AA	AA	AA	CC	AA	AA	AA	AA	AA	AA	CC	CC	AA
SCRI_RS_150607	AA	CC	AA	AA	AC	AA	AC	AA	AA	CC	AA	CC	AA	CC	CC	CC	CC	AA	CC	AA	AA	AA	CC	CC	AA	CC	AA	CC	AA	AA	CC	AA	CC	CC	AA	AA	AA	AA	AA	CC	AA	AA	AA	AA	NN	AA	CC	CC	CC
BOPA1_5477-757	AA	GG	AA	AA	AA	AA	AG	AA	AA	AA	AA	GG	AA	GG	GG	GG	GG	AA	GG	AA	AA	GG	GG	GG	AA	GG	AA	GG	AA	AA	GG	AA	GG	GG	AA	AA	AA	AA	AA	GG	AA	AA	AA	AA	AA	AA	GG	AA	GG
BOPA1_2572-986	GG	GG	AA	AA	AA	AA	AA	GG	AA	AA	GG	GG	GG	GG	GG	GG	GG	GG	GG	AA	GG	AA	GG	GG	GG	GG	AA	GG	GG	AA	AA	AA	GG	GG	GG	AA	AA	AA	AA	AA	GG	AA	AA	AA	GG	GG	AA	AA	AA
SCRI_RS_165338	AA	AA	GG	GG	NN	GG	GG	AA	GG	GG	AA	GG	AA	AA	AA	GG	AA	AA	AA	GG	AA	GG	AA	AA	AA	AA	GG	AA	AA	GG	GG	GG	GG	GG	AA	GG	GG	GG	GG	GG	AA	GG	GG	GG	AA	AA	GG	GG	GG
SCRI_RS_165476	TT	TT	CC	CC	NN	CC	CC	TT	CC	CC	TT	CC	TT	TT	TT	CC	TT	TT	TT	CC	TT	CC	TT	TT	TT	TT	CC	TT	TT	CC	CC	CC	CC	CC	TT	CC	CC	CC	CC	CC	TT	CC	CC	CC	TT	TT	CC	CC	CC
SCRI_RS_166469	TT	CC	TT	TT	NN	TT	TT	TT	TT	TT	CC	TT	TT	CC	CC	TT	CC	TT	CC	TT	TT	TT	CC	CC	CC	CC	TT	CC	TT	TT	TT	TT	TT	TT	TT	TT	TT	TT	TT	TT	TT	TT	TT	TT	TT	TT	TT	TT	TT
SCRI_RS_150563	CC	TT	CC	CC	NN	CC	CC	CC	CC	CC	TT	CC	CC	TT	TT	CC	TT	CC	TT	CC	CC	CC	TT	TT	TT	TT	CC	TT	CC	CC	CC	CC	CC	CC	CC	CC	CC	CC	CC	CC	CC	CC	CC	CC	CC	CC	CC	CC	CC
BOPA1_9022-543	GG	GG	GG	GG	GG	GG	AG	GG	GG	GG	GG	GG	GG	GG	GG	GG	GG	GG	GG	GG	GG	GG	GG	GG	GG	GG	GG	GG	GG	GG	GG	GG	GG	GG	GG	GG	GG	GG	GG	GG	GG	GG	GG	GG	GG	GG	GG	GG	GG
SCRI_RS_165434	AA	AA	GG	GG	GG	GG	AG	AG	GG	GG	AA	GG	AA	AA	AA	GG	AA	AA	AA	GG	AA	GG	AA	AA	AA	AA	GG	AA	AA	GG	GG	GG	GG	GG	AA	GG	GG	GG	GG	GG	GG	GG	GG	GG	AA	AA	GG	GG	GG
SCRI_RS_236175	TT	CC	TT	TT	NN	TT	TT	TT	TT	TT	CC	TT	TT	CC	CC	TT	CC	TT	CC	TT	TT	TT	CC	CC	CC	CC	TT	TT	TT	TT	TT	TT	TT	TT	TT	TT	TT	TT	TT	TT	TT	TT	TT	TT	TT	TT	TT	TT	TT
BOPA1_3246-1135	AA	GG	GG	AA	AA	GG	GG	AA	AA	AG	GG	GG	GG	GG	GG	GG	GG	GG	GG	GG	AA	GG	GG	GG	GG	GG	AG	AA	AA	AA	AG	GG	GG	GG	GG	GG	AA	AG	AA	AA	GG	AA	GG	AA	GG	GG	GG	AA	AA
SCRI_RS_199945	TT	TT	CC	TT	TT	TT	CT	TT	TT	TT	TT	CC	TT	TT	TT	CC	TT	TT	TT	TT	TT	TT	TT	TT	TT	TT	CT	TT	TT	TT	TT	TT	TT	TT	CC	CC	TT	TT	TT	TT	TT	TT	TT	TT	CC	TT	TT	TT	TT
BOPA2_12_31081	GG	AA	AA	GG	AG	AA	AA	GG	GG	AG	AA	AA	AA	AA	AA	AA	AA	AA	AA	AA	GG	AA	AA	AA	AA	AA	AG	GG	GG	GG	AG	AA	GG	GG	AA	AA	GG	AG	GG	GG	AA	GG	AA	GG	AA	AA	AA	GG	GG
SCRI_RS_166806	GG	GG	GG	GG	GG	AA	AA	GG	GG	GG	GG	GG	GG	GG	GG	GG	GG	GG	GG	GG	GG	GG	GG	GG	GG	GG	GG	GG	GG	GG	GG	GG	GG	GG	GG	GG	GG	AA	GG	GG	GG	GG	AA	GG	AA	GG	AA	GG	GG
JHI-Hv50k-2016-58521	AA	AA	AA	AA	AA	GG	GG	AA	AA	AA	AA	AA	AA	AA	AA	AA	AA	AA	AA	AA	AA	AA	AA	AA	AA	AA	AA	AA	AA	AA	AA	AA	AA	AA	AA	AA	AA	GG	AA	AA	AA	AA	GG	AA	GG	AA	GG	AA	AA
SCRI_RS_187638	TT	TT	CC	CT	CC	TT	TT	TT	TT	CC	TT	TT	TT	TT	TT	CT	CC	TT	CC	CC	CC	TT	CC	TT	TT	TT	TT	TT	TT	CC	CT	TT	TT	TT	TT	TT	CC	TT	TT	TT	CC	TT	TT	CC	TT	CC	TT	TT	CC
SCRI_RS_148694	NN	AA	GG	AG	GG	GG	GG	NN	NN	GG	AA	NN	NN	AA	NN	AG	GG	AA	GG	GG	GG	NN	GG	NN	NN	AA	NN	NN	NN	GG	AG	NN	AA	NN	NN	NN	GG	GG	NN	AG	GG	NN	GG	GG	GG	GG	GG	AA	GG
SCRI_RS_142851	TT	TT	CC	CT	CC	CC	CC	TT	TT	CC	TT	TT	TT	TT	TT	NN	CC	TT	CC	CC	CC	TT	CC	TT	TT	TT	TT	TT	TT	CC	CT	TT	TT	TT	TT	TT	CC	CC	TT	TT	CC	TT	CC	CC	CC	CC	CC	TT	CC
SCRI_RS_219333	GG	GG	GG	GG	GG	AA	AA	GG	GG	GG	GG	GG	GG	GG	GG	GG	GG	GG	GG	GG	GG	GG	GG	GG	GG	GG	GG	GG	GG	GG	GG	GG	GG	GG	GG	GG	GG	AA	GG	GG	GG	GG	AA	GG	AA	GG	AA	GG	GG
SCRI_RS_225720	TT	TT	TT	TT	TT	CC	CC	TT	TT	TT	TT	TT	TT	TT	TT	TT	TT	TT	TT	TT	TT	TT	TT	TT	TT	TT	TT	TT	TT	TT	TT	TT	TT	TT	TT	TT	TT	CC	TT	TT	TT	TT	CC	TT	CC	TT	CC	TT	TT
JHI-Hv50k-2016-58622	CC	CC	CC	CC	CC	CC	CC	CC	CC	CC	CC	CC	CC	CC	CC	CC	CC	CC	CC	CC	CC	CC	CC	CC	CC	CC	CC	CC	CC	CC	CC	CC	CC	CC	CC	CC	CC	CC	CC	CC	CC	CC	CC	CC	CC	CC	CC	CC	CC
JHI-Hv50k-2016-58568	TT	TT	TT	TT	TT	TT	TT	TT	TT	TT	TT	TT	TT	TT	TT	TT	TT	TT	TT	TT	TT	TT	TT	TT	TT	TT	TT	TT	TT	TT	TT	TT	TT	TT	TT	TT	TT	TT	TT	TT	TT	TT	TT	TT	TT	TT	TT	TT	TT
JHI-Hv50k-2016-58788	CC	CC	CC	CC	CC	CC	CC	CC	CC	CC	CC	CC	CC	CC	CC	AC	CC	AA	CC	CC	CC	CC	CC	CC	CC	CC	CC	CC	CC	CC	CC	CC	CC	CC	CC	AA	CC	CC	CC	CC	CC	CC	CC	CC	CC	CC	CC	CC	CC
JHI-Hv50k-2016-59047	GG	GG	GG	GG	GG	GG	GG	AG	AA	GG	AA	GG	GG	GG	GG	GG	GG	GG	GG	GG	GG	GG	GG	GG	GG	GG	GG	GG	GG	GG	GG	AA	AA	GG	AA	GG	GG	GG	AA	AG	GG	GG	GG	GG	GG	GG	GG	AA	GG
BOPA1_3692-940	AA	AA	AA	AA	AA	AA	AA	AG	GG	AA	GG	AA	AA	AA	AA	AA	AA	AA	AA	AA	AA	AA	AA	AA	AA	AA	AA	AA	AA	AA	AA	GG	GG	AA	GG	AA	AA	AA	GG	AG	AA	AA	AA	AA	AA	AA	AA	GG	AA
JHI-Hv50k-2016-59032	TT	TT	TT	TT	TT	CC	CC	CT	CC	TT	CC	TT	TT	TT	TT	TT	TT	TT	TT	TT	TT	TT	TT	TT	TT	TT	TT	TT	TT	TT	TT	CC	CC	TT	CC	TT	TT	CC	CC	CT	TT	TT	CC	CC	CC	TT	CC	CC	TT
JHI-Hv50k-2016-58951	CC	CC	AA	AC	AA	AA	AC	AC	AA	AA	AA	CC	CC	CC	CC	AC	AA	CC	AA	AA	AA	CC	AA	CC	CC	CC	CC	CC	CC	AA	AC	AA	AA	CC	AA	CC	AA	AA	AA	AC	AA	CC	AA	AA	AA	AA	AA	AA	AA
JHI-Hv50k-2016-58887	AA	AA	AA	AA	AA	AA	AA	AG	GG	AA	GG	AA	AA	AA	AA	AA	AA	AA	AA	AA	AA	AA	AA	AA	AA	AA	AA	AA	AA	AA	AA	GG	GG	AA	GG	AA	AA	AA	GG	AG	AA	AA	AA	AA	AA	AA	AA	GG	AA
JHI-Hv50k-2016-59270	CC	CC	CC	CC	CC	CC	CC	CC	CC	CC	CC	CC	CC	CC	CC	CT	CC	TT	CC	CC	CC	CC	CC	CC	CC	CC	CC	CC	CC	CC	CC	CC	CC	CC	CC	TT	CC	CC	CC	CC	CC	CC	CC	TT	CC	CC	CC	CC	CC
JHI-Hv50k-2016-59276	AA	AA	AA	AA	AA	AA	AA	AG	GG	AA	GG	AA	AA	AA	AA	AA	AA	AA	AA	AA	AA	AA	AA	AA	AA	AA	AA	AA	AA	AA	AA	GG	GG	AA	GG	AA	AA	AA	GG	AG	AA	AA	AA	AA	AA	AA	AA	GG	AA
JHI-Hv50k-2016-59321	GG	GG	GG	GG	GG	GG	GG	AG	AA	GG	AA	GG	GG	GG	GG	GG	GG	GG	GG	GG	GG	GG	GG	GG	GG	GG	GG	GG	GG	GG	GG	AA	AA	GG	AA	GG	GG	GG	AA	AG	GG	GG	GG	GG	GG	GG	GG	AA	GG
JHI-Hv50k-2016-59332	GG	GG	GG	GG	GG	GG	GG	GG	GG	GG	GG	GG	GG	GG	GG	GG	GG	GG	GG	GG	GG	GG	GG	GG	GG	GG	GG	GG	GG	GG	GG	GG	GG	GG	GG	GG	GG	GG	GG	GG	GG	GG	GG	GG	GG	GG	GG	GG	GG
JHI-Hv50k-2016-59367	TT	TT	GG	TT	TT	TT	TT	TT	TT	TT	TT	TT	TT	TT	TT	GT	TT	GG	GG	GG	GG	TT	GG	TT	TT	TT	TT	TT	TT	GT	TT	TT	TT	TT	TT	GG	TT	TT	TT	TT	TT	TT	TT	TT	TT	GG	TT	TT	TT
JHI-Hv50k-2016-59425	AA	AA	AA	AA	AA	GG	AG	AA	AA	AA	AA	AA	AA	AA	AA	AA	AA	AA	AA	AA	AA	AA	AA	AA	AA	AA	AA	AA	AA	AA	AA	AA	AA	AA	AA	AA	AA	GG	AA	AA	AA	AA	GG	AA	GG	AA	GG	AA	AA
JHI-Hv50k-2016-59645	AA	AA	GG	AA	AA	AA	AA	AA	AA	AA	AA	AA	AA	AA	AA	AG	AA	GG	GG	GG	GG	AA	GG	AA	AA	AA	AA	AA	AA	AG	AA	AA	AA	AA	AA	GG	AA	AA	AA	AA	AA	AA	AA	AA	AA	GG	AA	AA	AA
JHI-Hv50k-2016-59685	CC	CC	AA	CC	CC	CC	CC	CC	CC	CC	CC	CC	CC	CC	CC	AC	CC	AA	AA	AA	AA	CC	AA	CC	CC	CC	CC	CC	CC	AC	CC	CC	CC	CC	CC	AA	CC	CC	CC	CC	CC	CC	CC	CC	CC	AA	CC	CC	CC
JHI-Hv50k-2016-59683	CC	CC	CC	CC	CC	CC	CC	CT	TT	CC	TT	CC	CC	CC	CC	CC	CC	CC	CC	CC	CC	CC	CC	CC	CC	CC	CC	CC	CC	CC	CC	TT	TT	CC	TT	CC	CC	CC	TT	CT	CC	CC	CC	CC	CC	CC	CC	TT	CC
JHI-Hv50k-2016-59871	CC	CC	CC	CC	CC	CC	CC	CC	CC	CC	CC	CC	CC	CC	CC	CC	CC	CC	CC	CC	CC	CC	CC	CC	CC	CC	CC	CC	CC	CC	CC	CC	CC	CC	CC	CC	CC	CC	CC	CC	CC	CC	CC	CC	CC	CC	CC	CC	CC
JHI-Hv50k-2016-59874	AA	AA	GG	AA	AA	AA	AA	AA	AA	AA	AA	AA	AA	AA	AA	AG	AA	GG	GG	GG	GG	AA	GG	AA	AA	AA	AA	AA	AA	AG	AA	AA	AA	AA	AA	GG	AA	AA	AA	AA	AA	AA	AA	AA	AA	GG	AA	AA	AA
JHI-Hv50k-2016-59934	TT	CC	TT	CT	CC	CC	CC	CT	CC	CC	CC	TT	TT	TT	TT	CT	CC	TT	TT	TT	TT	TT	TT	TT	CC	TT	TT	CC	TT	CT	CT	CC	CC	TT	CC	TT	CC	CC	CC	CT	CC	TT	CC	CC	CC	TT	CC	CC	CC
JHI-Hv50k-2016-60178	TT	GG	TT	GT	GG	GG	GG	TT	TT	GG	TT	TT	TT	TT	TT	GT	GG	TT	TT	TT	TT	TT	TT	TT	GG	TT	TT	GG	TT	GT	GT	TT	GG	TT	TT	TT	GG	GG	GG	TT	GG	TT	GG	TT	GG	TT	GG	TT	GG
SCRI_RS_165171	TT	CC	TT	CT	CC	CC	CC	TT	TT	CC	TT	TT	TT	TT	TT	CT	CC	TT	TT	TT	TT	TT	TT	TT	CC	TT	TT	CC	TT	CT	CT	TT	CC	TT	TT	TT	CC	CC	CC	TT	CC	TT	CC	CC	CC	TT	CC	TT	CC
JHI-Hv50k-2016-60227	AA	GG	AA	AG	GG	GG	GG	AA	AA	GG	AA	AA	AA	AA	AA	AG	GG	AA	AA	AA	AA	AA	AA	AA	GG	AA	AA	GG	AA	AG	AG	AA	GG	AA	AA	AA	GG	GG	GG	AA	GG	AA	GG	GG	GG	AA	GG	AA	GG
SCRI_RS_166816	GG	AA	GG	AG	AA	AA	AA	GG	GG	AA	GG	GG	GG	GG	GG	AG	AA	GG	GG	GG	GG	GG	GG	GG	AA	GG	GG	AA	GG	NN	AG	GG	AA	GG	GG	GG	AA	AA	AA	GG	AA	GG	AA	AA	AA	GG	AA	GG	AA
JHI-Hv50k-2016-60468	CC	TT	CC	CT	TT	TT	TT	CC	CC	TT	CC	CC	CC	CC	CC	CT	TT	CC	CC	CC	CC	CC	CC	CC	TT	CC	CC	TT	CC	CT	CT	CC	TT	CC	CC	CC	TT	TT	TT	CC	TT	CC	TT	CT	TT	CC	TT	CC	TT
SCRI_RS_136200	CC	TT	CC	CT	TT	TT	TT	CC	CC	TT	CC	CC	CC	CC	CC	CT	TT	CC	CC	CC	CC	CC	CC	CC	TT	CC	CC	TT	CC	CT	CT	CC	TT	CC	CC	CC	TT	TT	TT	CC	TT	CC	TT	TT	TT	CC	TT	CC	TT
SCRI_RS_175550	GG	TT	GG	GT	TT	TT	TT	GG	GG	TT	GG	GG	GG	GG	GG	GT	TT	GG	GG	GG	GG	GG	GG	GG	TT	GG	GG	TT	GG	GT	GT	GG	TT	GG	GG	GG	TT	TT	TT	GG	TT	GG	TT	TT	TT	GG	TT	GG	TT
JHI-Hv50k-2016-60539	TT	CC	TT	CT	CC	CC	CC	TT	TT	CC	TT	TT	TT	TT	TT	CT	CC	TT	TT	TT	TT	TT	TT	TT	CC	TT	TT	CC	TT	CT	CT	TT	CC	TT	TT	TT	CC	CC	CC	TT	CC	TT	CC	CC	CC	TT	CC	TT	CC
JHI-Hv50k-2016-60538	TT	CC	TT	CT	CC	TT	CT	TT	TT	CC	TT	TT	TT	TT	TT	CT	CC	TT	TT	TT	TT	TT	TT	TT	CC	TT	TT	CC	TT	CT	CT	TT	CC	TT	TT	TT	CC	TT	CC	TT	CC	TT	TT	CC	TT	TT	TT	TT	CC
JHI-Hv50k-2016-60800	TT	GG	TT	GT	GG	GG	GG	TT	TT	GG	TT	TT	TT	TT	TT	GT	GG	TT	TT	TT	TT	TT	TT	TT	GG	TT	TT	GG	TT	GT	GT	TT	GG	TT	TT	TT	GG	GG	GG	TT	GG	TT	GG	GG	GG	TT	GG	TT	GG
JHI-Hv50k-2016-60733	TT	TT	TT	TT	TT	TT	TT	TT	TT	TT	TT	TT	TT	TT	TT	TT	TT	TT	TT	TT	TT	TT	TT	TT	TT	TT	TT	TT	TT	TT	TT	TT	TT	TT	TT	TT	TT	TT	TT	TT	TT	TT	TT	GG	TT	TT	TT	TT	TT
JHI-Hv50k-2016-60708	GG	GG	GG	GG	GG	GG	GG	GG	GG	GG	GG	GG	GG	GG	GG	GG	GG	GG	GG	GG	GG	GG	GG	GG	GG	GG	GG	GG	GG	GG	GG	GG	GG	GG	GG	GG	GG	GG	GG	GG	GG	GG	GG	GG	GG	GG	GG	GG	GG
JHI-Hv50k-2016-60701	AA	GG	AA	AG	GG	GG	GG	AA	AA	GG	AA	AA	AA	AA	AA	AG	GG	AA	AA	AA	AA	AA	AA	AA	GG	AA	AA	GG	AA	AG	AG	AA	GG	AA	AA	AA	GG	GG	GG	AA	GG	AA	GG	AA	GG	AA	GG	AA	GG
JHI-Hv50k-2016-60689	TT	CC	TT	CT	CC	CC	CC	TT	TT	CC	TT	TT	TT	TT	TT	CT	CC	TT	TT	TT	TT	TT	TT	TT	CC	TT	TT	CC	TT	CT	CT	TT	CC	TT	TT	TT	CC	CC	CC	TT	CC	TT	CC	TT	CC	TT	CC	TT	CC
JHI-Hv50k-2016-60953	CC	TT	CC	TT	TT	TT	TT	CT	TT	TT	TT	CC	CC	CC	CC	TT	TT	TT	TT	TT	TT	CC	TT	TT	TT	TT	TT	TT	CC	TT	TT	TT	TT	TT	TT	TT	TT	TT	TT	TT	TT	TT	TT	TT	TT	TT	TT	TT	TT
SCRI_RS_139708	CC	AA	CC	AA	AA	AA	AA	AC	AA	AA	AA	CC	CC	CC	CC	AA	AA	AA	AA	AA	AA	CC	AA	AA	AA	AA	AA	AA	CC	AA	AA	AA	AA	AA	AA	AA	AA	AA	AA	AA	AA	AA	AA	AA	AA	AA	AA	AA	AA
JHI-Hv50k-2016-61019	CC	TT	CC	CT	TT	TT	TT	CC	CC	TT	CC	CC	CC	CC	CC	CT	TT	CC	TT	TT	TT	CC	TT	CC	TT	CC	CC	TT	CC	TT	CT	CC	TT	CC	CC	CC	TT	TT	TT	CC	TT	CC	CC	CC	TT	TT	TT	CC	TT
SCRI_RS_135585	CC	TT	CC	TT	TT	TT	TT	CT	TT	TT	TT	CC	CC	CC	CC	TT	TT	TT	TT	TT	TT	CC	TT	TT	TT	TT	TT	TT	CC	TT	TT	TT	TT	TT	TT	TT	TT	TT	TT	TT	TT	TT	TT	TT	TT	TT	TT	TT	TT
JHI-Hv50k-2016-61068	TT	TT	TT	TT	TT	TT	TT	TT	TT	TT	TT	TT	TT	TT	TT	TT	TT	TT	CC	CC	CC	TT	CC	TT	TT	TT	TT	TT	TT	CT	TT	TT	TT	TT	TT	TT	TT	TT	TT	TT	TT	TT	TT	CC	TT	CC	TT	TT	TT
SCRI_RS_148734	TT	GG	TT	GT	GG	GG	GG	TT	TT	GG	TT	TT	TT	TT	TT	GT	GG	TT	TT	TT	TT	TT	TT	GG	GG	TT	TT	GG	TT	GT	GT	TT	GG	TT	TT	TT	GG	GG	GG	TT	GG	TT	TT	TT	GG	TT	GG	TT	GG
JHI-Hv50k-2016-61113	TT	TT	TT	TT	TT	TT	TT	TT	TT	TT	TT	TT	TT	TT	TT	TT	TT	TT	CC	CC	CC	TT	CC	TT	TT	TT	TT	TT	TT	CT	TT	TT	TT	TT	TT	TT	TT	TT	TT	TT	TT	TT	TT	TT	TT	CC	TT	TT	TT
SCRI_RS_173486	CC	TT	CC	CT	NN	TT	TT	CC	CC	TT	CC	CC	CC	CC	CC	CT	TT	CC	CC	CC	CC	CC	CC	CC	TT	CC	CC	TT	CC	CT	CT	CC	TT	CC	CC	CC	TT	TT	TT	CC	TT	CC	TT	CC	TT	CC	TT	CC	TT
JHI-Hv50k-2016-61178	TT	CC	TT	CC	CC	CC	CC	CT	CC	CC	CC	TT	TT	TT	TT	CC	CC	CC	CC	CC	CC	TT	CC	CC	CC	CC	CC	CC	TT	CC	CC	CC	CC	CC	CC	CC	CC	CC	CC	CC	CC	CC	CC	CC	CC	CC	CC	CC	CC
SCRI_RS_128813	TT	CC	TT	CT	CC	CC	CC	TT	TT	CC	TT	TT	TT	TT	TT	CT	CC	TT	TT	TT	TT	TT	TT	CC	CC	TT	TT	CC	TT	CT	CT	TT	CC	TT	TT	TT	CC	CC	CC	TT	CC	TT	TT	TT	CC	TT	CC	TT	CC
JHI-Hv50k-2016-61157	TT	TT	TT	GT	TT	TT	TT	GT	GG	TT	GG	TT	TT	TT	TT	GT	TT	GG	GG	GG	GG	TT	GG	TT	TT	GG	GG	TT	TT	GT	GT	GG	TT	GG	GG	GG	TT	TT	TT	GG	TT	GG	GG	TT	TT	GG	TT	GG	TT
BOPA1_2582-767	GG	GG	GG	GG	GG	GG	GG	GG	GG	GG	GG	GG	GG	GG	GG	GG	GG	GG	GG	GG	GG	GG	GG	GG	GG	GG	GG	GG	GG	GG	GG	GG	GG	GG	GG	GG	GG	GG	GG	GG	GG	GG	GG	AA	GG	GG	GG	GG	GG
SCRI_RS_174552	AA	AA	AA	AG	AA	AA	AA	AG	GG	AA	GG	AA	AA	AA	AA	AG	AA	GG	AA	AA	AA	AA	AA	AA	AA	GG	GG	AA	AA	AA	AG	GG	AA	GG	GG	GG	AA	AA	AA	GG	AA	GG	GG	AA	AA	AA	AA	GG	AA
SCRI_RS_211923	CC	TT	CC	TT	TT	TT	TT	CT	TT	TT	TT	CC	CC	CC	CC	TT	TT	TT	TT	TT	TT	CC	TT	TT	TT	TT	TT	TT	CC	TT	TT	TT	TT	TT	TT	TT	TT	TT	TT	TT	TT	TT	TT	TT	TT	TT	TT	TT	TT
JHI-Hv50k-2016-61411	AA	AA	AA	AA	AA	AA	AA	AA	AA	AA	AA	AA	AA	AA	AA	AA	AA	AA	GG	GG	GG	AA	GG	AA	AA	AA	AA	AA	AA	AG	AA	AA	AA	AA	AA	AA	AA	AA	AA	AA	AA	AA	AA	AA	AA	GG	AA	AA	AA
JHI-Hv50k-2016-61515	GG	TT	GG	TT	TT	TT	TT	GT	TT	TT	TT	GG	GG	GG	GG	TT	TT	TT	TT	TT	TT	GG	TT	TT	TT	TT	TT	TT	GG	TT	TT	TT	TT	TT	TT	TT	TT	TT	TT	TT	TT	TT	TT	TT	TT	TT	TT	TT	TT
SCRI_RS_186847	CC	GG	CC	CG	GG	GG	GG	CC	CC	GG	CC	CC	CC	CC	CC	CG	GG	CC	CC	CC	CC	CC	CC	GG	GG	CC	CC	GG	CC	CG	CG	CC	GG	CC	CC	CC	GG	GG	GG	CC	GG	CC	CC	NN	GG	CC	GG	CC	GG
JHI-Hv50k-2016-61462	CC	CC	CC	CC	CC	CC	CC	CC	CC	CC	CC	CC	CC	CC	CC	CC	CC	CC	AA	AA	AA	CC	AA	CC	CC	CC	CC	CC	CC	AC	CC	CC	CC	CC	CC	CC	CC	CC	CC	CC	CC	CC	CC	AA	CC	AA	CC	CC	CC
JHI-Hv50k-2016-61614	AA	AA	AA	AG	AA	GG	GG	AG	GG	AA	GG	AA	AA	AA	AA	AG	AA	GG	GG	GG	GG	AA	GG	GG	AA	GG	GG	AA	AA	GG	AG	GG	AA	GG	GG	GG	AA	GG	GG	GG	AA	GG	GG	GG	GG	GG	GG	GG	AA
SCRI_RS_163314	TT	CC	TT	CC	CC	CC	CC	CT	CC	CC	CC	TT	TT	TT	TT	CC	CC	CC	CC	CC	CC	TT	CC	CC	CC	CC	CC	CC	TT	CC	CC	CC	CC	CC	CC	CC	CC	CC	CC	CC	CC	CC	CC	CC	CC	CC	CC	CC	CC
JHI-Hv50k-2016-61728	AA	AA	AA	AG	AA	AA	AA	AG	GG	AA	GG	AA	AA	AA	AA	AG	AA	GG	GG	GG	GG	AA	GG	AA	AA	GG	GG	AA	AA	NN	AG	GG	AA	GG	GG	GG	AA	AA	AA	GG	AA	GG	GG	GG	AA	GG	AA	GG	AA
JHI-Hv50k-2016-61729	GG	GG	GG	AG	GG	GG	GG	AG	AA	GG	AA	GG	GG	GG	GG	AG	GG	AA	AA	AA	AA	GG	AA	GG	GG	AA	AA	GG	GG	AG	AG	AA	GG	AA	AA	AA	GG	GG	GG	AA	GG	AA	AA	GG	GG	AA	GG	AA	GG
SCRI_RS_10642	CC	TT	TT	CT	TT	TT	TT	CC	CC	TT	CC	CC	CC	CC	CC	CT	TT	CC	CC	CC	CC	CC	CC	TT	TT	CC	CC	TT	CC	CT	CT	CC	TT	CC	CC	CC	TT	TT	TT	CC	TT	CC	CC	CC	TT	CC	TT	CC	TT
JHI-Hv50k-2016-61763	TT	TT	TT	GT	TT	TT	TT	GT	GG	TT	GG	TT	TT	TT	TT	GT	TT	GG	GG	GG	GG	TT	GG	TT	TT	GG	GG	TT	TT	GT	GT	GG	TT	GG	GG	GG	TT	TT	TT	GG	TT	GG	GG	GG	TT	GG	TT	GG	TT
BOPA2_12_30132	GG	GG	GG	AG	GG	GG	GG	AG	AA	GG	AA	GG	GG	GG	GG	NN	GG	AA	AA	AA	AA	GG	AA	GG	GG	AA	AA	GG	GG	AG	AG	AA	GG	AA	AA	AA	GG	GG	GG	AA	GG	AA	AA	AA	GG	AA	GG	AA	GG
BOPA2_12_10718	GG	GG	GG	GG	GG	GG	GG	GG	GG	GG	GG	GG	GG	GG	GG	GG	GG	GG	GG	GG	GG	GG	GG	GG	GG	GG	GG	GG	GG	GG	GG	GG	GG	GG	GG	GG	GG	GG	GG	GG	GG	GG	GG	AA	GG	GG	GG	GG	GG
JHI-Hv50k-2016-61865	AA	AA	AA	AG	AA	AA	AA	AG	GG	AA	GG	AA	AA	AA	AA	AG	AA	GG	GG	GG	GG	AA	GG	AA	AA	GG	GG	AA	AA	AG	AG	GG	AA	GG	GG	GG	AA	AA	AA	GG	AA	GG	GG	AA	AA	GG	AA	GG	AA
JHI-Hv50k-2016-61935	GG	AA	AA	AA	AA	GG	GG	AG	AA	AA	AA	GG	GG	GG	GG	AA	AA	AA	AA	AA	AA	GG	AA	GG	AA	AA	AA	AA	GG	AG	AA	AA	AA	AA	AA	AA	AA	GG	GG	AA	AA	AA	AA	GG	GG	AA	GG	AA	AA
SCRI_RS_184899	TT	GG	GG	GG	GG	TT	TT	TT	NN	GG	NN	TT	TT	TT	TT	GG	GG	NN	NN	NN	NN	TT	NN	TT	GG	NN	NN	GG	TT	TT	GG	NN	GG	NN	NN	NN	GG	TT	TT	NN	GG	NN	NN	GG	TT	NN	TT	NN	GG
SCRI_RS_167823	GG	TT	TT	TT	TT	GG	GG	GG	NN	TT	NN	GG	GG	GG	GG	TT	TT	NN	NN	NN	NN	GG	NN	GG	TT	NN	NN	TT	GG	GG	TT	NN	TT	NN	NN	NN	TT	GG	GG	NN	TT	NN	NN	TT	GG	NN	GG	NN	TT
SCRI_RS_122	GG	AA	AA	AA	AA	GG	GG	AG	AA	AA	AA	GG	GG	GG	GG	AA	AA	AA	AA	AA	AA	GG	AA	GG	AA	AA	AA	AA	GG	AG	AA	AA	AA	AA	AA	AA	AA	GG	GG	AA	AA	AA	AA	AA	GG	AA	GG	AA	AA
JHI-Hv50k-2016-62021	GG	GG	GG	GG	GG	GG	GG	GG	GG	GG	GG	GG	GG	GG	GG	GG	GG	GG	GG	GG	GG	GG	GG	GG	GG	GG	GG	GG	GG	GG	GG	GG	GG	GG	GG	GG	GG	GG	GG	GG	GG	GG	GG	GG	GG	GG	GG	GG	GG
SCRI_RS_146936	TT	CC	CC	CT	CT	TT	TT	TT	TT	CC	TT	TT	TT	TT	TT	CT	CC	TT	TT	TT	TT	TT	TT	TT	CC	TT	TT	CC	TT	TT	CT	TT	CC	TT	TT	TT	CC	TT	TT	TT	CC	TT	TT	CC	TT	TT	TT	TT	CC
JHI-Hv50k-2016-62049	CC	CC	CC	CC	CC	CC	CC	CC	CC	CC	CC	CC	CC	CC	CC	CC	CC	CC	CC	CC	CC	CC	CC	CC	CC	CC	CC	CC	CC	CC	CC	CC	CC	CC	CC	CC	CC	CC	CC	CC	CC	CC	CC	CC	CC	CC	CC	CC	CC
JHI-Hv50k-2016-62050	AA	GG	GG	AG	NN	AA	AA	AA	AA	GG	AA	AA	AA	AA	AA	AG	GG	AA	AA	AA	AA	AA	AA	AA	GG	AA	AA	GG	AA	AA	AG	AA	GG	AA	AA	AA	GG	AA	AA	AA	GG	AA	AA	NN	AA	AA	AA	AA	GG
JHI-Hv50k-2016-62051	AA	GG	GG	AG	GG	AA	AA	AA	AA	GG	AA	AA	AA	AA	AA	AG	GG	AA	AA	AA	AA	AA	AA	AA	GG	AA	AA	GG	AA	AA	AG	AA	GG	AA	AA	AA	GG	AA	AA	AA	GG	AA	AA	GG	AA	AA	AA	AA	GG
BOPA2_12_21415	CC	CC	CC	CC	CC	CC	CC	CC	CC	CC	CC	CC	CC	CC	CC	CC	CC	CC	CC	CC	CC	CC	CC	CC	CC	CC	CC	CC	CC	CC	CC	CC	CC	CC	CC	CC	CC	CC	CC	CC	CC	CC	CC	CC	CC	CC	CC	CC	CC
JHI-Hv50k-2016-62139	TT	TT	CC	TT	TT	TT	TT	TT	TT	TT	TT	TT	TT	TT	TT	TT	TT	TT	TT	TT	TT	TT	TT	TT	TT	TT	TT	TT	TT	TT	TT	TT	TT	TT	TT	TT	TT	TT	TT	TT	TT	TT	TT	TT	TT	TT	TT	TT	TT
JHI-Hv50k-2016-62362	TT	TT	CC	TT	TT	TT	TT	TT	TT	TT	TT	TT	TT	TT	TT	TT	TT	TT	TT	TT	TT	TT	TT	TT	TT	TT	TT	TT	TT	TT	TT	TT	TT	TT	TT	TT	TT	TT	TT	TT	TT	TT	TT	TT	TT	TT	TT	TT	TT
JHI-Hv50k-2016-62334	AA	GG	GG	GG	GG	GG	GG	AG	GG	GG	GG	AA	AA	AA	AA	GG	GG	GG	GG	GG	GG	AA	GG	GG	GG	GG	GG	GG	AA	GG	GG	GG	GG	GG	GG	GG	GG	GG	GG	GG	GG	GG	GG	GG	GG	GG	GG	GG	GG
SCRI_RS_184395	AA	GG	AA	GG	GG	GG	AG	AG	GG	GG	GG	AA	AA	AA	AA	GG	GG	GG	AA	GG	AA	AA	AA	GG	GG	GG	GG	GG	AA	GG	GG	GG	GG	GG	GG	GG	GG	GG	GG	GG	GG	GG	GG	AA	GG	GG	GG	GG	GG
JHI-Hv50k-2016-62318	TT	CC	TT	CC	CC	CC	CT	CT	CC	CC	CC	TT	TT	TT	TT	CC	CC	CC	TT	CC	TT	TT	TT	CC	CC	CC	CC	CC	TT	CC	CC	CC	CC	CC	CC	CC	CC	CC	CC	CC	CC	CC	CC	TT	CC	CC	CC	CC	CC
JHI-Hv50k-2016-62310	GG	GG	TT	GG	GG	GG	GG	GG	GG	GG	GG	GG	GG	GG	GG	GG	GG	GG	GG	GG	GG	GG	GG	GG	GG	GG	GG	GG	GG	GG	GG	GG	GG	GG	GG	GG	GG	GG	GG	GG	GG	GG	GG	GG	GG	GG	GG	GG	GG
JHI-Hv50k-2016-62306	TT	GG	GG	GG	GG	GG	GG	GT	GG	GG	GG	TT	TT	TT	TT	GG	GG	GG	TT	GG	TT	TT	TT	GG	GG	GG	GG	GG	TT	GG	GG	GG	GG	GG	GG	GG	GG	GG	GG	GG	GG	GG	GG	GG	GG	GG	GG	GG	GG
JHI-Hv50k-2016-62473	AA	AA	GG	AA	AA	GG	AG	AA	AA	GG	GG	AA	AA	AA	AA	GG	AA	GG	AA	GG	AA	AA	AA	GG	AA	AA	AA	AA	AA	GG	AA	AA	AA	AA	AA	AA	GG	GG	GG	AA	GG	AA	AA	AA	GG	GG	GG	AA	AA
JHI-Hv50k-2016-62455	GG	GG	GG	GT	GG	GG	GT	GT	TT	GG	GG	GG	GG	GG	GG	GG	GG	GG	GG	GG	GG	GG	GG	GG	GG	TT	TT	GG	GG	GG	GT	TT	GG	TT	TT	TT	GG	GG	GG	TT	GG	TT	TT	GG	GG	GG	GG	TT	GG
JHI-Hv50k-2016-62596	AA	GG	AA	AG	GG	AA	AA	AA	AA	AA	AA	AA	AA	AA	AA	AA	AG	AA	AA	AA	AA	AA	AA	AA	GG	AA	AA	GG	AA	AA	AG	AA	GG	AA	AA	AA	AA	AA	AA	AA	AA	AA	AA	AA	AA	AA	AA	AA	GG
JHI-Hv50k-2016-62567	GG	GG	AA	AG	GG	AA	AA	AG	AA	AA	AA	GG	GG	GG	GG	AA	AG	AA	AA	AA	AA	GG	AA	AA	GG	AA	AA	GG	GG	AA	AG	AA	GG	AA	AA	AA	AA	AA	AA	AA	AA	AA	AA	AA	AA	AA	AA	AA	GG
JHI-Hv50k-2016-62542	AA	AA	GG	AG	AA	GG	GG	AG	GG	GG	GG	AA	AA	AA	AA	GG	AG	GG	GG	GG	GG	AA	GG	GG	AA	GG	GG	AA	AA	GG	AG	GG	AA	GG	GG	GG	GG	GG	GG	GG	GG	GG	GG	GG	GG	GG	GG	GG	AA
JHI-Hv50k-2016-62708	GG	GG	AA	GG	GG	AA	AG	AG	AA	AA	AA	GG	GG	GG	GG	AA	GG	AA	GG	AA	GG	GG	GG	AA	GG	GG	GG	GG	GG	AA	GG	GG	GG	GG	GG	GG	AA	AA	AA	AG	AA	GG	AA	GG	AA	AA	AA	AA	GG
SCRI_RS_227507	AA	GG	AA	AA	AA	AA	AA	AA	AA	AA	AA	AA	AA	AA	AA	AA	AG	AA	AA	AA	AA	AA	AA	AA	GG	AA	AA	GG	AA	AA	AG	AA	GG	AA	AA	AA	AA	AA	AA	AA	AA	AA	AA	AA	AA	AA	AA	AA	GG
JHI-Hv50k-2016-62678	CC	CC	CC	TT	TT	CC	CT	CC	CC	CC	CC	CC	CC	CC	CC	CC	CT	CC	TT	CC	TT	CC	TT	CC	CC	TT	TT	CC	CC	CC	CT	TT	CC	TT	TT	TT	CC	CC	CC	CT	CC	TT	CC	CC	CC	CC	CC	CC	CC
SCRI_RS_221776	CC	CC	TT	CC	CC	TT	CT	CT	TT	TT	TT	CC	CC	CC	CC	TT	CC	TT	CC	TT	CC	CC	CC	TT	CC	CC	CC	CC	CC	TT	CC	CC	CC	CC	CC	CC	TT	TT	TT	CT	TT	CC	TT	CC	TT	TT	TT	TT	CC
JHI-Hv50k-2016-62796	CC	CC	TT	CC	CC	CC	CC	CT	TT	CC	CC	CC	CC	CC	CC	CC	CC	CC	CC	CC	CC	CC	CC	CC	CC	CC	CC	CC	CC	CC	CC	CC	CC	CC	CC	CC	CC	CC	CC	CT	CC	CC	TT	CC	CC	CC	CC	TT	CC
SCRI_RS_224245	GG	TT	GG	GG	GG	GG	GG	GG	GG	GG	GG	GG	GG	GG	GG	GG	GT	GG	GG	GG	GG	GG	GG	GG	TT	GG	GG	TT	GG	GG	GT	GG	TT	GG	GG	GG	GG	GG	GG	GG	GG	GG	GG	GG	GG	GG	GG	GG	TT
SCRI_RS_156845	CC	TT	CC	CC	CC	CC	CC	CC	CC	CC	CC	CC	CC	CC	CC	CC	CT	CC	CC	CC	CC	CC	CC	CC	TT	CC	CC	TT	CC	CC	CT	CC	TT	CC	CC	CC	CC	CC	CC	CC	CC	CC	CC	CC	CC	CC	CC	CC	TT
JHI-Hv50k-2016-63147	NN	AA	GG	AA	AA	AA	AA	AA	AA	AA	AA	NN	NN	NN	NN	AA	AG	AA	AA	AA	AA	NN	AA	AA	GG	AA	AA	GG	NN	AA	AG	AA	GG	AA	AA	AA	AA	AA	AA	AA	AA	AA	AA	AA	AA	AA	AA	AA	GG
JHI-Hv50k-2016-63327	GG	GG	GG	GG	GG	GG	GG	GG	GG	GG	GG	GG	GG	GG	GG	GG	AA	GG	AA	GG	AA	GG	AA	GG	AA	GG	GG	AA	GG	GG	AG	GG	AA	GG	GG	GG	GG	GG	GG	GG	GG	GG	GG	GG	GG	GG	GG	GG	AA
JHI-Hv50k-2016-63322	AA	GG	AA	GG	GG	GG	GG	AG	GG	GG	GG	AA	AA	AA	AA	GG	GG	GG	GG	GG	GG	AA	GG	GG	GG	GG	GG	GG	AA	GG	GG	GG	GG	GG	GG	GG	GG	GG	GG	GG	GG	GG	GG	GG	GG	GG	GG	GG	GG
JHI-Hv50k-2016-63299	GG	AA	GG	AA	NN	AA	AA	AG	AA	AA	AA	GG	GG	GG	GG	AA	GG	AA	GG	AA	GG	GG	GG	AA	GG	AA	AA	GG	GG	AA	AG	AA	GG	AA	AA	AA	AA	AA	AA	AA	AA	AA	AA	GG	AA	AA	AA	AA	GG
SCRI_RS_238263	TT	TT	TT	TT	TT	TT	TT	TT	TT	TT	TT	TT	TT	TT	TT	TT	CT	TT	TT	TT	TT	TT	TT	TT	CC	TT	TT	CC	TT	TT	CT	TT	CC	TT	TT	TT	TT	TT	TT	TT	TT	TT	TT	TT	TT	TT	TT	TT	CC
JHI-Hv50k-2016-63413	CC	TT	CC	TT	TT	TT	TT	CT	TT	TT	TT	CC	CC	CC	CC	TT	TT	TT	TT	TT	TT	CC	TT	TT	TT	TT	TT	TT	CC	TT	TT	TT	TT	TT	TT	TT	TT	TT	TT	TT	TT	TT	TT	CC	TT	TT	TT	TT	TT
SCRI_RS_168604	GG	AA	GG	AA	AA	AA	AA	AG	AA	AA	AA	GG	GG	GG	GG	AA	AG	AA	AA	AA	AA	GG	AA	AA	GG	AA	AA	GG	GG	AA	AG	AA	GG	AA	AA	AA	AA	AA	AA	AA	AA	AA	AA	GG	AA	AA	AA	AA	GG
SCRI_RS_182210	GG	GG	GG	AG	GG	GG	GG	GG	GG	GG	AA	GG	GG	GG	GG	GG	AG	GG	GG	GG	GG	GG	GG	GG	AA	GG	AA	AA	GG	GG	AA	AA	AA	GG	GG	GG	GG	GG	GG	AG	GG	AA	GG	GG	GG	GG	GG	GG	AA
SCRI_RS_146997	CC	CC	CC	CT	CC	CC	CC	CC	CC	CC	TT	CC	CC	CC	CC	CC	CT	CC	CC	CC	CC	CC	CC	CC	TT	CC	TT	TT	CC	CC	TT	TT	TT	CC	CC	CC	CC	CC	CC	CT	CC	TT	CC	CC	CC	CC	CC	CC	TT
JHI-Hv50k-2016-63496	CC	TT	CC	CT	TT	TT	TT	CT	TT	TT	CC	CC	CC	CC	CC	TT	CT	TT	TT	TT	TT	CC	TT	TT	CC	TT	CC	CC	CC	TT	CC	CC	CC	TT	TT	TT	TT	TT	TT	CT	TT	CC	TT	CC	TT	TT	TT	TT	CC
SCRI_RS_190048	CC	CC	CC	AC	CC	CC	CC	CC	CC	CC	AA	CC	CC	CC	CC	CC	AC	CC	CC	CC	CC	CC	CC	CC	AA	CC	AA	AA	CC	CC	AA	AA	AA	CC	CC	CC	CC	CC	CC	AC	CC	AA	CC	CC	CC	CC	CC	CC	AA
JHI-Hv50k-2016-63482	CC	CC	CC	CT	CC	CC	CC	CC	CC	CC	TT	CC	CC	CC	CC	CC	CT	CC	CC	CC	CC	CC	CC	CC	TT	CC	TT	TT	CC	CC	TT	TT	TT	CC	CC	CC	CC	CC	CC	CT	CC	TT	CC	CC	CC	CC	CC	CC	TT
SCRI_RS_175603	CC	CC	CC	CT	CC	CC	CC	CC	CC	CC	TT	CC	CC	CC	CC	CC	CC	CC	CC	CC	CC	CC	CC	CC	CC	CC	TT	CC	CC	CC	CT	TT	CC	CC	CC	CC	CC	CC	CC	CT	CC	TT	CC	CC	CC	CC	CC	CC	CC
SCRI_RS_232722	GG	GG	GG	GG	GG	GG	GG	GG	GG	GG	GG	GG	GG	GG	GG	GG	AG	GG	GG	GG	GG	GG	GG	GG	AA	GG	GG	AA	GG	GG	AG	GG	AA	GG	GG	GG	GG	GG	GG	GG	GG	GG	GG	GG	GG	GG	GG	GG	AA
JHI-Hv50k-2016-63733	AA	AA	AA	AG	AG	AA	AA	AG	GG	AA	AA	AA	AA	AA	AA	AA	GG	AA	GG	AA	GG	AA	GG	AA	AA	GG	AA	AA	AA	AA	AA	AA	AA	GG	GG	GG	AA	AA	AA	AG	AA	AA	GG	AA	AA	AA	AA	GG	AA
JHI-Hv50k-2016-63792	TT	GG	TT	GG	GG	GG	GG	GT	GG	GG	GG	TT	TT	TT	TT	GG	GG	GG	GG	GG	GG	TT	GG	GG	TT	GG	GG	TT	TT	GG	GG	GG	GG	GG	GG	GG	GG	GG	GG	GG	GG	GG	GG	GT	GG	GG	GG	GG	GG
SCRI_RS_182947	TT	TT	TT	CT	CC	TT	TT	CT	CC	TT	CC	TT	NN	TT	TT	TT	CC	TT	CC	TT	CC	TT	CC	TT	TT	CC	TT	TT	TT	TT	TT	CC	TT	CC	CC	CC	TT	TT	TT	CT	TT	CC	CC	CC	TT	TT	TT	CC	TT
JHI-Hv50k-2016-63724	CC	TT	CC	CT	CC	TT	TT	CC	CC	TT	CC	CT	CC	CC	CC	TT	CC	TT	CC	TT	CC	CC	CC	TT	CC	CC	TT	CC	CC	TT	NN	CC	CC	CC	CC	CC	TT	TT	TT	TT	TT	CC	CC	CC	TT	TT	TT	CC	CC
JHI-Hv50k-2016-63863	AA	GG	AA	GG	GG	GG	GG	AG	GG	GG	GG	AA	AA	AA	AA	GG	GG	GG	GG	GG	GG	AA	GG	GG	AA	GG	GG	AA	AA	GG	AG	GG	AA	GG	GG	GG	GG	GG	GG	GG	GG	GG	GG	GG	GG	GG	GG	GG	AA
SCRI_RS_133377	GG	AA	GG	AA	AA	AA	AA	AG	AA	AA	AA	GG	GG	GG	GG	AA	AA	AA	AA	AA	AA	GG	AA	AA	GG	AA	AA	GG	GG	AA	AG	AA	GG	AA	AA	AA	AA	AA	AA	AA	AA	AA	AA	GG	AA	AA	AA	AA	GG
SCRI_RS_13476	AA	GG	AA	GG	GG	GG	GG	AG	GG	GG	GG	AA	AA	AA	AA	GG	GG	GG	GG	GG	GG	AA	GG	GG	AA	GG	GG	AA	AA	GG	AG	GG	AA	GG	GG	GG	GG	GG	GG	GG	GG	GG	GG	GG	GG	GG	GG	GG	AA
JHI-Hv50k-2016-63979	GG	TT	GG	TT	TT	TT	TT	GT	TT	TT	TT	GG	GG	GG	GG	TT	TT	TT	TT	TT	TT	GG	TT	TT	GG	GG	TT	GG	GG	TT	GT	TT	GG	TT	TT	TT	TT	TT	TT	TT	TT	TT	TT	TT	TT	TT	TT	TT	GG
JHI-Hv50k-2016-64055	GG	AA	GG	NN	AA	AA	AA	AG	AA	AA	AA	GG	GG	GG	GG	AA	AA	AA	AA	AA	AA	GG	AA	AA	GG	GG	AA	GG	GG	AG	AG	AA	GG	AA	AA	NN	AA	AA	AA	AA	AA	AA	AA	AA	AA	AA	AA	AA	GG
SCRI_RS_187012	AA	CC	AA	CC	CC	CC	CC	AC	CC	CC	CC	AA	AA	AA	AA	CC	CC	CC	CC	CC	CC	AA	CC	CC	AA	AA	CC	AA	AA	CC	AC	CC	AA	CC	CC	CC	CC	CC	CC	CC	CC	CC	CC	AA	CC	CC	CC	CC	AA
JHI-Hv50k-2016-64088	GG	GG	GG	GG	GG	GG	GG	GG	GG	GG	GG	GG	GG	GG	GG	GG	GG	GG	GG	GG	GG	GG	GG	GG	GG	GG	GG	GG	GG	GG	GG	GG	GG	GG	GG	GG	GG	GG	GG	GG	GG	GG	GG	GG	GG	GG	GG	GG	GG
SCRI_RS_169758	AA	TT	AA	TT	TT	TT	TT	AT	TT	TT	TT	AA	AA	AA	AA	TT	TT	TT	TT	TT	TT	AA	TT	TT	AA	AA	TT	AA	AA	TT	AT	TT	AA	TT	TT	TT	TT	TT	TT	TT	TT	TT	TT	AA	TT	TT	TT	TT	AA
JHI-Hv50k-2016-64100	GG	AA	GG	AA	AA	AA	AA	AG	AA	AA	AA	GG	GG	GG	GG	AA	AA	AA	AA	AA	AA	GG	AA	AA	GG	GG	AA	GG	GG	AA	AG	AA	GG	AA	AA	AA	AA	AA	AA	AA	AA	AA	AA	GG	AA	AA	AA	AA	GG
JHI-Hv50k-2016-64131	CC	AA	CC	AA	AA	AA	AA	AC	AA	AA	AA	CC	CC	CC	CC	AA	AA	AA	AA	AA	AA	CC	AA	AA	CC	CC	AA	CC	CC	AA	AC	AA	CC	AA	AA	AA	AA	AA	AA	AA	AA	AA	AA	AA	AA	AA	AA	AA	CC
JHI-Hv50k-2016-64129	TT	CC	TT	CC	CC	CC	CC	CT	CC	CC	CC	TT	TT	TT	TT	CC	CC	CC	CC	CC	CC	TT	CC	CC	TT	TT	CC	TT	TT	CC	CT	CC	TT	CC	CC	CC	CC	CC	CC	CC	CC	CC	CC	CC	CC	CC	CC	CC	TT
SCRI_RS_88391	CC	TT	CC	TT	TT	TT	TT	CT	TT	TT	TT	CC	CC	CC	CC	TT	TT	TT	TT	TT	TT	CC	TT	TT	CC	CC	TT	CC	CC	TT	CT	TT	CC	TT	TT	TT	TT	TT	TT	TT	TT	TT	TT	TT	TT	TT	TT	TT	CC
BOPA1_8930-370	AA	GG	AA	AG	AA	GG	GG	AA	AA	GG	AA	AA	AA	AA	AA	GG	AA	GG	AA	GG	AA	AA	AA	GG	AA	AA	GG	AA	AA	GG	AG	AA	AA	AA	AA	AA	GG	GG	GG	AG	GG	AA	AA	GG	GG	GG	GG	AA	AA
JHI-Hv50k-2016-64423	GG	AA	GG	AA	AA	AA	AA	AG	AA	AA	GG	GG	GG	GG	GG	AA	AA	AA	AA	AA	AA	GG	AG	AA	GG	AA	AA	GG	GG	AA	AG	GG	GG	AA	AA	GG	AA	AA	AA	AA	AA	GG	AA	AA	AA	AA	AA	AA	GG
SCRI_RS_196276	AA	CC	AA	CC	CC	CC	CC	AC	CC	CC	CC	AA	AA	AA	AA	CC	CC	CC	CC	CC	CC	AA	AC	CC	AA	CC	CC	AA	AA	CC	AC	CC	AA	CC	CC	CC	CC	CC	CC	CC	CC	CC	CC	CC	CC	CC	CC	CC	AA
JHI-Hv50k-2016-64331	TT	TT	TT	GT	NN	TT	TT	GT	GG	TT	TT	TT	TT	TT	TT	TT	GG	TT	GG	TT	GG	TT	GT	TT	TT	GG	TT	TT	TT	TT	TT	TT	TT	TT	GG	TT	TT	TT	TT	GT	TT	TT	GG	GG	TT	TT	TT	GG	TT
SCRI_RS_164876	CC	TT	CC	TT	NN	TT	TT	CT	TT	TT	CC	CC	CC	CC	CC	TT	TT	TT	TT	TT	TT	CC	CT	TT	CC	TT	TT	CC	CC	TT	CT	CC	CC	TT	TT	CC	TT	TT	TT	TT	TT	CC	TT	TT	TT	TT	TT	TT	CC
JHI-Hv50k-2016-64557	TT	CC	TT	CC	CC	CC	CC	CT	CC	CC	TT	TT	TT	TT	TT	CC	CC	CC	CC	CC	CC	TT	CT	CC	TT	CC	CC	TT	TT	CC	CT	TT	TT	CC	CC	TT	CC	CC	CC	CC	CC	TT	CC	CC	CC	CC	CC	CC	TT
SCRI_RS_177330	AA	GG	AA	AG	AA	GG	GG	AA	AA	GG	AA	AA	AA	AA	AA	GG	AA	GG	AA	GG	AA	AA	AA	GG	AA	AA	GG	AA	AA	GG	AG	AA	AA	GG	AA	AA	GG	GG	GG	AG	GG	AA	AA	AA	GG	GG	GG	AA	AA
BOPA2_12_30424	AA	GG	AA	GG	NN	GG	GG	AG	GG	GG	AA	AA	AA	AA	AA	GG	GG	GG	GG	GG	GG	AA	AG	GG	AA	GG	GG	AA	AA	GG	AG	AA	AA	GG	GG	AA	GG	GG	GG	GG	GG	AA	GG	GG	GG	GG	GG	GG	AA
JHI-Hv50k-2016-64537	GG	AA	GG	AG	NN	GG	AG	AG	AA	GG	GG	GG	GG	GG	GG	GG	AA	GG	AA	GG	AA	GG	AG	GG	GG	AA	GG	GG	GG	GG	GG	GG	GG	GG	AA	GG	GG	GG	GG	AG	GG	GG	AA	AA	GG	GG	GG	AA	GG
JHI-Hv50k-2016-64531	CC	TT	CC	TT	TT	TT	TT	CT	TT	TT	TT	CC	CC	CC	CC	TT	TT	TT	TT	TT	TT	CC	CT	TT	CC	TT	TT	CC	CC	TT	CT	TT	CC	TT	TT	TT	TT	TT	TT	TT	TT	TT	TT	TT	TT	TT	TT	TT	CC
JHI-Hv50k-2016-64720	TT	CC	TT	TT	TT	TT	CT	TT	TT	TT	CC	TT	TT	TT	TT	TT	TT	TT	TT	TT	TT	TT	TT	TT	TT	TT	TT	TT	TT	TT	TT	TT	TT	TT	TT	CC	TT	TT	TT	TT	TT	CC	TT	CC	TT	TT	TT	TT	TT
JHI-Hv50k-2016-64719	AA	GG	AA	AG	GG	AA	AG	AG	GG	AA	GG	AA	AA	AA	AA	AA	GG	AA	GG	AA	GG	AA	AG	AA	AA	GG	AA	AA	AA	AA	AA	AA	AA	AA	GG	GG	AA	AA	AA	AG	AA	GG	GG	AA	AA	AA	AA	GG	AA
JHI-Hv50k-2016-64712	TT	TT	TT	CC	CC	TT	CC	CC	CC	TT	TT	TT	TT	TT	CC	TT	CC	TT	CC	CC	CC	CC	CC	CC	TT	CC	CC	TT	TT	CC	TT	TT	TT	CC	CC	TT	TT	TT	CC	CC	TT	TT	CC	CC	CC	CC	CC	CC	TT
JHI-Hv50k-2016-64675	CC	CC	CC	AC	CC	AA	AC	CC	CC	AA	CC	CC	AA	CC	CC	AA	CC	AA	CC	AA	CC	CC	CC	AA	CC	CC	AA	CC	CC	AA	AC	AA	CC	AA	CC	CC	AA	AA	AA	AC	AA	CC	CC	CC	AA	AA	AA	CC	CC
JHI-Hv50k-2016-64670	CC	TT	CC	TT	TT	TT	TT	CT	TT	TT	CC	CC	TT	CC	CC	TT	TT	TT	TT	TT	TT	CC	CT	TT	CC	TT	TT	CC	CC	TT	CT	TT	CC	TT	TT	CC	TT	TT	TT	TT	TT	CC	TT	CC	TT	TT	TT	TT	CC
JHI-Hv50k-2016-64667	TT	CC	TT	CC	CC	CC	CC	CT	CC	CC	TT	TT	CC	TT	TT	CC	CC	CC	CC	CC	CC	TT	CT	CC	TT	CC	CC	TT	TT	CC	CT	CC	TT	CC	CC	TT	CC	CC	CC	CC	CC	TT	CC	TT	CC	CC	CC	CC	TT
JHI-Hv50k-2016-64655	CC	CC	CC	CT	TT	CC	CC	NN	TT	CC	CC	CC	CC	CC	CC	CC	TT	CC	TT	CC	TT	CC	NN	CC	CC	TT	CC	CC	CC	CC	CC	CC	CC	CC	TT	CC	CC	CC	CC	CT	CC	CC	TT	CC	CC	CC	CC	TT	CC
JHI-Hv50k-2016-64806	AA	GG	AA	AG	GG	AA	AG	AG	GG	AA	AA	AA	AA	AA	AA	AA	GG	AA	GG	AA	GG	AA	AG	AA	AA	GG	AA	AA	AA	AA	AA	AA	AA	AA	GG	AA	AA	AA	AA	AG	AA	AA	GG	GG	AA	AA	AA	GG	AA
BOPA2_12_10592	GG	GG	GG	GG	GG	GG	GG	GG	GG	GG	AA	GG	GG	GG	GG	GG	GG	GG	GG	GG	GG	GG	GG	GG	GG	GG	GG	GG	GG	GG	GG	GG	GG	GG	GG	AA	GG	GG	GG	GG	GG	AA	GG	GG	GG	GG	GG	GG	GG
JHI-Hv50k-2016-64844	CC	CC	CC	CC	CC	CC	CC	CC	CC	CC	AA	CC	CC	CC	CC	CC	CC	CC	CC	CC	CC	CC	CC	CC	CC	CC	CC	CC	CC	CC	CC	CC	CC	CC	CC	AA	CC	CC	CC	CC	CC	AA	CC	CC	CC	CC	CC	CC	CC
JHI-Hv50k-2016-64881	GG	AA	GG	GG	GG	GG	AG	GG	GG	GG	GG	GG	GG	GG	GG	GG	GG	GG	GG	GG	GG	GG	GG	GG	GG	GG	GG	GG	GG	GG	GG	GG	GG	GG	GG	GG	GG	GG	GG	GG	GG	GG	GG	GG	GG	GG	GG	GG	GG
SCRI_RS_167465	TT	CC	TT	CC	CC	TT	CT	CT	CC	CC	CC	TT	CC	TT	TT	CC	CC	CC	CC	CC	CC	TT	CT	CC	TT	CC	CC	TT	TT	CT	CT	CC	TT	TT	CC	CC	CC	TT	TT	CC	CC	CC	CC	CC	TT	CC	TT	CC	TT
SCRI_RS_213799	AA	AA	AA	AC	CC	AA	AA	AC	CC	AA	AA	AA	AA	AA	AA	AA	CC	AA	CC	AA	CC	AA	AC	AA	AA	CC	AA	AA	AA	AA	AA	AA	AA	AA	CC	AA	AA	AA	AA	AC	AA	AA	CC	CC	AA	AA	AA	CC	AA
JHI-Hv50k-2016-64914	AA	AA	AA	GG	GG	AA	AA	AG	GG	GG	AA	AA	GG	AA	AA	GG	GG	GG	GG	GG	GG	AA	AG	GG	AA	GG	GG	AA	AA	AG	AG	GG	AA	AA	GG	AA	GG	AA	AA	GG	GG	AA	GG	GG	AA	GG	AA	GG	AA
JHI-Hv50k-2016-64925	AA	AA	AA	GG	GG	AA	AA	AG	GG	GG	AA	AA	GG	AA	AA	GG	GG	GG	GG	GG	GG	AA	AG	GG	AA	GG	GG	AA	AA	AG	AG	GG	AA	AA	GG	AA	GG	AA	AA	GG	GG	AA	GG	GG	AA	GG	AA	GG	AA
JHI-Hv50k-2016-64964	TT	CC	TT	TT	TT	TT	CT	TT	TT	TT	TT	TT	TT	TT	TT	TT	TT	TT	TT	TT	TT	TT	TT	TT	TT	TT	TT	TT	TT	TT	TT	TT	TT	TT	TT	TT	TT	TT	TT	TT	TT	TT	TT	TT	TT	TT	TT	TT	TT
JHI-Hv50k-2016-65040	CC	TT	CC	CC	CC	CC	CT	CC	CC	CC	CC	CC	CC	CC	CC	CC	CC	CC	CC	CC	CC	CC	CC	CC	CC	CC	CC	CC	CC	CC	CC	CC	CC	CC	CC	CC	CC	CC	CC	CC	CC	CC	CC	CC	CC	CC	CC	CC	CC
JHI-Hv50k-2016-65068	CC	TT	CC	TT	TT	CC	CT	CT	TT	TT	TT	CC	TT	CC	CC	TT	TT	TT	TT	TT	TT	CC	CT	TT	CC	TT	TT	CC	CC	CT	CT	TT	CC	CC	TT	TT	TT	CC	CC	TT	TT	TT	TT	TT	CC	TT	CC	TT	CC
JHI-Hv50k-2016-65070	CC	CC	CC	TT	TT	CC	CC	CT	TT	TT	TT	CC	TT	CC	CC	TT	TT	TT	TT	TT	TT	CC	CT	TT	CC	TT	TT	CC	CC	CT	CT	TT	CC	CC	TT	TT	TT	CC	CC	TT	TT	TT	TT	TT	CC	TT	CC	TT	CC
BOPA1_3453-1974	AA	AA	AA	GG	GG	AA	AA	AG	GG	GG	GG	AA	GG	AA	AA	GG	GG	GG	GG	GG	GG	AA	AG	GG	AA	GG	GG	AA	AA	AG	AG	GG	AA	AA	GG	GG	GG	AA	AA	GG	GG	GG	GG	GG	AA	GG	AA	GG	AA
JHI-Hv50k-2016-65256	GG	GG	GG	GG	GG	GG	GG	GG	GG	GG	AA	GG	GG	GG	GG	GG	GG	GG	GG	GG	GG	GG	GG	GG	GG	GG	GG	GG	GG	GG	GG	GG	GG	GG	GG	AA	GG	GG	GG	GG	GG	AA	GG	GG	GG	GG	GG	GG	GG
JHI-Hv50k-2016-65236	TT	CC	TT	CC	CC	TT	CT	CT	CC	CC	CC	TT	CC	TT	TT	CC	CC	CC	CC	CC	CC	TT	CT	CC	TT	CC	CC	TT	TT	CT	CT	CC	TT	TT	CC	CC	CC	TT	TT	CC	CC	CC	CC	CC	TT	CC	TT	CC	TT
SCRI_RS_141753	GG	GG	GG	GG	GG	GG	GG	GG	GG	GG	AA	GG	GG	GG	GG	GG	GG	GG	GG	GG	GG	GG	GG	GG	GG	GG	GG	GG	GG	GG	GG	GG	GG	GG	GG	AA	GG	GG	GG	GG	GG	AA	GG	GG	GG	GG	GG	GG	GG
SCRI_RS_224641	CC	CC	CC	CC	CC	CC	CC	CC	CC	CC	TT	CC	CC	CC	CC	CC	CC	CC	CC	CC	CC	CC	CC	CC	CC	CC	CC	CC	CC	CC	CC	CC	CC	CC	CC	TT	CC	CC	CC	CC	CC	TT	CC	CC	CC	CC	CC	CC	CC
JHI-Hv50k-2016-65176	AA	AA	AA	GG	AG	GG	AG	AG	GG	GG	AA	AA	GG	AA	AA	GG	GG	GG	GG	GG	GG	AA	AG	GG	AA	GG	GG	AA	AA	GG	AG	GG	AA	GG	GG	AA	GG	GG	GG	GG	GG	AA	GG	GG	GG	GG	GG	GG	AA
SCRI_RS_162694	AA	AA	AA	GG	AG	GG	AG	AG	GG	GG	AA	AA	GG	AA	AA	GG	GG	GG	GG	GG	GG	AA	AG	GG	AA	GG	GG	AA	AA	GG	AG	GG	AA	GG	GG	AA	GG	GG	GG	GG	GG	AA	GG	GG	GG	GG	GG	GG	AA
JHI-Hv50k-2016-65186	AA	GG	AA	GG	GG	GG	GG	AG	GG	GG	AA	AA	GG	AA	AA	GG	GG	GG	GG	GG	GG	AA	AG	GG	AA	GG	GG	AA	AA	GG	AG	GG	AA	GG	GG	AA	GG	GG	GG	GG	GG	AA	GG	GG	GG	GG	GG	GG	AA
JHI-Hv50k-2016-65329	AA	AA	AA	GG	GG	GG	AG	AG	GG	GG	AA	AA	GG	AA	AA	GG	GG	GG	GG	GG	GG	AA	AG	GG	AA	GG	GG	AA	AA	GG	AG	GG	AA	GG	GG	AA	GG	GG	GG	GG	GG	AA	GG	GG	GG	GG	GG	GG	AA
JHI-Hv50k-2016-394567	TT	CC	CC	TT	TT	CC	CC	CC	CC	CC	CC	CC	CC	CT	TT	TT	CC	CC	CC	TT	CC	TT	CC	TT	TT	CC	CC	TT	TT	TT	CT	TT	TT	CC	CC	CC	CC	CC	CC	CC	TT	CC	CC	CC	CC	CC	TT	TT	TT
SCRI_RS_126877	AA	GG	AA	AG	AA	GG	GG	AG	GG	AA	GG	AA	GG	AA	AA	GG	GG	GG	GG	GG	GG	AA	AA	AA	AA	AA	AA	AA	AA	AG	GG	GG	AG	AA	GG	GG	AA	AA	GG	GG	AA	AA	GG	AA	AA	GG	AA	GG	AA
JHI-Hv50k-2016-65394	CC	CC	CC	TT	TT	TT	CT	CT	TT	TT	TT	CC	TT	CC	CC	TT	TT	TT	TT	TT	TT	CC	CT	TT	CC	TT	TT	CC	CC	TT	CT	TT	CC	TT	TT	TT	TT	TT	TT	TT	TT	TT	TT	TT	TT	TT	TT	TT	CC
JHI-Hv50k-2016-65398	CC	CC	CC	TT	TT	TT	CT	CT	TT	TT	TT	CC	TT	CC	CC	TT	TT	TT	TT	TT	TT	CC	CT	TT	CC	TT	TT	CC	CC	TT	CT	TT	CC	TT	TT	TT	TT	TT	TT	TT	TT	TT	TT	TT	TT	TT	TT	TT	CC
SCRI_RS_159503	GG	GG	GG	AA	AA	AA	AG	AG	AA	AA	AA	GG	AA	GG	GG	AA	AA	AA	AA	AA	AA	GG	AG	AA	GG	AA	AA	GG	GG	AA	AG	AA	GG	AA	AA	AA	AA	AA	AA	AA	AA	AA	AA	AA	AA	AA	AA	AA	GG
SCRI_RS_193452	TT	TT	AA	TT	TT	TT	TT	TT	TT	TT	TT	AA	TT	AA	AA	AA	TT	TT	TT	TT	TT	AA	TT	TT	TT	TT	TT	TT	AA	TT	AT	TT	AA	TT	TT	TT	TT	TT	TT	TT	TT	TT	TT	TT	TT	TT	TT	TT	AA
SCRI_RS_192552	AA	GG	AA	AA	AA	GG	GG	AA	AA	AA	AA	AA	AA	AA	AA	AA	GG	AA	GG	AA	GG	AA	AG	AA	AA	GG	AA	AA	AA	AG	AA	AA	AA	GG	AA	AA	AA	GG	GG	AA	AA	AA	AA	AA	GG	AA	GG	AA	AA
BOPA2_12_10430	GG	AA	GG	GG	GG	GG	AG	GG	GG	GG	GG	GG	GG	GG	GG	GG	GG	GG	GG	GG	GG	GG	GG	GG	GG	GG	GG	GG	GG	GG	GG	GG	GG	GG	GG	GG	GG	GG	GG	GG	GG	GG	GG	GG	GG	GG	GG	GG	GG
JHI-Hv50k-2016-65512	GG	AA	GG	GG	GG	GG	AG	GG	GG	GG	GG	GG	GG	GG	GG	GG	GG	GG	GG	GG	GG	GG	GG	GG	GG	GG	GG	GG	GG	GG	GG	GG	GG	GG	GG	GG	GG	GG	GG	GG	GG	GG	GG	GG	GG	GG	GG	GG	GG
JHI-Hv50k-2016-65511	AA	GG	GG	AA	AA	GG	GG	AA	AA	AA	AA	GG	AA	GG	GG	GG	GG	AA	GG	AA	GG	GG	AG	AA	AA	GG	AA	AA	GG	AG	AG	AA	GG	GG	AA	AA	AA	GG	GG	AA	AA	AA	AA	AA	GG	AA	GG	AA	GG
JHI-Hv50k-2016-65476	GG	GG	GG	GG	GG	AA	AG	GG	GG	GG	GG	GG	GG	GG	GG	GG	AA	GG	AA	GG	AA	GG	AG	GG	GG	AA	GG	GG	GG	AG	GG	GG	GG	AA	GG	GG	GG	AA	AA	GG	GG	GG	GG	GG	AA	GG	AA	GG	GG
JHI-Hv50k-2016-65472	GG	TT	GG	GG	GG	GG	GT	GG	GG	GG	GG	GG	GG	GG	GG	GG	GG	GG	GG	GG	GG	GG	GG	GG	GG	GG	GG	GG	GG	GG	GG	GG	GG	GG	GG	GG	GG	GG	GG	GG	GG	GG	GG	GG	GG	GG	GG	GG	GG
JHI-Hv50k-2016-65609	AA	AA	AA	AA	AA	AA	AA	AA	AA	AA	AA	AA	AA	AA	AA	AA	AA	AA	AA	AA	AA	AA	AA	AA	AA	GG	AA	AA	AA	AA	AA	AA	AA	AA	AA	AA	AA	AA	AA	AA	AA	AA	AA	AA	AA	AA	AA	AA	AA
JHI-Hv50k-2016-65615	CC	CC	CC	CC	CC	CC	CC	CC	CC	CC	CC	CC	CC	CC	CC	CC	CC	CC	CC	CC	CC	CC	CC	CC	CC	TT	CC	CC	CC	CC	CC	CC	CC	CC	CC	CC	CC	CC	CC	CC	CC	CC	CC	CC	CC	CC	CC	CC	CC
JHI-Hv50k-2016-65937	TT	TT	TT	TT	TT	TT	TT	TT	TT	TT	TT	TT	TT	TT	TT	TT	TT	TT	TT	TT	TT	TT	TT	TT	TT	CC	TT	TT	TT	TT	TT	TT	TT	TT	TT	TT	TT	TT	TT	TT	TT	TT	TT	TT	TT	TT	TT	TT	TT
JHI-Hv50k-2016-65933	GG	TT	TT	GG	GG	TT	TT	GG	GG	GG	GG	TT	GG	TT	TT	TT	GG	GG	TT	GG	GG	TT	GT	GG	GG	TT	GG	GG	TT	GT	GT	GG	TT	TT	GG	GG	GG	TT	TT	GG	GG	GG	GG	GG	TT	GG	TT	GG	TT
JHI-Hv50k-2016-65928	TT	TT	TT	TT	TT	TT	TT	TT	TT	TT	TT	TT	TT	TT	TT	TT	TT	TT	TT	TT	TT	TT	TT	TT	TT	CC	TT	TT	TT	TT	TT	TT	TT	TT	TT	TT	TT	TT	TT	TT	TT	TT	TT	TT	TT	TT	TT	TT	TT
JHI-Hv50k-2016-65903	GG	AA	AA	GG	GG	AA	AA	GG	GG	GG	GG	AA	GG	AA	AA	AA	GG	GG	AA	GG	GG	AA	AG	GG	GG	AA	GG	GG	AA	AG	AG	GG	AA	AA	GG	GG	GG	AA	AA	GG	GG	GG	GG	GG	AA	GG	AA	GG	AA
JHI-Hv50k-2016-65882	TT	TT	GG	TT	TT	TT	TT	TT	TT	TT	TT	GG	TT	GG	GG	GG	TT	TT	TT	TT	TT	GG	TT	TT	TT	GG	TT	TT	GG	TT	GT	TT	GG	TT	TT	TT	TT	TT	TT	TT	TT	TT	TT	TT	TT	TT	TT	TT	GG
JHI-Hv50k-2016-65856	CC	CC	TT	CC	CC	CC	CC	CC	CC	CC	CC	TT	CC	TT	TT	TT	CC	CC	CC	CC	CC	TT	CC	CC	CC	TT	CC	CC	TT	CC	CT	CC	TT	CC	CC	CC	CC	CC	CC	CC	CC	CC	CC	CC	CC	CC	CC	CC	TT
JHI-Hv50k-2016-65824	AA	AA	AA	AA	AA	AA	AA	AA	AA	AA	AA	AA	AA	AA	AA	AA	AA	AA	AA	AA	AA	AA	AA	AA	AA	GG	AA	AA	AA	AA	AA	AA	AA	AA	AA	AA	AA	AA	AA	AA	AA	AA	AA	AA	AA	AA	AA	AA	AA
JHI-Hv50k-2016-66197	AA	GG	GG	AA	AA	GG	GG	AA	AA	AA	AA	GG	AA	GG	GG	GG	AA	AA	GG	AA	AA	GG	AG	AA	AA	AA	AA	AA	GG	AG	AG	AA	GG	GG	AA	AA	AA	GG	GG	AA	AA	AA	AA	AA	GG	AA	GG	AA	GG
JHI-Hv50k-2016-66195	GG	GG	AA	GG	GG	GG	GG	GG	GG	GG	GG	AA	GG	AA	AA	AA	GG	GG	GG	GG	GG	AA	GG	GG	GG	GG	GG	GG	AA	GG	AG	GG	AA	GG	GG	GG	GG	GG	GG	GG	GG	GG	GG	GG	GG	GG	GG	GG	AA
SCRI_RS_173604	CC	CC	CC	CC	CC	CC	CC	CC	CC	CC	CC	CC	CC	CC	CC	CC	CC	CC	CC	CC	CC	CC	CC	CC	CC	CC	CC	CC	CC	CC	CC	CC	CC	CC	CC	CC	CC	CC	CC	CC	CC	CC	CC	CC	CC	CC	CC	CC	CC
SCRI_RS_150792	TT	CC	CC	TT	TT	CC	CC	TT	TT	TT	TT	CC	TT	CC	CC	CC	TT	TT	CC	TT	TT	CC	CT	TT	TT	TT	TT	TT	CC	CT	CT	TT	CC	CC	TT	TT	TT	CC	CC	TT	TT	TT	TT	TT	CC	TT	CC	TT	CC
BOPA2_12_10502	GG	GG	GG	GG	GG	GG	GG	GG	GG	GG	GG	GG	GG	GG	GG	GG	GG	GG	GG	GG	GG	GG	GG	GG	GG	GG	GG	GG	GG	GG	GG	GG	GG	GG	GG	GG	GG	GG	GG	GG	GG	GG	GG	GG	GG	GG	GG	GG	GG
SCRI_RS_103515	CC	TT	CC	TT	TT	CC	CT	CT	TT	TT	TT	CC	TT	CC	CC	TT	TT	TT	TT	TT	TT	CC	CT	TT	CC	TT	TT	CC	CC	CT	CT	TT	CC	CC	TT	TT	TT	CC	CC	TT	TT	TT	TT	TT	CC	TT	CC	TT	CC
JHI-Hv50k-2016-66354	AA	AA	AA	AA	AA	AA	AA	AA	AA	AA	AA	AA	AA	AA	AA	AA	AA	AA	AA	AA	AA	AA	AA	AA	AA	AA	AA	AA	AA	AA	AA	AA	AA	AA	AA	AA	AA	AA	AA	AA	AA	AA	AA	AA	AA	AA	AA	AA	AA
JHI-Hv50k-2016-66556	TT	CC	CC	TT	TT	CC	CC	TT	TT	TT	TT	CC	TT	CC	CC	CC	TT	TT	CC	TT	TT	CC	CT	TT	TT	CT	TT	TT	CC	CT	CT	TT	CC	CC	TT	TT	TT	CC	CC	TT	TT	TT	TT	CC	CC	TT	CC	TT	CC
JHI-Hv50k-2016-66640	AA	CC	CC	AA	AA	CC	CC	AA	AA	AA	AA	CC	AA	CC	CC	CC	AA	AA	CC	AA	AA	CC	AC	AA	AA	AA	AA	AA	CC	AC	AC	AA	CC	CC	AA	AA	AA	CC	CC	AA	AA	AA	AA	CC	CC	AA	CC	AA	CC
JHI-Hv50k-2016-66648	CC	TT	TT	CC	CC	TT	TT	CC	CC	CC	CC	TT	CC	TT	TT	TT	CC	CC	TT	CC	CC	TT	CT	CC	CC	CC	CC	CC	TT	CT	CT	CC	TT	TT	CC	CC	CC	TT	TT	CC	CC	CC	CC	CC	TT	CC	TT	CC	TT
JHI-Hv50k-2016-66583	GG	GG	GG	TT	NN	GG	GG	GT	TT	TT	TT	GG	TT	GG	GG	GG	TT	TT	GG	TT	TT	GG	GG	TT	GG	GG	TT	GG	GG	GT	GT	TT	GG	GG	TT	GG	TT	GG	GG	TT	TT	GG	GG	GG	GG	TT	GG	TT	GG
SCRI_RS_231057	TT	CC	CC	TT	TT	CC	CC	TT	TT	TT	TT	CC	TT	CC	CC	CC	TT	TT	CC	TT	TT	CC	CT	TT	TT	TT	TT	TT	CC	CT	CT	TT	CC	CC	TT	TT	TT	CC	CC	TT	TT	TT	TT	CC	CC	TT	CC	TT	CC
JHI-Hv50k-2016-66588	CC	CC	TT	CC	CC	CC	CC	CC	CC	CC	CC	TT	CC	TT	TT	TT	CC	CC	CC	CC	CC	TT	CC	CC	CC	CC	CC	CC	TT	CC	CT	CC	TT	CC	CC	CC	CC	CC	CC	CC	CC	CC	CC	CC	CC	CC	CC	CC	TT
JHI-Hv50k-2016-66678	AA	AA	GG	AA	AA	AA	AA	AA	AA	AA	AA	GG	AA	GG	GG	GG	AA	AA	AA	AA	AA	GG	AA	AA	AA	AA	AA	AA	GG	AA	AG	AA	GG	AA	AA	AA	AA	AA	AA	AA	AA	AA	AA	GG	AA	AA	AA	AA	GG
JHI-Hv50k-2016-66683	AA	GG	GG	AA	AA	GG	GG	AA	AA	AA	AA	GG	AA	GG	GG	GG	AA	AA	GG	AA	AA	GG	AG	AA	AA	AA	AA	AA	GG	AG	AG	AA	GG	GG	AA	AA	AA	GG	GG	AA	AA	AA	AA	GG	GG	AA	GG	AA	GG
JHI-Hv50k-2016-66810	TT	TT	NN	TT	TT	TT	TT	TT	TT	TT	TT	GG	TT	GG	TT	NN	TT	TT	TT	TT	TT	GG	TT	TT	TT	GG	TT	TT	GG	TT	TT	TT	NN	TT	TT	TT	TT	TT	TT	TT	TT	TT	TT	NN	TT	TT	TT	TT	NN
SCRI_RS_204158	GG	AA	AA	GG	GG	AA	AA	GG	GG	GG	GG	AA	GG	AA	AA	AA	GG	GG	AA	GG	GG	AA	AG	GG	GG	AA	GG	GG	AA	GG	AG	GG	AA	AA	GG	GG	GG	AA	AA	GG	GG	GG	GG	AA	AA	GG	AA	GG	AA
JHI-Hv50k-2016-67019	AA	CC	AA	AA	AA	CC	CC	AA	AA	AA	AA	CC	AA	CC	AA	AA	AA	AA	CC	AA	AA	CC	AC	AA	AA	CC	AA	AA	CC	AA	AA	AA	AA	CC	AA	AA	AA	CC	CC	AA	AA	AA	AA	CC	CC	AA	CC	AA	AA
SCRI_RS_164343	CC	TT	TT	TT	TT	TT	TT	CT	CC	TT	TT	TT	TT	CC	CC	TT	TT	TT	TT	TT	TT	TT	CC	TT	CC	CC	TT	CC	TT	TT	CT	CC	TT	TT	TT	TT	TT	TT	CC	TT	TT	TT	TT	TT	TT	TT	TT	TT	TT
JHI-Hv50k-2016-67427	CC	CC	TT	CC	CC	CC	CC	CC	CC	CC	CC	CC	CC	CC	CC	TT	CC	CC	CC	CC	CC	CC	CC	CC	CC	CC	CC	CC	CC	CC	CT	CC	TT	CC	CC	CC	CC	CC	CC	CC	CC	TT	CC	TT	CC	CC	CC	CC	TT
JHI-Hv50k-2016-67492	GG	AA	GG	AA	AA	GG	AG	AG	AA	AA	AA	AA	AA	AA	GG	GG	AA	AA	AA	GG	AA	AA	AG	AA	GG	AA	AG	GG	AA	AA	AG	AA	GG	GG	AA	AA	AA	GG	GG	AA	AA	GG	AA	AA	GG	GG	GG	AA	GG
JHI-Hv50k-2016-67512	TT	GG	GG	GG	GG	GG	GG	GT	GG	GG	GG	GG	GG	GG	TT	GG	GG	GG	GG	TT	GG	GG	GT	GG	TT	GG	GT	TT	GG	GG	GG	GG	GG	GG	GG	GG	GG	GG	GG	GG	GG	GG	GG	GG	GG	TT	GG	GG	GG
JHI-Hv50k-2016-67539	AA	GG	AA	GG	GG	AA	AG	AG	GG	GG	GG	GG	GG	GG	AA	AA	GG	GG	GG	AA	GG	GG	AG	GG	AA	GG	AG	AA	GG	GG	AG	GG	AA	AA	GG	GG	GG	AA	AA	GG	GG	AA	GG	AA	AA	AA	AA	GG	AA
JHI-Hv50k-2016-67586	TT	TT	CC	TT	TT	CC	CT	TT	TT	TT	TT	TT	TT	TT	TT	CC	TT	TT	TT	TT	TT	TT	TT	TT	TT	TT	TT	TT	TT	TT	CT	TT	CC	CC	TT	TT	TT	CC	CC	TT	TT	TT	TT	TT	CC	TT	CC	TT	CC
JHI-Hv50k-2016-67577	CC	TT	CC	TT	TT	CC	CT	CT	TT	TT	TT	TT	TT	TT	CC	CC	TT	TT	TT	CC	TT	TT	CT	TT	CC	TT	CT	CC	TT	TT	CT	TT	CC	CC	TT	TT	TT	CC	CC	TT	TT	CC	TT	CC	CC	CC	CC	TT	CC
JHI-Hv50k-2016-67559	AA	GG	GG	GG	GG	GG	GG	AG	GG	GG	GG	GG	GG	GG	NN	GG	GG	GG	GG	AA	GG	GG	AG	GG	NN	GG	AG	AA	GG	GG	GG	GG	GG	GG	GG	GG	GG	GG	GG	GG	GG	GG	GG	AG	GG	AA	GG	GG	GG
JHI-Hv50k-2016-67739	CC	TT	TT	TT	TT	TT	TT	CT	TT	TT	TT	TT	TT	TT	CC	TT	TT	TT	TT	CC	TT	TT	CT	TT	CC	TT	CT	CC	TT	TT	TT	TT	TT	TT	TT	TT	TT	TT	TT	TT	TT	CC	TT	CC	TT	CC	TT	TT	TT
JHI-Hv50k-2016-67695	CC	TT	TT	TT	TT	TT	TT	CT	TT	TT	TT	TT	TT	TT	CC	TT	TT	TT	TT	CC	TT	TT	CT	TT	CC	TT	NN	CC	TT	TT	TT	TT	TT	TT	TT	TT	TT	TT	TT	TT	TT	TT	TT	TT	TT	CC	TT	TT	TT
JHI-Hv50k-2016-67690	CC	AA	AA	AA	AA	AA	AA	AC	AA	AA	AA	AA	AA	AA	CC	AA	AA	AA	AA	CC	AA	AA	AC	AA	CC	AA	AC	CC	AA	AA	AA	AA	AA	AA	AA	AA	AA	AA	AA	AA	AA	CC	AA	NN	AA	CC	AA	AA	AA
JHI-Hv50k-2016-67667	CC	TT	TT	TT	TT	TT	TT	CT	TT	TT	TT	TT	TT	TT	CC	TT	TT	TT	TT	CC	TT	TT	CT	TT	CC	TT	CT	CC	TT	TT	TT	TT	TT	TT	TT	TT	TT	TT	TT	TT	TT	CC	TT	TT	TT	CC	TT	TT	TT
JHI-Hv50k-2016-67767	CC	TT	TT	TT	TT	TT	TT	CT	TT	TT	TT	TT	TT	TT	CC	TT	TT	TT	TT	CC	TT	TT	CT	TT	CC	TT	CT	CC	TT	TT	TT	TT	TT	TT	TT	TT	TT	TT	TT	TT	TT	CC	TT	CC	TT	CC	TT	TT	TT
BOPA2_12_30155	AA	GG	GG	GG	GG	GG	GG	AG	GG	GG	GG	GG	GG	GG	AA	GG	GG	GG	GG	AA	GG	GG	AG	GG	AA	GG	AG	AA	GG	GG	GG	GG	GG	GG	GG	GG	GG	GG	GG	GG	GG	GG	GG	GG	GG	AA	GG	GG	GG
SCRI_RS_157480	CC	TT	TT	TT	TT	TT	TT	CT	TT	TT	TT	TT	TT	TT	CC	TT	TT	TT	TT	CC	TT	TT	CT	TT	CC	TT	CT	CC	TT	TT	TT	TT	TT	TT	TT	TT	TT	TT	TT	TT	TT	TT	TT	TT	TT	CC	TT	TT	TT
JHI-Hv50k-2016-67903	CC	TT	TT	TT	TT	CC	CT	CT	TT	TT	TT	TT	TT	TT	CC	TT	TT	TT	TT	CC	TT	TT	CT	TT	CC	TT	CT	CC	TT	TT	TT	TT	TT	CC	TT	CC	TT	TT	CC	TT	TT	TT	CC	TT	CC	CC	CC	TT	TT
JHI-Hv50k-2016-67883	CC	AA	AA	AA	AA	CC	AC	AC	AA	AA	AA	AA	AA	AA	CC	AA	AA	AA	AA	CC	AA	AA	AC	AA	CC	AA	AC	CC	AA	AA	AA	AA	AA	CC	AA	CC	AA	AA	CC	AA	AA	CC	CC	AA	CC	CC	CC	AA	AA
JHI-Hv50k-2016-67865	CC	TT	TT	TT	TT	CC	CT	CT	TT	TT	TT	TT	TT	TT	CC	TT	TT	TT	TT	CC	TT	TT	CT	TT	CC	TT	CT	CC	TT	TT	TT	TT	TT	CC	TT	CC	TT	TT	CC	CT	TT	CC	CC	CC	CC	CC	CC	TT	TT
JHI-Hv50k-2016-68007	AA	AA	CC	AA	AA	AA	AA	AA	AA	AA	AA	AA	AA	AA	AA	CC	CC	AA	AA	AA	CC	AA	AA	AA	AA	AA	AA	AA	AA	AA	AC	AA	CC	AA	AA	AA	AA	AA	AA	AA	AA	CC	AA	CC	AA	AA	AA	AA	CC
SCRI_RS_209516	GG	GG	AA	GG	GG	GG	GG	GG	GG	GG	GG	GG	GG	GG	GG	AA	AA	GG	GG	GG	AA	GG	GG	GG	GG	GG	GG	GG	GG	GG	AG	GG	AA	GG	GG	GG	GG	GG	GG	GG	GG	AA	GG	GG	GG	GG	GG	GG	AA
JHI-Hv50k-2016-68257	GG	TT	GG	TT	TT	GG	GT	GG	TT	TT	TT	GG	TT	GG	GG	GG	GG	TT	TT	GG	GG	GG	GT	TT	GG	GG	GT	GG	GG	TT	GT	TT	GG	GG	TT	GG	TT	TT	GG	TT	TT	GG	GG	GG	GG	GG	GG	TT	GG
JHI-Hv50k-2016-68223	AA	GG	AA	GG	GG	AA	AG	AA	GG	GG	GG	GG	GG	GG	AA	AA	AA	GG	GG	AA	AA	GG	AG	GG	AA	GG	AG	AA	GG	GG	AG	GG	AA	AA	GG	AA	GG	GG	AA	GG	GG	AA	AA	GG	AA	AA	AA	GG	AA
JHI-Hv50k-2016-68195	TT	TT	CC	TT	TT	TT	TT	TT	TT	TT	TT	TT	TT	TT	TT	CC	CC	TT	TT	TT	CC	TT	TT	TT	TT	TT	TT	TT	TT	TT	CT	TT	CC	TT	TT	TT	TT	TT	TT	TT	TT	CC	TT	TT	TT	TT	TT	TT	CC
JHI-Hv50k-2016-68187	CC	TT	CC	TT	NN	CC	CT	CC	TT	TT	TT	CC	TT	CC	CC	CC	CC	TT	TT	CC	CC	CC	CT	TT	CC	CC	CT	CC	CC	TT	CT	TT	CC	CC	TT	CC	TT	TT	CC	TT	TT	CC	CC	CC	CC	CC	CC	TT	CC
JHI-Hv50k-2016-68176	GG	AA	AA	AA	AA	GG	AG	GG	AA	AA	AA	AA	AA	AA	GG	AA	AA	AA	AA	GG	AA	AA	AG	AA	GG	AA	AG	GG	AA	AA	AA	AA	AA	GG	AA	GG	AA	AA	GG	AA	AA	AA	GG	GG	GG	GG	GG	AA	AA
JHI-Hv50k-2016-68168	GG	GG	GG	GG	GG	GG	GG	GG	GG	GG	GG	AA	GG	AA	GG	GG	GG	GG	GG	GG	GG	AA	GG	GG	GG	AA	GG	GG	AA	GG	GG	GG	GG	GG	GG	GG	GG	GG	GG	GG	GG	GG	GG	GG	GG	GG	GG	GG	GG
JHI-Hv50k-2016-68110	CC	CC	CC	CC	CC	TT	CT	CC	CC	CC	CC	CC	CC	CC	CC	CC	CC	CC	CC	CC	CC	CC	CC	CC	CC	CC	CC	CC	CC	CC	CC	CC	CC	TT	CC	TT	CC	CC	TT	CC	CC	CC	TT	CC	TT	CC	TT	CC	CC
JHI-Hv50k-2016-68102	GG	AA	GG	AA	AA	GG	AG	GG	AA	AA	AA	GG	AA	GG	GG	GG	GG	AA	AA	GG	GG	GG	NN	AA	GG	GG	AG	GG	GG	AA	AG	AA	GG	GG	AA	GG	AA	AA	GG	AA	AA	GG	GG	AA	GG	GG	GG	AA	GG
JHI-Hv50k-2016-68394	AA	AA	AA	AA	AA	AA	AA	AA	AA	AA	AA	AA	AA	AA	AA	AA	AA	AA	AA	AA	AA	AA	AA	AA	AA	AA	AA	AA	AA	AA	AA	AA	AA	AA	AA	AA	AA	AA	AA	AA	AA	AA	AA	GG	AA	AA	AA	AA	AA
SCRI_RS_160747	CC	CC	CC	CC	CC	CC	CC	CC	CC	CC	CC	CC	CC	CC	CC	CC	CC	CC	CC	CC	CC	CC	CC	CC	CC	CC	CC	CC	CC	CC	CC	CC	CC	CC	CC	CC	CC	CC	CC	CC	CC	CC	CC	CC	CC	CC	CC	CC	CC
JHI-Hv50k-2016-68390	TT	CC	CC	CC	CC	TT	CT	TT	CC	CC	CC	TT	CC	TT	TT	CC	CC	CC	CC	TT	CC	TT	CT	CC	TT	TT	CT	TT	TT	CC	CC	CC	CC	TT	CC	TT	CC	CC	TT	CC	CC	CC	TT	TT	TT	TT	TT	CC	CC
JHI-Hv50k-2016-68389	CC	CC	CC	CC	CC	CC	CC	CC	CC	CC	CC	CC	CC	CC	CC	CC	CC	CC	CC	CC	CC	CC	CC	CC	CC	CC	CC	CC	CC	CC	CC	CC	CC	CC	CC	CC	CC	CC	CC	CC	CC	CC	CC	CC	CC	CC	CC	CC	CC
JHI-Hv50k-2016-68388	GG	GG	GG	GG	GG	GG	GG	GG	GG	GG	GG	GG	GG	GG	GG	GG	GG	GG	GG	GG	GG	GG	GG	GG	GG	GG	GG	GG	GG	GG	GG	GG	GG	GG	GG	GG	GG	GG	GG	GG	GG	GG	GG	AA	GG	GG	GG	GG	GG
JHI-Hv50k-2016-68364	GG	GG	GG	GG	GG	GG	GG	GG	GG	GG	GG	GG	GG	GG	GG	GG	GG	GG	GG	GG	GG	GG	GG	GG	GG	GG	GG	GG	GG	GG	GG	GG	GG	GG	GG	GG	GG	GG	GG	GG	GG	GG	GG	GG	GG	GG	GG	GG	GG
SCRI_RS_605	AA	GG	GG	GG	GG	GG	GG	AG	GG	GG	GG	GG	GG	GG	AA	GG	GG	GG	GG	AA	GG	GG	AG	GG	AA	GG	AG	AA	GG	GG	GG	GG	GG	GG	GG	GG	GG	GG	GG	GG	GG	AA	GG	AA	GG	AA	GG	GG	GG
JHI-Hv50k-2016-68424	CC	AA	CC	AA	AA	CC	AC	CC	AA	AA	AA	AA	AA	AA	CC	CC	CC	AA	AA	CC	CC	AA	CC	AA	CC	AA	AC	CC	AA	AA	AC	AA	CC	CC	AA	CC	AA	AA	CC	AA	AA	CC	CC	AA	CC	CC	CC	AA	CC
SCRI_RS_188511	GG	GG	AA	GG	GG	GG	AG	GG	GG	GG	GG	GG	GG	GG	GG	AA	AA	GG	GG	GG	AA	GG	GG	GG	GG	GG	GG	GG	GG	GG	AG	GG	AA	GG	GG	GG	GG	GG	GG	GG	GG	NN	AA	GG	GG	GG	GG	GG	AA
JHI-Hv50k-2016-68449	CC	AA	AA	AA	AA	CC	AC	CC	AA	AA	AA	AA	AA	AA	CC	AA	AA	AA	AA	CC	AA	AA	CC	AA	CC	AA	AC	CC	AA	AA	AA	AA	AA	CC	AA	CC	AA	AA	CC	AA	AA	AA	AA	CC	CC	CC	CC	AA	AA
SCRI_RS_136287	GG	AA	GG	AA	AA	GG	GG	GG	AA	AA	AA	AA	AA	AA	GG	GG	GG	AA	AA	GG	GG	AA	GG	AA	GG	AA	AG	GG	AA	AA	AG	AA	GG	GG	AA	GG	AA	AA	GG	AA	AA	GG	GG	GG	GG	GG	GG	AA	GG
SCRI_RS_159158	GG	TT	GG	TT	TT	GG	GG	GG	TT	TT	TT	TT	TT	TT	GG	GG	GG	TT	TT	GG	GG	TT	GG	TT	GG	TT	TT	GG	TT	TT	GT	TT	GG	GG	TT	GG	TT	TT	GG	TT	TT	GG	GG	GG	GG	GG	GG	TT	GG
JHI-Hv50k-2016-68472	TT	TT	TT	TT	TT	TT	TT	TT	TT	TT	TT	CC	TT	CC	TT	TT	TT	TT	TT	TT	TT	CC	TT	TT	TT	CC	TT	TT	CC	TT	TT	TT	TT	TT	TT	TT	TT	TT	TT	TT	TT	TT	TT	TT	TT	TT	TT	TT	TT
JHI-Hv50k-2016-68480	TT	GG	GG	GG	GG	TT	GT	TT	GG	GG	GG	TT	GG	TT	TT	GG	GG	GG	GG	TT	GG	TT	TT	GG	TT	TT	GT	TT	TT	GG	GG	GG	GG	TT	GG	TT	GG	GG	TT	GG	GG	GG	GG	TT	TT	TT	TT	GG	GG
JHI-Hv50k-2016-68606	GG	GG	GG	GG	GG	GG	GG	GG	GG	GG	GG	GG	GG	GG	GG	GG	GG	GG	GG	GG	GG	GG	GG	GG	GG	GG	GG	GG	GG	GG	GG	GG	GG	GG	GG	GG	GG	GG	GG	GG	GG	GG	GG	GG	GG	GG	GG	GG	GG
JHI-Hv50k-2016-68610	AA	AA	AA	AA	AA	AA	AA	AA	AA	AA	AA	GG	AA	GG	AA	AA	AA	AA	AA	AA	AA	GG	AA	AA	AA	GG	AA	AA	GG	AA	AA	AA	AA	AA	AA	AA	AA	AA	AA	AA	AA	AA	AA	AA	AA	AA	AA	AA	AA
JHI-Hv50k-2016-68740	GG	GG	GG	GG	GG	GG	GG	GG	GG	GG	GG	AA	GG	AA	GG	GG	GG	GG	GG	GG	GG	AA	GG	GG	GG	AA	GG	GG	AA	GG	GG	GG	GG	GG	GG	GG	GG	GG	GG	GG	GG	GG	GG	GG	GG	GG	GG	GG	GG
JHI-Hv50k-2016-68732	GG	GG	GG	GG	GG	GG	GG	GG	GG	GG	GG	AA	GG	AA	GG	GG	GG	GG	GG	GG	GG	AA	GG	GG	GG	AA	GG	GG	AA	GG	GG	GG	GG	GG	GG	GG	GG	GG	GG	GG	GG	GG	GG	GG	GG	GG	GG	GG	GG
BOPA2_12_30631	GG	AA	AA	AA	AA	AA	AA	GG	AA	AA	AA	GG	AA	GG	AA	AA	AA	AA	AA	GG	AA	GG	GG	AA	GG	GG	AG	GG	GG	AA	AA	AA	AA	AA	AA	AA	AA	AA	AA	AA	AA	AA	AA	GG	AA	GG	AA	AA	AA
JHI-Hv50k-2016-68796	CC	TT	TT	TT	TT	TT	TT	CC	TT	TT	TT	TT	TT	TT	TT	TT	TT	TT	TT	CC	TT	TT	CC	TT	CC	TT	CT	CC	TT	TT	TT	TT	TT	TT	TT	TT	TT	TT	TT	TT	TT	TT	TT	TT	TT	CC	TT	TT	TT
JHI-Hv50k-2016-68794	AA	AA	AA	AA	AA	AA	AA	AA	AA	AA	AA	GG	AA	GG	AA	AA	AA	AA	AA	AA	AA	GG	AA	AA	AA	GG	AA	AA	GG	AA	AA	AA	AA	AA	AA	AA	AA	AA	AA	AA	AA	AA	AA	AA	AA	AA	AA	AA	AA
JHI-Hv50k-2016-68772	TT	CC	CC	CC	CC	CC	CC	TT	CC	CC	CC	TT	CC	TT	CC	CC	CC	CC	CC	TT	CC	TT	TT	CC	TT	TT	CT	TT	TT	CC	CC	CC	CC	CC	CC	CC	CC	CC	CC	CC	CC	CC	CC	TT	CC	TT	CC	CC	CC
JHI-Hv50k-2016-68771	TT	CC	CC	CC	CC	CC	CC	TT	CC	CC	CC	TT	CC	TT	CC	CC	CC	CC	CC	TT	CC	TT	TT	CC	TT	TT	CT	TT	TT	CC	CC	CC	CC	CC	CC	CC	CC	CC	CC	CC	CC	CC	CC	TT	CC	TT	CC	CC	CC
JHI-Hv50k-2016-68765	CC	CC	CC	CC	CC	CC	CC	CC	CC	CC	CC	CC	CC	CC	CC	CC	CC	CC	CC	CC	CC	CC	CC	CC	CC	CC	CC	CC	CC	CC	CC	CC	CC	CC	CC	CC	CC	CC	CC	CC	CC	CC	CC	CC	CC	CC	CC	CC	CC
JHI-Hv50k-2016-68764	GG	AA	AA	AA	AA	AA	AA	GG	AA	AA	AA	AA	AA	AA	AA	AA	AA	AA	AA	GG	AA	AA	GG	AA	GG	AA	AG	GG	AA	AA	AA	AA	AA	AA	AA	AA	AA	AA	AA	AA	AA	AA	AA	GG	AA	GG	AA	AA	AA
JHI-Hv50k-2016-68827	AA	GG	GG	GG	GG	GG	GG	AA	GG	GG	GG	AA	GG	AA	GG	GG	GG	GG	GG	AA	GG	AA	AA	GG	AA	AA	AG	AA	AA	GG	GG	GG	GG	GG	GG	GG	GG	GG	GG	GG	GG	GG	GG	AA	GG	AA	GG	GG	GG
JHI-Hv50k-2016-68843	GG	AA	AA	AA	AA	AA	AA	GG	AA	AA	AA	GG	AA	GG	AA	AA	AA	AA	AA	GG	AA	GG	GG	AA	GG	GG	AG	GG	GG	AA	AA	AA	AA	AA	AA	AA	AA	AA	AA	AA	AA	AA	AA	AA	AA	GG	AA	AA	AA
JHI-Hv50k-2016-68866	AA	GG	GG	GG	GG	GG	GG	AA	GG	GG	GG	GG	GG	GG	GG	GG	GG	GG	GG	AA	GG	GG	AA	GG	AA	GG	AG	AA	GG	GG	GG	GG	GG	GG	GG	GG	GG	GG	GG	GG	GG	GG	GG	GG	GG	AA	GG	GG	GG
SCRI_RS_141564	GG	AA	AA	AA	AA	AA	AA	GG	AA	AA	AA	GG	AA	GG	AA	AA	AA	AA	AA	GG	AA	GG	GG	AA	GG	GG	AG	GG	GG	AA	AA	AA	AA	AA	AA	AA	AA	AA	AA	AA	AA	AA	AA	AA	AA	GG	AA	AA	AA
JHI-Hv50k-2016-68910	TT	GG	GG	GG	GG	GG	GG	TT	GG	GG	GG	GG	GG	GG	GG	GG	GG	GG	GG	TT	GG	GG	TT	GG	TT	GG	GT	TT	GG	GG	GG	GG	GG	GG	GG	GG	GG	GG	GG	GG	GG	GG	GG	GG	GG	TT	GG	GG	GG
JHI-Hv50k-2016-68911	CC	TT	TT	TT	TT	TT	TT	CC	TT	TT	TT	CC	TT	CC	TT	TT	TT	TT	TT	CC	TT	CC	CC	TT	CC	CC	CT	CC	CC	TT	TT	TT	TT	TT	TT	TT	TT	TT	TT	TT	TT	TT	TT	CC	TT	CC	TT	TT	TT
JHI-Hv50k-2016-68926	CC	CC	CC	CC	CC	CC	CC	CC	CC	CC	CC	CC	CC	CC	CC	CC	CC	CC	CC	CC	CC	CC	CC	CC	CC	CC	CC	CC	CC	CC	CC	CC	CC	CC	CC	CC	CC	CC	CC	CC	CC	CC	CC	CC	CC	CC	CC	CC	CC
JHI-Hv50k-2016-68931	AA	AA	AA	AA	AA	AA	AA	AA	AA	AA	AA	CC	AA	CC	AA	AA	AA	AA	AA	AA	AA	CC	AA	AA	AA	CC	AA	AA	CC	AA	AA	AA	AA	AA	AA	AA	AA	AA	AA	AA	AA	AA	AA	CC	AA	AA	AA	AA	AA
JHI-Hv50k-2016-68940	GG	AA	AA	AA	AA	AA	AA	GG	AA	AA	AA	GG	AA	GG	AA	AA	AA	AA	AA	GG	AA	GG	GG	AA	GG	GG	AG	GG	GG	AA	AA	AA	AA	AA	AA	AG	AA	AA	AA	AA	AA	AA	AA	GG	AA	GG	AA	AA	AA
JHI-Hv50k-2016-68998	TT	GG	GG	GG	GG	GG	GG	TT	GG	GG	GG	GG	GG	GG	GG	GG	GG	GG	GG	TT	GG	GG	TT	GG	TT	GG	GT	TT	GG	GG	GG	GG	GG	GG	GG	GG	GG	GG	GG	GG	GG	GG	GG	GG	GG	TT	GG	GG	GG
JHI-Hv50k-2016-69034	CC	CC	CC	CC	CC	CC	CC	CC	CC	CC	CC	CC	CC	CC	CC	CC	CC	CC	CC	CC	CC	CC	CC	CC	CC	CC	CC	CC	CC	CC	CC	CC	CC	CC	CC	CC	CC	CC	CC	CC	CC	CC	CC	CC	CC	CC	CC	CC	CC
SCRI_RS_231806	TT	GG	GG	GG	GG	GG	GG	TT	GG	GG	GG	TT	GG	TT	GG	GG	GG	GG	GG	TT	GG	TT	TT	GG	TT	TT	GT	TT	TT	GG	GG	GG	GG	GG	GG	TT	GG	GG	GG	GG	GG	GG	GG	GG	GG	TT	GG	GG	GG
JHI-Hv50k-2016-69206	NN	GG	GG	GG	GG	GG	GG	NN	GG	GG	GG	GG	GG	GG	GG	GG	GG	GG	GG	NN	GG	GG	NN	GG	NN	GG	GG	NN	GG	GG	GG	GG	GG	GG	GG	AA	GG	GG	GG	GG	GG	GG	GG	AA	GG	NN	GG	GG	GG
JHI-Hv50k-2016-69167	AA	GG	GG	GG	GG	GG	GG	AA	GG	GG	GG	GG	GG	GG	GG	GG	GG	GG	GG	AA	GG	GG	AA	GG	AA	GG	AG	AA	GG	GG	GG	GG	GG	GG	GG	GG	GG	GG	GG	GG	GG	GG	GG	AA	GG	AA	GG	GG	GG
SCRI_RS_152744	CC	AA	AA	AA	AA	AA	AA	CC	AA	AA	AA	AA	AA	AA	AA	AA	AA	AA	AA	CC	AA	AA	CC	AA	CC	AA	AC	CC	AA	AA	AA	AA	AA	AA	AA	CC	AA	AA	AA	AA	AA	AA	AA	CC	AA	CC	AA	AA	AA
JHI-Hv50k-2016-69341	AA	AA	AA	AA	AA	AA	AA	AA	AA	AA	AA	AA	AA	AA	AA	AA	AA	AA	AA	AA	AA	AA	AA	AA	AA	AA	AA	AA	AA	AA	AA	AA	AA	AA	AA	AA	AA	AA	AA	AA	AA	AA	AA	GG	AA	AA	AA	AA	AA
JHI-Hv50k-2016-69322	TT	TT	TT	TT	TT	TT	TT	TT	TT	TT	TT	TT	TT	TT	TT	TT	TT	TT	TT	TT	TT	TT	TT	TT	TT	TT	TT	TT	TT	TT	TT	TT	TT	TT	TT	TT	TT	TT	TT	TT	TT	TT	TT	CC	TT	TT	TT	TT	TT
JHI-Hv50k-2016-69258	GG	GG	GG	GG	GG	GG	GG	GG	GG	GG	GG	GG	GG	GG	GG	GG	GG	GG	GG	GG	GG	GG	GG	GG	GG	GG	GG	GG	GG	GG	GG	GG	GG	GG	GG	GG	GG	GG	GG	GG	GG	GG	GG	GG	GG	GG	GG	GG	GG
JHI-Hv50k-2016-69235	CC	AA	AA	AA	AA	AA	AA	CC	AA	AA	AA	CC	AA	CC	AA	AA	AA	AA	AA	CC	AA	CC	CC	AA	CC	CC	AC	CC	CC	AA	AA	AA	AA	AA	AA	CC	AA	AA	AA	AA	AA	AA	CC	CC	AA	CC	AA	AA	AA
SCRI_RS_226348	AA	GG	GG	GG	GG	GG	GG	AA	GG	GG	GG	GG	GG	GG	GG	GG	GG	GG	GG	AA	GG	GG	AA	GG	AA	GG	AG	AA	GG	GG	GG	GG	GG	GG	GG	GG	GG	GG	GG	GG	GG	GG	GG	GG	GG	AA	GG	GG	GG
JHI-Hv50k-2016-69414	AA	AA	AA	AA	AA	AA	AA	AA	AA	AA	AA	GG	AA	GG	AA	AA	AA	AA	AA	AA	AA	GG	AA	AA	AA	GG	AA	AA	GG	AA	AA	AA	AA	AA	AA	GG	AA	AA	AA	AA	AA	AA	AA	AA	AA	AA	AA	AA	AA
JHI-Hv50k-2016-69374	AA	AA	AA	AA	AA	AA	AA	AA	AA	AA	AA	AA	AA	AA	AA	AA	AA	AA	AA	AA	AA	AA	AA	AA	AA	AA	AA	AA	AA	AA	AA	AA	AA	AA	AA	GG	AA	AA	AA	AA	AA	AA	GG	AA	AA	AA	AA	AA	AA
JHI-Hv50k-2016-69628	AA	CC	CC	CC	CC	CC	CC	AA	CC	CC	CC	AA	CC	AA	CC	CC	CC	CC	CC	AA	CC	AA	AA	CC	AA	AA	AC	AA	AA	CC	CC	CC	CC	CC	CC	AA	CC	CC	CC	CC	CC	CC	AA	AA	CC	AA	CC	CC	CC
JHI-Hv50k-2016-69730	CC	CC	CC	CC	CC	CC	CC	CC	CC	CC	CC	CC	CC	CC	CC	CC	CC	CC	CC	CC	CC	CC	CC	CC	CC	CC	CC	CC	CC	CC	CC	CC	CC	CC	CC	TT	CC	CC	CC	CC	CC	CC	TT	CC	CC	CC	CC	CC	CC
BOPA1_12100-378	AA	AA	AA	AA	AA	AA	AA	AA	AA	AA	AA	AA	AA	AA	AA	AA	AA	AA	AA	AA	AA	AA	AA	AA	AA	AA	AA	AA	AA	AA	AA	AA	AA	AA	AA	AA	AA	AA	AA	AA	AA	AA	AA	AA	AA	AA	AA	AA	AA
JHI-Hv50k-2016-69688	CC	CC	CC	CC	CC	CC	CC	CC	CC	CC	CC	TT	CC	TT	CC	CC	CC	CC	CC	CC	CC	TT	CC	CC	CC	TT	CC	CC	TT	CC	CC	CC	CC	CC	CC	TT	CC	CC	CC	CC	CC	CC	CC	CC	CC	CC	CC	CC	CC
JHI-Hv50k-2016-69685	GG	GG	GG	GG	GG	GG	GG	GG	GG	GG	GG	GG	GG	GG	GG	GG	GG	GG	GG	GG	GG	GG	GG	GG	GG	GG	GG	GG	GG	GG	GG	GG	GG	GG	GG	AA	GG	GG	GG	GG	GG	GG	GG	GG	GG	GG	GG	GG	GG
SCRI_RS_108647	AA	CC	CC	CC	CC	CC	CC	AA	CC	CC	CC	CC	CC	CC	CC	CC	CC	CC	CC	AA	CC	CC	AA	CC	AA	CC	AC	AA	CC	CC	CC	CC	CC	CC	CC	CC	CC	CC	CC	CC	CC	CC	CC	CC	CC	AA	CC	CC	CC
JHI-Hv50k-2016-69854	TT	TT	TT	TT	TT	TT	TT	TT	TT	TT	TT	TT	TT	TT	TT	TT	TT	TT	TT	TT	TT	TT	TT	TT	TT	TT	TT	TT	TT	TT	TT	TT	TT	TT	TT	TT	TT	TT	TT	TT	TT	TT	TT	TT	TT	TT	TT	TT	TT
JHI-Hv50k-2016-69860	AA	AA	AA	AA	AA	AA	AA	AA	AA	AA	AA	AA	AA	AA	AA	AA	AA	AA	AA	AA	AA	AA	AA	AA	AA	AA	AA	AA	AA	AA	AA	AA	AA	AA	AA	AA	AA	AA	AA	AA	AA	AA	AA	AA	AA	AA	AA	AA	AA
JHI-Hv50k-2016-69896	TT	TT	TT	TT	NN	TT	TT	TT	TT	TT	TT	GG	TT	GG	TT	TT	TT	TT	TT	TT	TT	GG	TT	TT	TT	GG	TT	TT	GG	TT	TT	TT	TT	TT	TT	TT	TT	TT	TT	TT	TT	TT	TT	GG	TT	TT	TT	TT	TT
JHI-Hv50k-2016-69929	TT	TT	CC	CT	CC	TT	CT	TT	CC	TT	TT	CC	TT	CC	TT	CC	CC	TT	TT	TT	CC	CC	TT	CC	TT	CC	CT	TT	CC	CC	CT	TT	CC	TT	TT	CC	CC	CC	TT	TT	TT	CC	CC	CC	TT	TT	TT	CC	CC
JHI-Hv50k-2016-69985	AA	AA	AA	AA	AA	AA	AA	AA	AA	AA	AA	AA	AA	AA	AA	AA	AA	AA	AA	AA	AA	AA	AA	AA	AA	AA	AA	AA	AA	AA	AA	AA	AA	AA	AA	AA	AA	AA	AA	AA	AA	AA	AA	AG	AA	AA	AA	AA	AA
JHI-Hv50k-2016-69986	GG	GG	GG	GG	GG	GG	GG	GG	GG	GG	GG	GG	GG	GG	GG	GG	GG	GG	GG	GG	GG	GG	GG	GG	GG	GG	GG	GG	GG	GG	GG	GG	GG	GG	GG	AA	GG	GG	GG	GG	GG	GG	GG	AA	GG	GG	GG	GG	GG
JHI-Hv50k-2016-70026	GG	GG	AA	AG	AA	GG	AG	GG	AA	GG	GG	GG	GG	GG	GG	AA	AA	GG	GG	GG	AA	GG	GG	AA	GG	GG	AG	GG	GG	AA	AG	GG	AA	GG	GG	AA	AA	AA	GG	GG	GG	AA	GG	AA	GG	GG	GG	AA	AA
JHI-Hv50k-2016-70030	TT	TT	CC	CT	NN	TT	CT	TT	CC	TT	TT	TT	TT	TT	TT	CC	CC	TT	TT	TT	CC	TT	TT	CC	TT	TT	CT	TT	TT	CC	CT	TT	CC	TT	TT	TT	CC	CC	TT	TT	TT	CC	TT	TT	TT	TT	TT	CC	CC
JHI-Hv50k-2016-70034	AA	AA	CC	AC	CC	AA	AC	AA	CC	AA	AA	CC	AA	CC	AA	CC	CC	AA	AA	AA	CC	CC	AA	CC	AA	CC	AC	AA	CC	CC	AC	AA	CC	AA	AA	CC	CC	CC	AA	AA	AA	CC	CC	CC	AA	AA	AA	CC	CC
JHI-Hv50k-2016-70040	GG	GG	GG	GG	GG	GG	GG	GG	GG	GG	GG	GG	GG	GG	GG	GG	GG	GG	GG	GG	GG	GG	GG	GG	GG	GG	GG	GG	GG	GG	GG	GG	GG	GG	GG	GG	GG	GG	GG	GG	GG	GG	GG	GG	GG	GG	GG	GG	GG
JHI-Hv50k-2016-70316	AA	AA	AA	AA	AA	AA	AA	AA	AA	AA	AA	AA	AA	AA	AA	AA	AA	AA	AA	AA	AA	AA	AA	AA	AA	AA	AA	AA	AA	AA	AA	AA	AA	AA	AA	AA	AA	AA	AA	AA	AA	AA	AA	AA	AA	AA	AA	AA	AA
JHI-Hv50k-2016-70315	GG	GG	GG	GG	GG	GG	GG	GG	GG	GG	GG	AA	GG	AA	GG	GG	GG	GG	GG	GG	GG	AA	GG	GG	GG	AA	GG	GG	AA	GG	GG	GG	GG	GG	GG	GG	GG	GG	GG	GG	GG	GG	AA	GG	GG	GG	GG	GG	GG
JHI-Hv50k-2016-70233	GG	GG	GG	GG	GG	GG	GG	GG	GG	GG	GG	GG	GG	GG	GG	GG	GG	GG	GG	GG	GG	GG	GG	GG	GG	GG	GG	GG	GG	GG	GG	GG	GG	GG	GG	GG	GG	GG	GG	GG	GG	GG	GG	GG	GG	GG	GG	GG	GG
JHI-Hv50k-2016-70214	GG	GG	GG	GG	GG	GG	GG	GG	GG	GG	GG	AA	GG	AA	GG	GG	GG	GG	GG	GG	GG	AA	GG	GG	GG	AA	GG	GG	AA	GG	GG	GG	GG	GG	GG	GG	GG	GG	GG	GG	GG	GG	AA	GG	GG	GG	GG	GG	GG
JHI-Hv50k-2016-70213	GG	GG	GG	GG	GG	GG	GG	GG	GG	GG	GG	TT	GG	TT	GG	GG	GG	GG	GG	GG	GG	TT	GG	GG	GG	TT	GG	GG	TT	GG	GG	GG	GG	GG	GG	GG	GG	GG	GG	GG	GG	GG	TT	GG	GG	GG	GG	GG	GG
JHI-Hv50k-2016-70211	GG	GG	GG	GG	GG	GG	GG	GG	GG	GG	GG	AA	GG	AA	GG	GG	GG	GG	GG	GG	GG	AA	GG	GG	GG	AA	GG	GG	AA	GG	GG	GG	GG	GG	GG	GG	GG	GG	GG	GG	GG	GG	AA	GG	GG	GG	GG	GG	GG
JHI-Hv50k-2016-70142	TT	TT	TT	TT	TT	TT	TT	TT	TT	TT	TT	TT	TT	TT	TT	TT	TT	TT	TT	TT	TT	TT	TT	TT	TT	TT	TT	TT	TT	TT	TT	TT	TT	TT	TT	TT	TT	TT	TT	TT	TT	TT	CC	TT	TT	TT	TT	TT	TT
SCRI_RS_173947	GG	GG	AA	AG	AA	GG	AG	GG	AA	GG	GG	AA	GG	AA	GG	AA	AA	GG	GG	GG	AA	AA	GG	AA	GG	AA	AG	GG	AA	AA	AG	GG	AA	GG	GG	AA	AA	AA	GG	GG	GG	AA	AA	AA	GG	GG	GG	AA	AA
SCRI_RS_194812	GG	GG	TT	GT	NN	GG	GT	GG	TT	GG	GG	GG	GG	GG	GG	TT	TT	GG	GG	GG	TT	GG	GG	TT	GG	GG	GT	GG	GG	TT	GT	GG	TT	GG	GG	GG	TT	TT	GG	GG	GG	TT	TT	GG	GG	GG	GG	TT	TT
JHI-Hv50k-2016-70074	CC	CC	TT	CT	TT	CC	CT	CC	TT	CC	CC	CC	CC	CC	CC	TT	TT	CC	CC	CC	TT	CC	CC	TT	CC	CC	CT	CC	CC	TT	CT	CC	TT	CC	CC	CC	TT	TT	CC	CC	CC	TT	TT	CC	CC	CC	CC	TT	TT
JHI-Hv50k-2016-70065	TT	TT	TT	TT	TT	TT	TT	TT	TT	TT	TT	TT	TT	TT	TT	TT	TT	TT	TT	TT	TT	TT	TT	TT	TT	TT	TT	TT	TT	TT	TT	TT	TT	TT	TT	TT	TT	TT	TT	TT	TT	TT	TT	TT	TT	TT	TT	TT	TT
JHI-Hv50k-2016-70046	GG	GG	TT	GT	TT	GG	GT	GG	TT	GG	GG	TT	GG	TT	GG	TT	TT	GG	GG	GG	TT	TT	GG	TT	GG	TT	GT	GG	TT	TT	GT	GG	TT	GG	GG	GG	TT	TT	GG	GG	GG	TT	TT	GG	GG	GG	GG	TT	TT
JHI-Hv50k-2016-70377	CC	CC	CC	CC	NN	CC	CC	CC	CC	CC	CC	TT	CC	TT	CC	CC	CC	CC	CC	CC	CC	TT	CC	CC	CC	TT	CC	CC	TT	CC	CC	CC	CC	CC	CC	TT	CC	CC	CC	CC	CC	CC	TT	TT	CC	CC	CC	CC	CC
SCRI_RS_158433	AA	CC	CC	CC	CC	CC	CC	AA	CC	CC	CC	CC	CC	CC	CC	CC	CC	CC	CC	AA	CC	CC	AA	CC	AA	CC	AC	AA	CC	CC	CC	CC	CC	CC	CC	CC	CC	CC	CC	CC	CC	CC	CC	CC	CC	AA	CC	CC	CC
JHI-Hv50k-2016-70484	TT	TT	TT	TT	TT	TT	TT	TT	TT	TT	TT	TT	TT	TT	TT	TT	TT	TT	TT	TT	TT	TT	TT	TT	TT	TT	TT	TT	TT	TT	TT	TT	TT	TT	TT	CC	TT	TT	TT	TT	TT	TT	TT	TT	TT	TT	TT	TT	TT
JHI-Hv50k-2016-70549	TT	TT	TT	TT	TT	TT	TT	TT	TT	TT	TT	TT	TT	TT	TT	TT	TT	TT	TT	TT	TT	TT	TT	TT	TT	TT	TT	TT	TT	TT	TT	TT	TT	TT	TT	GG	TT	TT	TT	TT	TT	TT	TT	TT	TT	TT	TT	TT	TT
JHI-Hv50k-2016-70545	CC	CC	CC	CC	CC	CC	CC	CC	CC	CC	CC	CC	CC	CC	CC	CC	CC	CC	CC	CC	CC	CC	CC	CC	CC	CC	CC	CC	CC	CC	CC	CC	CC	CC	CC	CC	CC	CC	CC	CC	CC	CC	CC	CC	CC	CC	CC	CC	CC
JHI-Hv50k-2016-70544	AA	AA	GG	AG	GG	AA	AG	AA	GG	AA	AA	GG	AA	GG	AA	GG	GG	AA	AA	AA	GG	GG	AA	GG	AA	GG	AG	AA	GG	GG	AG	AA	GG	AA	AA	GG	GG	GG	AA	AA	AA	GG	GG	GG	AA	AA	AA	GG	GG
JHI-Hv50k-2016-70540	AA	AA	GG	AG	GG	AA	AG	AA	GG	AA	AA	GG	AA	GG	AA	GG	GG	AA	AA	AA	GG	GG	AA	GG	AA	GG	AG	AA	GG	GG	AG	AA	GG	AA	AA	GG	GG	GG	AA	AA	AA	GG	AA	AA	AA	AA	AA	GG	GG
JHI-Hv50k-2016-70617	AA	AA	AA	AA	AA	AA	AA	AA	AA	AA	AA	AA	AA	AA	AA	AA	AA	AA	AA	AA	AA	AA	AA	AA	AA	AA	AA	AA	AA	AA	AA	AA	AA	AA	AA	GG	AA	AA	AA	AA	AA	AA	AA	AA	AA	AA	AA	AA	AA
JHI-Hv50k-2016-70670	CC	CC	CC	CC	CC	CC	CC	CC	CC	CC	CC	CC	CC	CC	CC	CC	CC	CC	CC	CC	CC	CC	CC	CC	CC	CC	CC	CC	CC	CC	CC	CC	CC	CC	CC	CC	CC	CC	CC	CC	CC	CC	CC	CC	CC	CC	CC	CC	CC
JHI-Hv50k-2016-70686	TT	TT	TT	TT	TT	TT	TT	TT	TT	TT	TT	TT	TT	TT	TT	TT	TT	TT	TT	TT	TT	TT	TT	TT	TT	TT	TT	TT	TT	TT	TT	TT	TT	TT	TT	CT	TT	TT	TT	TT	TT	TT	TT	TT	TT	TT	TT	TT	TT
SCRI_RS_168461	AA	AA	GG	AG	GG	AA	AG	AA	GG	AA	AA	AA	AA	AA	AA	GG	GG	AA	AA	AA	GG	AA	AA	GG	AA	AA	AG	AA	AA	GG	AG	AA	GG	AA	AA	AA	GG	GG	AA	AA	AA	GG	AA	AA	AA	AA	AA	GG	GG
JHI-Hv50k-2016-70717	GG	GG	GG	GG	GG	GG	GG	GG	GG	GG	GG	AA	GG	AA	GG	GG	GG	GG	GG	GG	GG	AA	GG	GG	GG	AA	GG	GG	AA	GG	GG	GG	GG	GG	GG	GG	GG	GG	GG	GG	GG	GG	GG	GG	GG	GG	GG	GG	GG
SCRI_RS_153226	AA	AA	TT	AT	TT	AA	AT	AA	TT	AA	AA	AA	AA	AA	AA	TT	TT	AA	AA	AA	TT	AA	AA	TT	AA	AA	AT	AA	AA	TT	AT	AA	TT	AA	AA	AA	TT	TT	AA	AA	AA	TT	AA	AA	AA	AA	AA	TT	TT
JHI-Hv50k-2016-70720	AA	AA	AA	AA	AA	AA	AA	AA	AA	AA	AA	AA	AA	AA	AA	AA	AA	AA	AA	AA	AA	AA	AA	AA	AA	AA	AA	AA	AA	AA	AA	AA	AA	AA	AA	GG	AA	AA	AA	AA	AA	AA	AA	GG	AA	AA	AA	AA	AA
JHI-Hv50k-2016-70724	CC	CC	CC	CC	CC	CC	CC	CC	CC	CC	CC	CC	CC	CC	CC	CC	CC	CC	CC	CC	CC	CC	CC	CC	CC	CC	CC	CC	CC	CC	CC	CC	CC	CC	CC	CC	CC	CC	CC	CC	CC	CC	CC	CC	CC	CC	CC	CC	CC
SCRI_RS_154683	CC	CC	TT	CT	TT	CC	CT	CC	TT	CC	CC	CC	CC	CC	CC	TT	TT	CC	CC	CC	TT	CC	CC	TT	CC	CC	CT	CC	CC	TT	CT	CC	TT	CC	CC	CC	TT	TT	CC	CC	CC	TT	CC	TT	CC	CC	CC	TT	TT
JHI-Hv50k-2016-70793	TT	TT	TT	TT	TT	TT	TT	TT	TT	TT	TT	TT	TT	TT	TT	TT	TT	TT	TT	TT	TT	TT	TT	TT	TT	TT	TT	TT	TT	TT	TT	TT	TT	TT	TT	TT	TT	TT	TT	TT	TT	TT	TT	TT	TT	TT	TT	TT	TT
JHI-Hv50k-2016-70801	AA	AA	AA	AA	AA	AA	AA	AA	AA	AA	AA	GG	AA	GG	AA	AA	AA	AA	AA	AA	AA	GG	AA	AA	AA	GG	AA	AA	GG	AA	AA	AA	AA	AA	AA	GG	AA	AA	AA	AA	AA	AA	AA	AA	AA	AA	AA	AA	AA
SCRI_RS_179003	GG	GG	AA	AG	AA	GG	AG	GG	AA	GG	GG	GG	GG	GG	GG	AA	AA	GG	GG	GG	AA	GG	GG	AA	GG	GG	AG	GG	GG	AA	AG	GG	AA	GG	GG	GG	AA	AA	GG	GG	GG	AA	AA	GG	GG	GG	GG	AA	AA
JHI-Hv50k-2016-70850	GG	GG	GG	GG	GG	GG	GG	GG	GG	GG	GG	GG	GG	GG	GG	GG	GG	GG	GG	GG	GG	GG	GG	GG	GG	GG	GG	GG	GG	GG	GG	GG	GG	GG	GG	TT	GG	GG	GG	GG	GG	GG	GG	GG	GG	GG	GG	GG	GG
SCRI_RS_106759	CC	CC	CC	CC	CC	CC	CC	CC	CC	CC	CC	CC	CC	CC	CC	CC	CC	CC	CC	CC	CC	CC	CC	CC	CC	CC	CC	CC	CC	CC	CC	CC	CC	CC	CC	GG	CC	CC	CC	CC	CC	CC	CC	CC	CC	CC	CC	CC	CC
JHI-Hv50k-2016-70829	GG	GG	AA	AG	AA	GG	AG	GG	AA	GG	GG	AA	GG	AA	GG	AA	AA	GG	GG	GG	AA	AA	GG	AA	GG	AA	AG	GG	AA	AA	AG	GG	AA	GG	GG	AA	AA	AA	GG	GG	GG	AA	AA	AA	GG	GG	GG	AA	AA
SCRI_RS_171185	CC	CC	CC	CC	CC	CC	CC	CC	CC	CC	CC	CC	CC	CC	CC	CC	CC	CC	CC	CC	CC	CC	CC	CC	CC	CC	CC	CC	CC	CC	CC	CC	CC	CC	CC	CC	CC	CC	CC	CC	CC	CC	TT	TT	CC	CC	CC	CC	CC
JHI-Hv50k-2016-70895	GG	GG	GG	GG	GG	GG	GG	GG	GG	GG	GG	GG	GG	GG	GG	GG	GG	GG	GG	GG	GG	GG	GG	GG	GG	GG	GG	GG	GG	GG	GG	GG	GG	GG	GG	GG	GG	GG	GG	GG	GG	GG	GG	GG	GG	GG	GG	GG	GG
SCRI_RS_149462	TT	TT	CC	CT	CC	TT	CT	TT	CC	TT	TT	CC	TT	CC	TT	CC	CC	TT	TT	TT	CC	CC	TT	CC	TT	CC	CT	TT	CC	CC	CT	TT	CC	TT	TT	TT	CC	CC	TT	TT	TT	CC	TT	CC	TT	TT	TT	CC	CC
SCRI_RS_188987	TT	TT	GG	GT	GG	TT	GT	TT	GG	TT	TT	GG	TT	GG	TT	GG	GG	TT	TT	TT	GG	GG	TT	GG	TT	GG	GT	TT	GG	GG	GT	TT	GG	TT	TT	GG	GG	GG	TT	TT	TT	GG	GG	GG	TT	TT	TT	GG	GG
JHI-Hv50k-2016-71006	GG	GG	GG	GG	GG	GG	GG	GG	GG	GG	GG	GG	GG	GG	GG	GG	GG	GG	GG	GG	GG	GG	GG	GG	GG	GG	GG	GG	GG	GG	GG	GG	GG	GG	GG	GG	GG	GG	GG	GG	GG	GG	GG	GG	GG	GG	GG	GG	GG
JHI-Hv50k-2016-71005	GG	GG	GG	AG	AA	GG	GG	GG	AA	GG	GG	AA	GG	GG	GG	GG	GG	GG	GG	GG	GG	GG	GG	GG	GG	GG	AG	GG	GG	AA	GG	GG	GG	GG	GG	AA	AA	AA	GG	GG	GG	AA	AA	GG	GG	GG	GG	AA	GG
JHI-Hv50k-2016-70949	CC	CC	CC	CC	CC	CC	CC	CC	CC	CC	CC	CC	CC	TT	CC	CC	CC	CC	CC	CC	CC	TT	CC	CC	CC	TT	CC	CC	TT	CC	CC	CC	CC	CC	CC	TT	CC	CC	CC	CC	CC	CC	TT	CC	CC	CC	CC	CC	CC
BOPA2_12_31284	AA	AA	AA	AG	GG	AA	AA	AA	GG	AA	AA	GG	AA	AA	AA	AA	AA	AA	AA	AA	AA	AA	AA	AA	AA	AA	AG	AA	AA	GG	AA	AA	AA	AA	AA	GG	GG	GG	AA	AA	AA	GG	AA	AA	AA	AA	AA	GG	AA
JHI-Hv50k-2016-71064	AA	AA	AA	AA	AA	AA	AA	AA	AA	AA	AA	AA	AA	AA	AA	AA	AA	AA	AA	AA	AA	AA	AA	AA	AA	AA	AA	AA	AA	AA	AA	AA	AA	AA	AA	GG	AA	AA	AA	AA	AA	AA	AA	AA	AA	AA	AA	AA	AA
JHI-Hv50k-2016-71065	TT	TT	TT	TT	TT	TT	TT	TT	TT	TT	TT	TT	TT	CC	TT	TT	TT	TT	TT	TT	TT	CC	TT	TT	TT	CC	TT	TT	CC	TT	TT	TT	TT	TT	TT	TT	TT	TT	TT	TT	TT	TT	CC	TT	TT	TT	TT	TT	TT
JHI-Hv50k-2016-71085	CC	CC	CC	CC	CC	CC	CC	CC	CC	CC	CC	CC	CC	CC	CC	CC	CC	CC	CC	CC	CC	CC	CC	CC	CC	CC	CC	CC	CC	CC	CC	CC	CC	CC	CC	AA	CC	CC	CC	CC	CC	CC	CC	CC	CC	CC	CC	CC	CC
JHI-Hv50k-2016-71118	AA	AA	AA	AA	AA	AA	AA	AA	AA	AA	AA	AA	AA	GG	AA	AA	AA	AA	AA	AA	AA	GG	AA	AA	AA	GG	AA	AA	GG	AA	AA	AA	AA	AA	AA	GG	AA	AA	AA	AA	AA	AA	GG	GG	AA	AA	AA	AA	AA
SCRI_RS_154030	AA	AA	AA	AG	GG	AA	AA	AA	GG	AA	AA	GG	AA	GG	AA	AA	AA	AA	AA	AA	AA	GG	AA	AA	AA	GG	AG	AA	GG	GG	AA	AA	AA	AA	AA	AA	GG	GG	AA	AA	AA	GG	GG	GG	AA	AA	AA	GG	AA
JHI-Hv50k-2016-71174	AA	AA	AA	AG	GG	AA	AA	AA	GG	AA	AA	GG	AA	AA	AA	AA	AA	AA	AA	AA	AA	AA	AA	AA	AA	AA	AG	AA	AA	GG	AA	AA	AA	AA	AA	AA	GG	GG	AA	AA	AA	GG	AA	GG	AA	AA	AA	GG	AA
JHI-Hv50k-2016-71195	CC	CC	CC	CT	TT	CC	CC	CC	TT	CC	CC	TT	CC	CC	CC	CC	CC	CC	CC	CC	CC	CC	CC	CC	CC	CC	CT	CC	CC	TT	CC	CC	CC	CC	CC	CC	TT	TT	CC	CC	CC	TT	CC	CC	CC	CC	CC	TT	CC
JHI-Hv50k-2016-71214	AA	AA	AA	AG	GG	AA	AA	AA	GG	AA	AA	GG	AA	AA	AA	AA	AA	AA	AA	AA	AA	AA	AA	AA	AA	AA	AG	AA	AA	GG	AA	AA	AA	AA	AA	GG	GG	GG	AA	AA	AA	GG	NN	AA	AA	AA	AA	GG	AA
SCRI_RS_185319	GG	GG	GG	CG	CC	GG	GG	GG	CC	GG	GG	CC	GG	GG	GG	GG	GG	GG	GG	GG	GG	GG	GG	GG	GG	GG	CG	GG	GG	CC	GG	GG	GG	GG	GG	GG	CC	CC	GG	GG	GG	CC	NN	GG	GG	GG	GG	CC	GG
SCRI_RS_66401	GG	GG	GG	AG	AA	GG	GG	GG	AA	GG	GG	AA	GG	AA	GG	GG	GG	GG	GG	GG	GG	AA	GG	GG	GG	AA	AG	GG	AA	AA	GG	GG	GG	GG	GG	AA	AA	AA	GG	GG	GG	AA	AA	AA	GG	GG	GG	AA	GG
SCRI_RS_66441	CC	CC	CC	CC	CC	CC	CC	CC	CC	CC	CC	CC	CC	CC	CC	CC	CC	CC	CC	CC	CC	CC	CC	CC	CC	CC	CC	CC	CC	CC	CC	CC	CC	CC	CC	CC	CC	CC	CC	CC	CC	CC	CC	TT	CC	CC	CC	CC	CC
JHI-Hv50k-2016-71369	GG	GG	GG	AG	AA	GG	NN	GG	AA	GG	GG	AA	NN	AA	GG	GG	NN	GG	GG	GG	GG	AA	NN	NN	GG	AA	AG	GG	AA	AA	GG	GG	GG	GG	GG	AA	AA	AA	GG	GG	GG	AA	AA	AG	GG	GG	GG	AA	GG
SCRI_RS_198643	GG	GG	GG	CG	CC	GG	GG	GG	CC	GG	GG	CC	GG	GG	GG	GG	GG	GG	GG	GG	GG	GG	GG	GG	GG	GG	CG	GG	GG	CC	GG	GG	GG	GG	GG	GG	CC	CC	GG	GG	GG	CC	CC	CC	GG	GG	GG	CC	GG
JHI-Hv50k-2016-71428	AA	AA	AA	AA	AA	AA	AA	AA	AA	AA	AA	AA	AA	AA	AA	AA	AA	AA	AA	AA	AA	AA	AA	AA	AA	AA	AA	AA	AA	AA	AA	AA	AA	AA	AA	GG	AA	AA	AA	AA	AA	AA	AA	AA	AA	AA	AA	AA	AA
JHI-Hv50k-2016-71533	TT	TT	TT	TT	TT	TT	TT	TT	TT	TT	TT	TT	TT	TT	TT	TT	TT	TT	TT	TT	TT	TT	TT	TT	TT	TT	TT	TT	TT	TT	TT	TT	TT	TT	TT	CC	TT	TT	TT	TT	TT	TT	TT	TT	TT	TT	TT	TT	TT
JHI-Hv50k-2016-71761	AA	AA	AA	AC	CC	AA	AA	AA	CC	AA	AA	CC	AA	AA	AA	AA	AA	AA	AA	AA	AA	AA	AA	AA	AA	AA	AC	AA	AA	CC	AA	AA	AA	AA	AA	AA	CC	CC	AA	AA	AA	CC	CC	CC	AA	AA	AA	CC	AA
JHI-Hv50k-2016-71792	CC	CC	CC	CC	CC	CC	CC	CC	CC	CC	CC	CC	CC	TT	CC	CC	CC	CC	CC	CC	CC	TT	CC	CC	CC	TT	CC	CC	TT	CC	CC	CC	CC	CC	CC	TT	CC	CC	CC	CC	CC	CC	CC	CC	CC	CC	CC	CC	CC
JHI-Hv50k-2016-71791	TT	TT	TT	CT	CC	TT	TT	TT	CC	TT	TT	CC	TT	TT	TT	TT	TT	TT	TT	TT	TT	TT	TT	TT	TT	TT	CT	TT	TT	CC	TT	TT	TT	TT	TT	TT	CC	CC	TT	TT	TT	CC	CC	CC	TT	TT	TT	CC	TT
JHI-Hv50k-2016-71784	GG	GG	GG	AG	AA	GG	GG	GG	AA	GG	GG	AA	GG	AA	GG	GG	GG	GG	GG	GG	GG	AA	GG	GG	GG	AA	AG	GG	AA	AA	GG	GG	GG	GG	GG	AA	AA	AA	GG	GG	GG	AA	AA	AA	GG	GG	GG	AA	GG
JHI-Hv50k-2016-71813	TT	TT	TT	TT	NN	TT	TT	TT	TT	TT	TT	TT	TT	CC	TT	TT	TT	TT	TT	TT	TT	CC	TT	TT	TT	CC	TT	TT	CC	TT	TT	TT	TT	TT	TT	TT	TT	TT	TT	TT	TT	TT	CC	TT	TT	TT	TT	TT	TT
JHI-Hv50k-2016-71844	CC	CC	CC	CC	CC	CC	CC	CC	CC	CC	CC	CC	CC	CC	CC	CC	CC	CC	CC	CC	CC	CC	CC	CC	CC	CC	CC	CC	CC	CC	CC	CC	CC	CC	CC	TT	CC	CC	CC	CC	CC	CC	CC	CC	CC	CC	CC	CC	CC
JHI-Hv50k-2016-71922	TT	TT	TT	TT	TT	TT	TT	TT	TT	TT	TT	TT	TT	TT	TT	TT	TT	TT	TT	TT	TT	TT	TT	TT	TT	TT	TT	TT	TT	TT	TT	TT	TT	TT	TT	CC	TT	TT	TT	TT	TT	TT	CC	CC	TT	TT	TT	TT	TT
JHI-Hv50k-2016-71912	CC	CC	CC	CC	CC	CC	CC	CC	CC	CC	CC	CC	CC	CC	CC	CC	CC	CC	CC	CC	CC	CC	CC	CC	CC	CC	CC	CC	CC	CC	CC	CC	CC	CC	CC	TT	CC	CC	CC	CC	CC	CC	TT	TT	CC	CC	CC	CC	CC
JHI-Hv50k-2016-71929	AA	AA	GG	AG	GG	AA	AG	AA	GG	AA	AA	GG	AA	GG	AA	GG	GG	AA	AA	AA	GG	GG	AA	GG	AA	GG	AG	AA	GG	GG	AG	GG	GG	GG	AA	GG	GG	GG	AA	AA	AA	GG	GG	GG	AA	AA	AA	GG	AA
SCRI_RS_159228	GG	GG	CC	CG	CC	GG	GG	GG	CC	GG	GG	CC	GG	CC	GG	CC	CC	GG	GG	GG	CC	CC	GG	CC	GG	CC	CG	GG	CC	CC	CG	CC	CC	CC	GG	GG	CC	CC	GG	GG	GG	CC	GG	CC	GG	GG	GG	CC	GG
JHI-Hv50k-2016-72108	GG	GG	AA	AG	AA	GG	AG	GG	AA	GG	GG	AA	GG	AA	GG	AA	AA	GG	GG	GG	AA	AA	GG	AA	GG	AA	AG	GG	AA	AA	AG	AA	AA	AA	GG	AA	AA	AA	GG	GG	GG	AA	AA	AA	GG	GG	GG	AA	GG
JHI-Hv50k-2016-72079	CC	CC	CC	CC	CC	CC	CC	CC	CC	CC	CC	CC	CC	CC	CC	CC	CC	CC	CC	CC	CC	CC	CC	CC	CC	CC	CC	CC	CC	CC	CC	CC	CC	CC	CC	TT	CC	CC	CC	CC	CC	CC	TT	TT	CC	CC	CC	CC	CC
JHI-Hv50k-2016-72154	GG	GG	GG	GG	GG	GG	GG	GG	GG	GG	GG	GG	GG	GG	GG	GG	GG	GG	GG	GG	GG	GG	GG	GG	GG	GG	GG	GG	GG	GG	GG	GG	GG	GG	GG	TT	GG	GG	GG	GG	GG	GG	TT	TT	GG	GG	GG	GG	GG
SCRI_RS_205712	CC	CC	TT	CT	TT	CC	CT	CC	TT	CC	CC	TT	CC	TT	CC	TT	TT	CC	CC	CC	TT	TT	CC	TT	CC	TT	CT	CC	TT	TT	CT	TT	TT	CT	CC	TT	TT	TT	CC	CC	CC	TT	TT	CC	CC	CC	CC	TT	CC
JHI-Hv50k-2016-72239	AA	AA	CC	AC	CC	AA	AC	AA	CC	AA	AA	CC	AA	CC	AA	CC	CC	AA	AA	AA	CC	CC	AA	CC	AA	CC	AC	AA	CC	CC	AC	CC	CC	AC	AA	CC	CC	CC	AA	AA	AA	CC	CC	AA	AA	AA	AA	CC	AA
JHI-Hv50k-2016-72236	GG	GG	AA	AG	AA	GG	AG	GG	AA	GG	GG	AA	GG	AA	GG	AA	AA	GG	GG	GG	AA	AA	GG	AA	GG	AA	AG	GG	AA	AA	AG	AA	AA	AG	GG	AA	AA	AA	GG	GG	GG	AA	AA	GG	GG	GG	GG	AA	GG
SCRI_RS_190423	GG	GG	TT	GT	TT	GG	GT	GG	TT	GG	GG	TT	GG	TT	GG	TT	TT	GG	GG	GG	TT	TT	GG	TT	GG	TT	GT	GG	TT	TT	NN	TT	TT	GT	GG	TT	TT	TT	GG	GG	GG	TT	TT	GG	GG	GG	GG	TT	GG
SCRI_RS_196192	GG	GG	AA	AG	AA	GG	AG	GG	GG	GG	GG	AA	GG	AA	GG	AA	AA	GG	GG	GG	AA	AA	GG	AA	GG	AA	AA	GG	AA	AG	AG	GG	AA	AG	GG	GG	GG	AA	GG	GG	GG	AA	GG	AA	GG	GG	GG	GG	GG
JHI-Hv50k-2016-72291	CC	CC	TT	CT	TT	CC	CT	CC	CC	CC	CC	TT	CC	TT	CC	TT	TT	CC	CC	CC	TT	TT	CC	TT	CC	TT	TT	CC	TT	CT	CT	CC	TT	CT	CC	TT	CC	TT	CC	CC	CC	TT	TT	TT	CC	CC	CC	CC	CC
JHI-Hv50k-2016-72354	GG	GG	GG	AG	AA	GG	AG	GG	GG	GG	GG	AA	GG	AA	GG	AA	AA	GG	GG	GG	AA	AA	GG	AA	GG	AA	AA	GG	AA	AG	AG	GG	AA	AG	GG	GG	GG	AA	GG	GG	GG	AA	GG	AA	GG	GG	GG	GG	GG
JHI-Hv50k-2016-72378	AA	AA	AA	AG	GG	AA	AG	AA	AA	AA	AA	GG	AA	GG	AA	GG	GG	AA	AA	AA	GG	GG	AA	GG	AA	GG	GG	AA	GG	AG	AG	AA	GG	AG	AA	AA	AA	GG	AA	AA	AA	GG	AA	GG	AA	AA	AA	AA	AA
JHI-Hv50k-2016-72435	AA	AA	AA	AC	CC	AA	AC	AA	AA	AA	AA	CC	AA	CC	AA	CC	CC	AA	AA	AA	CC	CC	AA	CC	AA	CC	CC	AA	CC	AC	AC	AA	CC	AC	AA	AA	AA	CC	AA	AA	AA	CC	AA	CC	AA	AA	AA	AA	AA
BOPA2_12_10777	AA	AA	AA	AA	AA	AA	AA	AA	AA	AA	AA	AA	AA	AA	AA	AA	AA	AA	AA	AA	AA	AA	AA	AA	AA	AA	AA	AA	AA	AA	AA	AA	AA	AA	AA	AA	AA	AA	AA	AA	AA	AA	AA	AA	AA	AA	AA	AA	AA
JHI-Hv50k-2016-72424	AA	AA	AA	AA	AA	AA	AA	AA	AA	AA	AA	AA	AA	AA	AA	AA	AA	AA	AA	AA	AA	AA	AA	AA	AA	AA	AA	AA	AA	AA	AA	AA	AA	AA	AA	GG	AA	AA	AA	AA	AA	AA	GG	AA	AA	AA	AA	AA	AA
JHI-Hv50k-2016-72492	CC	CC	CC	CC	CC	CC	CC	CC	CC	CC	CC	CC	CC	CC	CC	CC	CC	CC	CC	CC	CC	CC	CC	CC	CC	CC	CC	CC	CC	CC	CC	CC	CC	CC	CC	AA	CC	CC	CC	CC	CC	CC	AA	CC	CC	CC	CC	CC	CC
JHI-Hv50k-2016-72497	CC	CC	CC	CT	TT	CC	CT	CC	CC	CC	CC	TT	CC	TT	CC	TT	TT	CC	CC	CC	TT	TT	CC	TT	CC	TT	TT	CC	TT	CT	CT	CC	TT	CT	CC	TT	CC	TT	CC	CC	CC	TT	TT	TT	CC	CC	CC	CC	CC
JHI-Hv50k-2016-72530	GG	GG	GG	GG	GG	GG	GG	GG	GG	GG	GG	GG	GG	GG	GG	GG	GG	GG	GG	GG	GG	GG	GG	GG	GG	TT	GG	GG	GG	GG	GG	GG	GG	GG	GG	GG	GG	GG	GG	GG	GG	GG	GG	TT	GG	GG	GG	GG	GG
JHI-Hv50k-2016-72531	AA	AA	AA	AG	GG	AA	AG	AA	AA	AA	AA	GG	AA	GG	AA	GG	GG	AA	AA	AA	GG	GG	AA	GG	AA	GG	GG	AA	GG	GG	AG	AA	GG	AG	AA	AA	AA	GG	AA	AA	AA	GG	AA	GG	AA	AA	AA	AA	AA
JHI-Hv50k-2016-72617	GG	GG	AA	GG	GG	GG	GG	GG	GG	GG	GG	GG	GG	GG	GG	GG	GG	GG	GG	GG	GG	GG	GG	GG	GG	AA	GG	GG	GG	GG	GG	GG	GG	GG	GG	GG	GG	GG	GG	GG	GG	GG	GG	AA	GG	GG	GG	GG	GG
JHI-Hv50k-2016-72712	GG	GG	GG	GG	GG	GG	GG	GG	GG	GG	GG	GG	GG	GG	GG	GG	GG	GG	GG	GG	GG	GG	GG	GG	GG	AA	GG	GG	GG	GG	GG	GG	GG	GG	GG	AA	GG	GG	GG	GG	GG	GG	GG	AA	GG	GG	GG	GG	GG
JHI-Hv50k-2016-72704	GG	GG	GG	GG	GG	GG	GG	GG	GG	GG	GG	GG	GG	GG	GG	GG	GG	GG	GG	GG	GG	GG	GG	GG	GG	GG	GG	GG	GG	GG	GG	GG	GG	GG	GG	GG	GG	GG	GG	GG	GG	GG	GG	GG	GG	GG	GG	GG	GG
SCRI_RS_145190	GG	GG	GG	GG	GG	GG	GG	GG	GG	GG	GG	GG	GG	GG	GG	GG	GG	GG	GG	GG	GG	GG	GG	GG	GG	AA	GG	GG	GG	GG	GG	GG	GG	GG	GG	GG	GG	GG	GG	GG	GG	GG	GG	AA	GG	GG	GG	GG	GG
SCRI_RS_153798	AA	AA	AA	AA	AA	AA	AA	AA	AA	AA	AA	AA	AA	AA	AA	AA	AA	AA	AA	AA	AA	AA	AA	AA	AA	TT	AA	AA	AA	AA	AA	AA	AA	AA	AA	AA	AA	AA	AA	AA	AA	AA	AA	TT	AA	AA	AA	AA	AA
JHI-Hv50k-2016-72943	AA	AA	AA	AA	AA	AA	AA	AA	AA	AA	AA	AA	AA	AA	AA	AA	AA	AA	AA	AA	AA	AA	AA	AA	AA	GG	AA	AA	AA	AA	AA	AA	AA	AA	AA	AA	AA	AA	AA	AA	AA	AA	AA	GG	AA	AA	AA	AA	AA
JHI-Hv50k-2016-72946	CC	CC	CC	CC	CC	CC	CC	CC	CC	CC	CC	CC	CC	CC	CC	CC	CC	CC	CC	CC	CC	CC	CC	CC	CC	TT	CC	CC	CC	CC	CC	CC	CC	CC	CC	CC	CC	CC	CC	CC	CC	CC	CC	TT	CC	CC	CC	CC	CC
SCRI_RS_210172	TT	TT	TT	TT	TT	TT	TT	TT	TT	TT	TT	TT	TT	TT	TT	TT	TT	TT	TT	TT	TT	TT	TT	TT	TT	TT	TT	TT	TT	TT	TT	TT	TT	TT	TT	TT	TT	TT	TT	TT	TT	TT	TT	TT	TT	TT	TT	TT	TT
JHI-Hv50k-2016-73052	TT	TT	TT	TT	TT	TT	TT	TT	TT	TT	TT	TT	TT	TT	TT	TT	TT	TT	TT	TT	TT	TT	TT	TT	TT	TT	TT	TT	TT	TT	TT	TT	TT	TT	TT	TT	TT	TT	TT	TT	TT	TT	TT	TT	TT	TT	TT	TT	TT
JHI-Hv50k-2016-73174	AA	AA	AA	AA	AA	AA	AA	AA	AA	AA	AA	AA	AA	AA	AA	AA	AA	AA	AA	AA	AA	AA	AA	AA	AA	AA	AA	AA	AA	AA	AA	AA	AA	AA	AA	AA	AA	AA	AA	AA	AA	AA	AA	AA	AA	AA	AA	AA	AA
JHI-Hv50k-2016-73121	CC	CC	CC	CC	CC	CC	CC	CC	CC	CC	CC	CC	CC	CC	CC	CC	CC	CC	CC	CC	CC	CC	CC	CC	CC	CC	CC	CC	CC	CC	CC	CC	CC	CC	CC	CC	CC	CC	CC	CC	CC	CC	CC	CC	CC	CC	CC	CC	CC
JHI-Hv50k-2016-73122	CC	CC	CC	CC	CC	CC	CC	CC	CC	CC	CC	CC	CC	CC	CC	CC	CC	CC	CC	CC	CC	CC	CC	CC	CC	CC	CC	CC	CC	CC	CC	CC	CC	CC	CC	CC	CC	CC	CC	CC	CC	CC	CC	CC	CC	CC	CC	CC	CC
JHI-Hv50k-2016-73140	GG	GG	GG	GG	GG	GG	GG	GG	GG	GG	GG	GG	GG	GG	GG	GG	GG	GG	GG	GG	GG	GG	GG	GG	GG	GG	GG	GG	GG	GG	GG	GG	GG	GG	GG	GG	GG	GG	GG	GG	GG	GG	GG	GG	GG	GG	GG	GG	GG
JHI-Hv50k-2016-73299	CC	CC	CC	CC	CC	CC	CC	CC	CC	CC	CC	CC	CC	CC	CC	CC	CC	CC	CC	CC	CC	CC	CC	CC	CC	CC	CC	CC	CC	CC	CC	CC	CC	CC	CC	CC	CC	CC	CC	CC	CC	CC	CC	CC	CC	CC	CC	CC	CC
JHI-Hv50k-2016-73258	CC	CC	CC	CC	CC	CC	CC	CC	CC	CC	CC	CC	CC	CC	CC	CC	CC	CC	CC	CC	CC	CC	CC	CC	CC	CC	CC	CC	CC	CC	CC	CC	CC	CC	CC	CC	CC	CC	CC	CC	CC	CC	CC	CC	CC	CC	CC	CC	CC
JHI-Hv50k-2016-73361	AA	AA	AA	AA	AA	AA	AA	AA	AA	AA	AA	AA	AA	AA	AA	AA	AA	AA	AA	AA	AA	AA	AA	AA	AA	AA	AA	AA	AA	AA	AA	AA	AA	AA	AA	AA	AA	AA	AA	AA	AA	AA	AA	AA	AA	AA	AA	AA	AA
JHI-Hv50k-2016-73391	GG	GG	GG	GG	GG	GG	GG	GG	GG	GG	GG	GG	GG	GG	GG	GG	GG	GG	GG	GG	GG	GG	GG	GG	GG	GG	GG	GG	GG	GG	GG	GG	GG	GG	GG	GG	GG	GG	GG	GG	GG	GG	GG	GG	GG	GG	GG	GG	GG
JHI-Hv50k-2016-73393	CC	CC	CC	CC	CC	CC	CC	CC	CC	CC	CC	CC	CC	CC	CC	CC	CC	CC	CC	CC	CC	CC	CC	CC	CC	CC	CC	CC	CC	CC	CC	CC	CC	CC	CC	CC	CC	CC	CC	CC	CC	CC	CC	CC	CC	CC	CC	CC	CC
JHI-Hv50k-2016-73545	AA	AA	AA	AA	AA	AA	AA	AA	AA	AA	AA	AA	AA	AA	AA	AA	AA	AA	AA	AA	AA	AA	AA	AA	AA	AA	AA	AA	AA	AA	AA	AA	AA	AA	AA	AA	AA	AA	AA	AA	AA	AA	AA	AA	AA	AA	AA	AA	AA
JHI-Hv50k-2016-73510	CC	CC	CC	CC	CC	CC	CC	CC	CC	CC	CC	CC	CC	CC	CC	CC	CC	CC	CC	CC	CC	CC	CC	CC	CC	CC	CC	CC	CC	CC	CC	CC	CC	CC	CC	CC	CC	CC	CC	CC	CC	CC	CC	CC	CC	CC	CC	CC	CC
JHI-Hv50k-2016-73501	GG	GG	GG	GG	GG	GG	GG	GG	GG	GG	GG	GG	GG	GG	GG	GG	GG	GG	GG	GG	GG	GG	GG	GG	GG	GG	GG	GG	GG	GG	GG	GG	GG	GG	GG	GG	GG	GG	GG	GG	GG	GG	GG	GG	GG	GG	GG	GG	GG
JHI-Hv50k-2016-73500	CC	CC	CC	CC	CC	CC	CC	CC	CC	CC	CC	CC	CC	CC	CC	CC	CC	CC	CC	CC	CC	CC	CC	CC	CC	CC	CC	CC	CC	CC	CC	CC	CC	CC	CC	CC	CC	CC	CC	CC	CC	CC	CC	CC	CC	CC	CC	CC	CC
JHI-Hv50k-2016-73487	AA	AA	AA	AA	AA	AA	AA	AA	AA	AA	AA	AA	AA	AA	AA	AA	AA	AA	AA	AA	AA	AA	AA	AA	AA	AA	AA	AA	AA	AA	AA	AA	AA	AA	AA	AA	AA	AA	AA	AA	AA	AA	AA	AA	AA	AA	AA	AA	AA
JHI-Hv50k-2016-73438	TT	TT	TT	TT	TT	TT	TT	TT	TT	TT	TT	TT	TT	TT	TT	TT	TT	TT	TT	TT	TT	TT	TT	TT	TT	TT	TT	TT	TT	TT	TT	TT	TT	TT	TT	TT	TT	TT	TT	TT	TT	TT	TT	TT	TT	TT	TT	TT	TT
BK-14	AA	AA	AA	AA	AA	AA	AA	AA	AA	AA	AA	AA	AA	AA	AA	AA	AA	AA	AA	AA	AA	AA	AA	AA	AA	AA	AA	AA	AA	AA	AA	AA	AA	AA	AA	AA	AA	AA	AA	AA	AA	AA	AA	AA	AA	AA	AA	AA	AA
BK-13	CC	CC	CC	CC	CC	CC	CC	CC	CC	CC	CC	CC	CC	CC	CC	CC	CC	CC	CC	CC	CC	CC	CC	CC	CC	CC	CC	CC	CC	CC	CC	CC	CC	CC	CC	CC	CC	CC	CC	CC	CC	CC	CC	CC	CC	CC	CC	CC	CC
JHI-Hv50k-2016-73422	GG	GG	GG	GG	GG	GG	GG	GG	GG	GG	GG	GG	GG	GG	GG	GG	GG	GG	GG	GG	GG	GG	GG	GG	GG	GG	GG	GG	GG	GG	GG	GG	GG	GG	GG	GG	GG	GG	GG	GG	GG	GG	GG	GG	GG	GG	GG	GG	GG
BOPA2_12_30870	CC	CC	CC	CC	CC	CC	CC	CC	CC	CC	CC	CC	CC	CC	CC	CC	CC	CC	CC	CC	CC	CC	CC	CC	CC	CC	CC	CC	CC	CC	CC	CC	CC	CC	CC	CC	CC	CC	CC	CC	CC	CC	CC	CC	CC	CC	CC	CC	CC
BK-12	AA	AA	AA	AA	AA	AA	AA	AA	AA	AA	AA	AA	AA	AA	AA	AA	AA	AA	AA	AA	AA	AA	AA	AA	AA	AA	AA	AA	AA	AA	AA	AA	AA	AA	AA	AA	AA	AA	AA	AA	AA	AA	AA	AA	AA	AA	AA	AA	AA
JHI-Hv50k-2016-73417	CC	CC	CC	CC	CC	CC	CC	CC	CC	CC	CC	CC	CC	CC	CC	CC	CC	CC	CC	CC	CC	CC	CC	CC	CC	CC	CC	CC	CC	CC	CC	CC	CC	CC	CC	CC	CC	CC	CC	CC	CC	CC	CC	CC	CC	CC	CC	CC	CC
BOPA2_12_30872	GG	GG	GG	GG	GG	GG	GG	GG	GG	GG	GG	GG	GG	GG	GG	GG	GG	GG	GG	GG	GG	GG	GG	GG	GG	GG	GG	GG	GG	GG	GG	GG	GG	GG	GG	GG	GG	GG	GG	GG	GG	GG	GG	GG	GG	GG	GG	GG	GG
JHI-Hv50k-2016-73570	TT	TT	TT	TT	TT	TT	TT	TT	TT	TT	TT	TT	TT	TT	TT	TT	TT	TT	TT	TT	TT	TT	TT	TT	TT	TT	TT	TT	TT	TT	TT	TT	TT	TT	TT	TT	TT	TT	TT	TT	TT	TT	TT	TT	TT	TT	TT	TT	TT
JHI-Hv50k-2016-73617	CC	CC	CC	CC	CC	CC	CC	CC	CC	CC	CC	CC	CC	CC	CC	CC	CC	CC	CC	CC	CC	CC	CC	CC	CC	CC	CC	CC	CC	CC	CC	CC	CC	CC	CC	CC	CC	CC	CC	CC	CC	CC	CC	CC	CC	CC	CC	CC	CC
JHI-Hv50k-2016-73673	CC	CC	CC	CC	CC	CC	CC	CC	CC	CC	CC	CC	CC	CC	CC	CC	CC	CC	CC	CC	CC	CC	CC	CC	CC	CC	CC	CC	CC	CC	CC	CC	CC	CC	CC	AA	CC	CC	CC	CC	CC	CC	AA	CC	CC	CC	CC	CC	CC
JHI-Hv50k-2016-73689	AA	AA	AA	AA	AA	AA	AA	AA	AA	AA	AA	AA	AA	AA	AA	AA	AA	AA	AA	AA	AA	AA	AA	AA	AA	AA	AA	AA	AA	AA	AA	AA	AA	AA	AA	AA	AA	AA	AA	AA	AA	AA	AA	AA	AA	AA	AA	AA	AA
JHI-Hv50k-2016-73697	GG	AA	GG	GG	GG	GG	GG	GG	GG	GG	GG	GG	GG	GG	GG	AA	GG	GG	GG	AA	GG	GG	GG	GG	GG	GG	GG	AA	GG	GG	GG	GG	GG	GG	GG	AA	GG	GG	GG	GG	GG	GG	AA	GG	GG	AA	GG	GG	AA
JHI-Hv50k-2016-73723	CC	TT	TT	TT	TT	TT	CT	CT	TT	TT	TT	TT	TT	TT	TT	TT	TT	TT	TT	TT	TT	TT	CC	TT	CC	TT	CC	TT	TT	TT	TT	TT	CC	TT	TT	TT	TT	TT	TT	TT	TT	TT	TT	TT	TT	TT	TT	TT	TT
SCRI_RS_188893	TT	TT	CC	CC	NN	CC	CT	CT	CC	CC	CC	CC	CC	CC	CC	TT	CC	CC	CC	TT	CC	CC	TT	CC	TT	CC	TT	CC	CC	CT	CT	CC	TT	CC	CC	TT	CC	CC	CC	CC	CC	CC	CC	CC	CC	TT	CC	CC	TT
JHI-Hv50k-2016-73840	CC	CC	CC	CC	CC	CC	CC	CC	CC	CC	CC	CC	CC	CC	CC	CC	CC	CC	CC	CC	CC	CC	CC	CC	CC	CC	CC	CC	CC	CC	CC	CC	CC	CC	CC	CC	CC	CC	CC	CC	CC	CC	CC	CC	CC	CC	CC	CC	CC
JHI-Hv50k-2016-73822	TT	CC	CC	CC	CT	CC	CT	CT	CC	CC	CC	TT	CC	CC	CC	CC	CC	CC	CC	CC	CC	CC	TT	CC	TT	CC	TT	CC	CC	CC	CC	CC	TT	CC	CC	CC	CC	CC	CC	CC	CC	CC	TT	CC	CC	CC	CC	CC	CC
JHI-Hv50k-2016-73812	CC	CC	CC	CC	CC	CC	CC	CC	CC	CC	CC	CC	CC	CC	CC	CC	CC	CC	CC	CC	CC	CC	CC	CC	CC	CC	CC	CC	CC	CC	CC	CC	CC	CC	CC	CC	CC	CC	CC	CC	CC	CC	CC	CC	CC	CC	CC	CC	CC
SCRI_RS_174063	CC	CC	AA	AA	NN	AA	AC	CC	AA	AA	AA	CC	AA	AA	AA	CC	AA	AA	AA	CC	AA	AA	CC	AA	CC	AA	CC	AA	AA	AC	AC	AA	CC	AA	AA	CC	AA	AA	AA	AA	AA	AA	CC	AA	AA	CC	AA	AA	CC
JHI-Hv50k-2016-73951	CC	AA	CC	CC	CC	CC	CC	AA	CC	CC	CC	CC	CC	CC	CC	AA	CC	CC	CC	AA	CC	CC	CC	CC	CC	CC	CC	CC	CC	NN	AA	CC	CC	CC	CC	AA	CC	CC	CC	CC	CC	CC	CC	CC	CC	AA	CC	CC	AA
JHI-Hv50k-2016-73929	TT	CC	TT	TT	TT	TT	TT	CT	TT	TT	TT	TT	TT	TT	TT	CC	TT	TT	TT	CC	TT	TT	TT	TT	TT	TT	TT	TT	TT	CT	CT	TT	TT	TT	TT	CC	TT	TT	TT	TT	TT	TT	TT	TT	TT	CC	TT	TT	CC
JHI-Hv50k-2016-73957	GG	GG	GG	GG	GG	GG	GG	GG	GG	GG	GG	GG	GG	GG	GG	GG	GG	GG	GG	GG	GG	GG	GG	GG	GG	GG	GG	GG	GG	GG	GG	GG	GG	GG	GG	AA	GG	GG	GG	GG	GG	GG	GG	GG	GG	GG	GG	GG	GG
JHI-Hv50k-2016-73966	TT	TT	TT	TT	TT	NN	TT	TT	TT	TT	TT	TT	NN	TT	TT	TT	TT	TT	TT	TT	TT	TT	TT	TT	TT	TT	TT	TT	NN	TT	TT	TT	TT	TT	TT	CC	TT	NN	TT	TT	TT	TT	NN	TT	TT	TT	NN	TT	TT
JHI-Hv50k-2016-74014	TT	TT	TT	TT	TT	TT	TT	TT	TT	TT	TT	TT	TT	TT	TT	TT	TT	TT	TT	TT	TT	TT	TT	TT	TT	TT	TT	TT	TT	TT	TT	TT	TT	TT	TT	CC	TT	TT	TT	TT	TT	TT	TT	TT	TT	TT	TT	TT	TT
SCRI_RS_170337	AA	GG	GG	GG	NN	GG	NN	AG	GG	GG	GG	AA	GG	GG	GG	GG	GG	GG	GG	GG	GG	GG	AA	GG	AA	GG	AA	GG	GG	GG	GG	GG	AA	GG	GG	GG	GG	GG	GG	GG	GG	GG	GG	GG	GG	GG	GG	GG	GG
SCRI_RS_143250	AA	GG	GG	GG	NN	GG	AG	AG	GG	GG	GG	AA	GG	GG	GG	GG	GG	GG	GG	GG	GG	GG	AA	GG	AA	GG	AA	AA	GG	GG	GG	GG	AA	GG	GG	AA	GG	GG	GG	GG	GG	GG	GG	GG	GG	GG	GG	GG	GG
SCRI_RS_186387	GG	AA	AA	AA	AA	AA	AG	AG	AA	AA	AA	GG	AA	AA	AA	AA	AA	AA	AA	AA	AA	AA	GG	AA	GG	AA	GG	GG	AA	AA	AA	AA	GG	AA	AA	AA	AA	AA	AA	AA	AA	AA	AA	AA	AA	AA	AA	AA	AA
JHI-Hv50k-2016-74044	AA	GG	GG	GG	GG	GG	AG	AG	GG	GG	GG	AA	GG	GG	GG	GG	GG	GG	GG	GG	GG	GG	AA	GG	AA	GG	AA	AA	GG	GG	GG	GG	AA	GG	GG	AA	GG	GG	GG	GG	GG	GG	GG	GG	GG	GG	GG	GG	GG
JHI-Hv50k-2016-74038	CC	AA	AA	AA	AA	AA	AC	AC	AA	AA	AA	CC	AA	AA	AA	AA	AA	AA	AA	AA	AA	AA	CC	AA	CC	AA	CC	CC	AA	AA	AA	AA	CC	AA	AA	AA	AA	AA	AA	AA	AA	AA	AA	AA	AA	AA	AA	AA	AA
SCRI_RS_233272	GG	GG	GG	GG	GG	GG	GG	GG	GG	GG	GG	GG	GG	GG	GG	GG	GG	GG	GG	GG	GG	GG	GG	GG	GG	TT	GG	GG	GG	GG	GG	GG	GG	GG	GG	GG	GG	GG	GG	GG	GG	GG	GG	TT	GG	GG	GG	GG	GG
JHI-Hv50k-2016-74088	AA	GG	GG	GG	NN	GG	AG	AG	GG	GG	GG	AA	GG	GG	GG	GG	GG	GG	GG	GG	GG	GG	AA	GG	AA	GG	AA	AA	GG	GG	GG	GG	AA	GG	GG	GG	GG	GG	GG	GG	GG	GG	GG	GG	GG	GG	GG	GG	GG
JHI-Hv50k-2016-74094	CC	TT	TT	TT	CT	TT	CT	CT	TT	TT	TT	CC	TT	TT	TT	TT	TT	TT	TT	TT	TT	TT	CC	TT	CC	TT	CC	CC	TT	TT	TT	TT	CC	TT	TT	TT	TT	TT	TT	TT	TT	TT	TT	TT	TT	TT	TT	TT	TT
JHI-Hv50k-2016-74101	AA	GG	GG	GG	GG	GG	AG	AG	GG	GG	GG	AA	GG	GG	GG	GG	GG	GG	GG	GG	GG	GG	AA	GG	AA	GG	AA	AA	GG	GG	GG	GG	AA	GG	GG	GG	GG	GG	GG	GG	GG	GG	GG	GG	GG	GG	GG	GG	GG
BOPA1_5880-2547	GG	AA	AA	AA	AG	AA	AG	AG	AA	AA	AA	GG	AA	AA	AA	AA	AA	AA	AA	AA	AA	AA	GG	AA	GG	AA	AA	GG	AA	AA	AA	AA	GG	AA	AA	AA	AA	AA	AA	AA	AA	AA	AA	AA	AA	AA	AA	AA	AA
SCRI_RS_120529	TT	CC	CC	CC	CC	CC	CT	CT	CC	CC	CC	TT	CC	CC	CC	CC	CC	CC	CC	CC	CC	CC	TT	CC	TT	CC	CC	TT	CC	CC	CC	CC	TT	CC	CC	CC	CC	CC	CC	CC	CC	CC	CC	CC	CC	CC	CC	CC	CC
JHI-Hv50k-2016-74262	GG	TT	GG	GG	GG	GG	GG	GT	GG	GG	GG	GG	GG	GG	GG	TT	TT	GG	GG	TT	GG	GG	GG	GG	GG	GG	TT	GG	GG	GG	GT	GG	TT	GG	GG	TT	GG	GG	GG	GG	GG	GG	TT	GG	GG	TT	GG	GG	TT
SCRI_RS_182270	CC	CC	TT	TT	NN	TT	CT	CC	TT	TT	TT	CC	TT	TT	TT	CC	CC	TT	TT	CC	TT	TT	CC	TT	CC	TT	CC	CC	TT	CT	CT	TT	CC	TT	TT	CC	TT	TT	TT	TT	TT	TT	CC	TT	TT	CC	TT	TT	CC
JHI-Hv50k-2016-74284	AA	AA	AA	AA	AA	AA	AA	AA	AA	AA	AA	AA	AA	AA	AA	AA	AA	AA	AA	AA	AA	AA	AA	AA	AA	AA	AA	AA	AA	AA	AA	AA	AA	AA	AA	AA	AA	AA	AA	AA	AA	AA	AA	AA	AA	AA	AA	AA	AA
SCRI_RS_183655	GG	AA	AA	AA	AA	AA	AA	AG	AA	AA	AA	GG	AA	AA	AA	AA	AA	AA	AA	AA	AA	AA	GG	AA	GG	AA	AA	GG	AA	AA	AA	AA	AA	AA	AA	AA	AA	AA	AA	AA	AA	AA	AA	AA	AA	AA	AA	AA	AA
JHI-Hv50k-2016-74327	GG	GG	AA	AA	AG	AA	AG	GG	AA	AA	AA	GG	AA	AA	AA	GG	GG	AA	AA	GG	AA	AA	GG	AA	GG	AA	GG	GG	AA	AG	AG	AA	GG	AA	AA	GG	AA	AA	AA	AA	AA	AA	GG	AA	AA	GG	AA	AA	GG
BOPA1_2646-1277	AA	GG	GG	GG	AG	GG	AG	AG	GG	GG	GG	AA	GG	GG	GG	GG	GG	GG	GG	GG	GG	GG	AA	GG	AA	GG	GG	AA	GG	GG	GG	GG	GG	GG	GG	GG	GG	GG	GG	GG	GG	GG	GG	GG	GG	GG	GG	GG	GG
SCRI_RS_239882	AA	GG	GG	GG	AG	GG	AG	AG	GG	GG	GG	AA	GG	GG	GG	GG	GG	GG	GG	GG	GG	GG	AA	GG	AA	GG	GG	AA	GG	GG	GG	GG	GG	GG	GG	GG	GG	GG	GG	GG	GG	GG	GG	GG	GG	GG	GG	GG	GG
JHI-Hv50k-2016-74351	AA	GG	AA	AA	AA	AA	AA	AG	AA	AA	AA	AA	AA	AA	AA	GG	GG	AA	AA	GG	AA	AA	AA	AA	AA	AA	GG	AA	AA	AG	AG	AA	GG	AA	AA	GG	AA	AA	AA	AA	AA	AA	GG	AA	AA	GG	AA	AA	GG
SCRI_RS_173164	CC	TT	CC	CC	CC	CC	CC	CT	CC	CC	CC	CC	CC	CC	CC	TT	TT	CC	CC	TT	CC	CC	CC	CC	CC	CC	TT	CC	CC	CT	CT	CC	TT	CC	CC	TT	CC	CC	CC	CC	CC	CC	TT	CC	CC	TT	CC	CC	TT
JHI-Hv50k-2016-74372	GG	GG	GG	GG	GG	GG	GG	GG	GG	GG	GG	GG	GG	GG	GG	GG	GG	GG	GG	GG	GG	GG	GG	GG	GG	GG	GG	GG	GG	GG	GG	GG	GG	GG	GG	GG	GG	GG	GG	GG	GG	GG	GG	GG	GG	GG	GG	GG	GG
JHI-Hv50k-2016-74392	GG	GG	AA	AA	NN	AA	AG	GG	AA	AA	GG	GG	AA	GG	AA	GG	GG	AA	AA	GG	GG	GG	GG	AA	GG	AA	AA	GG	GG	AG	AG	AA	AA	AA	AA	AA	AA	AA	AA	AA	AA	AA	GG	GG	AA	GG	AA	AA	GG
JHI-Hv50k-2016-74393	GG	GG	GG	AG	GG	GG	AG	GG	GG	GG	GG	GG	AA	GG	AA	GG	GG	AA	AA	GG	GG	GG	GG	GG	GG	AA	AA	GG	GG	GG	AG	AA	AA	AG	AA	AA	AA	AA	GG	AA	AA	GG	GG	GG	AA	GG	AA	GG	GG
SCRI_RS_12516	AA	GG	GG	GG	GG	GG	GG	AG	GG	GG	GG	AA	GG	AA	GG	GG	GG	GG	GG	GG	AA	AA	AA	GG	AA	GG	AA	AA	AA	GG	GG	GG	AA	GG	GG	AA	GG	GG	GG	GG	GG	GG	GG	GG	GG	GG	GG	GG	GG
SCRI_RS_186448	AA	CC	AA	AA	AA	AA	AA	AC	AA	AA	CC	AA	AA	AA	AA	CC	CC	AA	AA	CC	AA	AA	AA	AA	AA	AA	AA	AA	AA	AC	AC	AA	AA	AA	AA	AA	AA	AA	AA	AA	AA	AA	CC	CC	AA	CC	AA	AA	CC
JHI-Hv50k-2016-74494	GG	GG	GG	AG	GG	GG	AA	GG	GG	GG	GG	GG	AA	GG	AA	GG	GG	AA	AA	GG	GG	GG	GG	GG	GG	AA	GG	GG	GG	GG	AG	AA	GG	AG	AA	GG	AA	AA	GG	AA	AA	GG	GG	GG	AA	GG	AA	GG	GG
JHI-Hv50k-2016-74683	TT	GG	TT	TT	TT	TT	TT	GT	TT	TT	GG	TT	TT	TT	TT	GG	GG	TT	TT	GG	TT	TT	TT	TT	TT	TT	TT	TT	TT	GT	GT	TT	TT	TT	TT	TT	TT	TT	TT	TT	TT	TT	GG	GG	TT	GG	TT	TT	GG
SCRI_RS_195810	GG	GG	GG	GG	GG	GG	GG	GG	GG	GG	GG	GG	GG	GG	GG	GG	GG	GG	GG	GG	GG	GG	GG	GG	GG	GG	GG	GG	GG	GG	GG	GG	GG	GG	GG	GG	GG	GG	GG	GG	GG	GG	GG	GG	GG	GG	GG	GG	GG
JHI-Hv50k-2016-74875	GG	GG	TT	GT	GT	TT	GG	GG	TT	TT	GG	GG	GG	GG	GG	GG	GG	GG	GG	GG	GG	GG	GG	TT	GG	GG	TT	GG	GG	GT	GG	GG	TT	GT	GG	TT	GG	GG	TT	GG	GG	TT	TT	GG	GG	GG	GG	TT	GG
JHI-Hv50k-2016-74880	CC	CC	CC	CC	CC	CC	CC	CC	CC	CC	CC	CC	CC	CC	CC	CC	CC	CC	CC	CC	CC	CC	CC	CC	CC	CC	CC	CC	CC	CC	CC	CC	CC	CC	CC	CC	CC	CC	CC	CC	CC	CC	AA	CC	CC	CC	CC	CC	CC
JHI-Hv50k-2016-74914	CC	TT	CC	CC	CC	CC	CC	CT	CC	CC	TT	CC	CC	CC	CC	TT	TT	CC	CC	TT	TT	TT	CC	CC	CC	CC	CC	CC	TT	CT	CT	CC	CC	CC	CC	CC	CC	CC	CC	CC	CC	CC	TT	TT	CC	TT	CC	CC	TT
JHI-Hv50k-2016-74940	AA	GG	GG	AG	GG	GG	AA	AG	GG	GG	GG	AA	AA	AA	AA	GG	GG	AA	AA	GG	GG	GG	AA	GG	AA	AA	GG	AA	GG	GG	AG	AA	GG	AG	AA	GG	AA	AA	GG	AA	AA	GG	GG	GG	AA	GG	AA	GG	GG
JHI-Hv50k-2016-74956	GG	GG	GG	GG	GG	GG	GG	GG	GG	GG	GG	GG	GG	GG	GG	GG	GG	GG	GG	GG	GG	GG	GG	GG	GG	GG	TT	GG	GG	GG	GG	GG	TT	GG	GG	TT	GG	GG	GG	GG	GG	GG	GG	GG	GG	GG	GG	GG	GG
SCRI_RS_155612	TT	GG	GG	GT	GG	GG	TT	GT	GG	GG	GG	TT	TT	TT	TT	GG	GG	TT	TT	GG	GG	GG	TT	GG	TT	TT	GG	TT	GG	GG	GT	TT	GG	GT	TT	GG	TT	TT	GG	TT	TT	GG	GG	GG	TT	GG	TT	GG	GG
SCRI_RS_115905	TT	CC	CC	CT	NN	CC	TT	CT	CC	CC	CC	TT	TT	TT	TT	CC	CC	TT	TT	CC	CC	CC	TT	CC	TT	TT	TT	TT	CC	CC	CT	TT	TT	CT	TT	TT	TT	TT	CC	TT	TT	CC	TT	CC	TT	CC	TT	CC	CC
SCRI_RS_115892	AA	CC	CC	AC	CC	CC	AA	NN	CC	CC	CC	AA	AA	AA	AA	CC	CC	AA	AA	CC	CC	CC	AA	CC	AA	AA	AA	AA	CC	CC	AC	AA	AA	AC	AA	AA	AA	AA	CC	AA	AA	CC	AA	CC	AA	CC	AA	CC	CC
BOPA1_8787-1459	AA	AA	AA	GG	NN	AA	GG	AA	AA	AA	AA	AA	GG	GG	GG	AA	AA	GG	GG	AA	GG	GG	AA	GG	AA	GG	GG	AA	GG	AG	AG	GG	GG	GG	GG	GG	GG	GG	AA	GG	GG	AA	AA	AA	GG	AA	GG	AA	AA
JHI-Hv50k-2016-75050	GG	GG	GG	GG	GG	GG	GG	GG	GG	GG	GG	GG	GG	GG	GG	GG	GG	GG	GG	GG	GG	GG	GG	GG	GG	GG	GG	GG	GG	GG	GG	GG	GG	GG	GG	GG	GG	GG	GG	GG	GG	GG	GG	GG	GG	GG	GG	GG	GG
JHI-Hv50k-2016-75042	GG	GG	GG	GG	GG	GG	GG	GG	GG	GG	GG	GG	GG	GG	GG	GG	GG	GG	GG	GG	GG	GG	GG	GG	GG	GG	GG	GG	GG	GG	GG	GG	GG	GG	GG	GG	GG	GG	GG	GG	GG	GG	AA	GG	GG	GG	GG	GG	GG
BOPA1_7747-1056	GG	GG	GG	AA	NN	GG	AA	AG	GG	GG	GG	GG	AA	AA	AA	GG	GG	AA	AA	GG	AA	AA	GG	AA	GG	AA	AA	GG	AA	AG	AG	AA	AA	AA	AA	AA	AA	AA	GG	AA	AA	GG	AA	GG	AA	GG	AA	GG	GG
SCRI_RS_7026	CC	CC	CC	TT	NN	CC	CT	CT	CC	CC	CC	CC	CC	TT	TT	CC	CC	CC	TT	CC	TT	TT	CC	TT	CC	TT	TT	CC	TT	CT	CT	TT	TT	TT	TT	TT	CC	TT	CC	TT	CC	CC	CC	CC	TT	CC	TT	CC	TT
JHI-Hv50k-2016-75197	CC	CC	CC	CC	CC	CC	CC	CC	CC	CC	CC	CC	CC	CC	CC	CC	CC	CC	CC	CC	CC	CC	CC	CC	CC	CC	CC	CC	CC	CC	CC	CC	CC	CC	CC	CC	CC	CC	CC	CC	CC	CC	CC	CC	CC	CC	CC	CC	CC
JHI-Hv50k-2016-75178	TT	TT	TT	CC	CT	TT	CT	CT	TT	TT	TT	TT	TT	CC	CC	TT	TT	TT	CC	TT	CC	CC	TT	CC	TT	CC	CC	TT	CC	CT	CT	CC	CC	CC	CC	CC	TT	CC	TT	CC	TT	TT	TT	TT	CC	TT	CC	TT	CC
JHI-Hv50k-2016-75226	CC	CC	CC	CC	CC	CC	CC	CC	CC	CC	CC	CC	CC	CC	CC	CC	CC	CC	CC	CC	CC	CC	CC	CC	CC	CC	CC	CC	CC	CC	CC	CC	CC	CC	CC	CC	CC	CC	CC	CC	CC	CC	CC	CC	CC	CC	CC	CC	CC
JHI-Hv50k-2016-75227	GG	GG	GG	GG	GG	GG	GG	GG	GG	GG	GG	GG	GG	GG	GG	GG	GG	GG	GG	GG	GG	GG	GG	GG	GG	GG	GG	GG	GG	GG	GG	GG	GG	GG	GG	GG	GG	GG	GG	GG	GG	GG	GG	GG	GG	GG	GG	GG	GG
JHI-Hv50k-2016-75243	TT	TT	TT	CC	CT	TT	CT	CT	TT	TT	TT	TT	TT	CC	CC	TT	TT	TT	CC	TT	CC	CC	TT	CC	TT	CC	CC	TT	CC	CT	CT	CC	CC	CC	CC	CC	TT	CC	TT	CC	TT	TT	CC	TT	CC	TT	CC	TT	CC
JHI-Hv50k-2016-75250	TT	TT	TT	TT	TT	TT	CT	TT	TT	TT	TT	TT	CC	TT	TT	TT	TT	CC	TT	TT	TT	TT	TT	TT	TT	TT	TT	TT	TT	TT	TT	TT	TT	TT	TT	TT	CC	TT	TT	TT	CC	TT	TT	TT	TT	TT	TT	TT	TT
JHI-Hv50k-2016-75253	GG	GG	GG	GG	GG	GG	AG	GG	GG	GG	GG	GG	AA	GG	GG	GG	GG	AA	GG	GG	GG	GG	GG	GG	GG	GG	GG	GG	GG	GG	GG	GG	GG	GG	GG	GG	AA	GG	GG	GG	AA	GG	GG	GG	GG	GG	GG	GG	GG
JHI-Hv50k-2016-75340	GG	GG	GG	AG	NN	GG	AG	AG	GG	GG	GG	GG	AA	GG	GG	GG	GG	AA	GG	GG	AA	AA	GG	AA	GG	GG	GG	GG	AA	AG	GG	GG	GG	AG	GG	GG	AA	GG	GG	GG	AA	GG	AA	GG	GG	GG	GG	GG	AA
BOPA1_7032-201	AA	AA	AA	AG	NN	AA	AG	AG	AA	AA	AA	AA	GG	AA	AA	AA	AA	GG	AA	AA	GG	GG	AA	GG	AA	AA	AA	AA	GG	AG	AA	AA	AA	AG	AA	AA	GG	AA	AA	AA	GG	AA	GG	AA	AA	AA	AA	AA	GG
JHI-Hv50k-2016-75278	CC	CC	CC	CC	CC	CC	AC	CC	CC	CC	CC	CC	AA	CC	CC	CC	CC	AA	CC	CC	CC	CC	CC	CC	CC	CC	CC	CC	CC	CC	CC	CC	CC	CC	CC	CC	AA	CC	CC	CC	AA	CC	CC	CC	CC	CC	CC	CC	CC
SCRI_RS_147371	CC	CC	CC	CT	CT	CC	CT	CT	CC	CC	CC	CC	TT	CC	CC	CC	CC	TT	CC	CC	TT	CC	CC	TT	CC	CC	CC	CC	TT	CT	CC	CC	CC	CT	CC	CC	TT	CC	CC	CC	TT	CC	TT	CC	CC	CC	CC	CC	TT
BOPA2_12_20593	CC	CC	CC	CC	CC	CC	CC	CC	CC	CC	CC	CC	CC	CC	CC	CC	CC	CC	CC	CC	CC	CC	CC	CC	CC	CC	CC	CC	CC	CC	CC	CC	CC	CC	CC	CC	CC	CC	CC	CC	CC	CC	CC	CC	CC	CC	CC	CC	CC
SCRI_RS_192783	AA	GG	GG	GG	GG	GG	AG	AG	GG	GG	GG	AA	GG	GG	GG	GG	GG	GG	GG	GG	GG	GG	AA	GG	AA	GG	AA	AA	GG	GG	GG	GG	AA	GG	GG	GG	GG	GG	GG	GG	GG	GG	GG	GG	GG	GG	GG	GG	GG
JHI-Hv50k-2016-75372	CC	CC	CC	CC	CC	CC	CT	CC	CC	CC	CC	CC	TT	CC	CC	CC	CC	TT	CC	CC	CC	CC	CC	CC	CC	CC	CC	CC	CC	CC	CC	CC	CC	CC	CC	CC	CC	CC	CC	CC	TT	CC	CC	CC	CC	CC	CC	CC	CC
JHI-Hv50k-2016-75376	AA	AA	GG	AA	AA	AA	AG	AA	AA	AA	AA	AA	GG	AA	AA	AA	AA	GG	AA	AA	AA	AA	AA	AA	AA	AA	AA	AA	AA	AA	AA	AA	AA	AA	AA	AA	AA	AA	AA	AA	GG	AA	AA	AA	AA	AA	AA	AA	AA
JHI-Hv50k-2016-75388	TT	TT	TT	TT	TT	TT	CT	TT	TT	TT	TT	TT	CC	TT	TT	TT	TT	CC	TT	TT	TT	TT	TT	TT	TT	TT	TT	TT	TT	TT	TT	TT	TT	TT	TT	TT	TT	TT	TT	TT	CC	TT	TT	TT	TT	TT	TT	TT	TT
SCRI_RS_140819	GG	GG	GG	GG	GG	GG	AG	GG	GG	GG	GG	GG	AA	GG	GG	GG	GG	AA	GG	GG	GG	GG	GG	GG	GG	GG	GG	GG	GG	GG	GG	GG	GG	GG	GG	GG	GG	GG	GG	GG	AA	GG	GG	GG	GG	GG	GG	GG	GG
BOPA1_7144-973	AA	AA	CC	AC	AA	AA	CC	AA	AA	AA	AA	AA	CC	CC	CC	AA	AA	CC	AA	AA	AA	AA	AA	AA	AA	CC	CC	AA	AA	AA	AA	CC	CC	AA	CC	CC	AA	CC	AA	AA	CC	AA	CC	AA	CC	AA	CC	CC	AA
JHI-Hv50k-2016-75477	CC	CC	TT	CT	CC	CC	TT	CC	CC	CC	CC	CC	TT	TT	TT	CC	CC	TT	CC	CC	CC	CC	CC	CC	CC	TT	TT	CC	CC	CC	CC	TT	TT	CC	TT	TT	CC	TT	CC	CC	TT	CC	TT	CC	TT	CC	TT	TT	CC
JHI-Hv50k-2016-75542	NN	NN	NN	NN	NN	NN	NN	NN	NN	NN	NN	NN	NN	NN	NN	NN	NN	NN	NN	NN	NN	NN	NN	NN	NN	NN	NN	NN	NN	NN	NN	NN	NN	NN	NN	NN	NN	NN	NN	NN	NN	NN	NN	NN	NN	NN	NN	NN	NN
BOPA2_12_20368	CC	CC	CC	CC	CC	CC	CC	CC	CC	CC	CC	CC	CC	CC	CC	CC	CC	CC	CC	CC	CC	CC	CC	CC	CC	CC	CC	CC	CC	CC	CC	CC	CC	CC	CC	CC	CC	CC	CC	CC	CC	CC	CC	CC	CC	CC	CC	CC	CC
JHI-Hv50k-2016-75631	TT	TT	TT	GT	TT	TT	GT	TT	GG	GG	TT	TT	TT	GG	GG	TT	GG	TT	TT	TT	TT	TT	TT	TT	TT	GG	GG	TT	TT	TT	TT	GG	GG	TT	GG	GG	GG	GG	TT	TT	TT	TT	GG	TT	GG	TT	GG	GG	TT
SCRI_RS_182371	GG	GG	AA	AG	GG	GG	AA	GG	AA	AA	GG	GG	AA	AA	AA	GG	AA	AA	GG	GG	GG	GG	GG	GG	GG	AA	AA	GG	GG	GG	GG	AA	AA	GG	AA	AA	AA	AA	GG	GG	AA	GG	AA	GG	AA	GG	AA	AA	GG
SCRI_RS_192657	CC	CC	CC	CT	CC	CC	CT	CC	TT	TT	CC	CC	CC	TT	TT	CC	TT	CC	CC	CC	CC	CC	CC	CC	CC	TT	TT	CC	CC	CC	CC	TT	TT	CC	TT	TT	TT	TT	CC	CC	CC	CC	TT	CC	TT	CC	TT	TT	CC
JHI-Hv50k-2016-75738	CC	CC	TT	CT	CC	CC	TT	CC	TT	TT	CC	CC	TT	TT	TT	CC	TT	TT	CC	CC	CC	CC	CC	CC	CC	TT	CC	CC	CC	CC	CC	TT	TT	CC	TT	CC	TT	TT	CC	CC	TT	CC	TT	CC	TT	CC	TT	TT	CC
JHI-Hv50k-2016-75908	GG	GG	GG	GG	GG	GG	GG	GG	GG	GG	GG	GG	GG	GG	GG	GG	GG	GG	GG	GG	GG	GG	GG	GG	GG	GG	AA	GG	GG	GG	GG	GG	GG	GG	GG	AA	GG	GG	GG	GG	GG	GG	GG	GG	GG	GG	GG	GG	GG
JHI-Hv50k-2016-75915	GG	GG	GG	AG	GG	GG	AG	GG	AA	AA	GG	GG	GG	AA	AA	GG	AA	GG	GG	GG	GG	GG	GG	GG	GG	AA	GG	GG	GG	GG	GG	AA	AA	GG	AA	GG	AA	AA	GG	GG	GG	GG	AA	GG	AA	GG	AA	AA	GG
BOPA1_864-594	AA	AA	GG	AG	AA	AA	GG	AA	GG	GG	AA	AA	GG	GG	GG	AA	GG	GG	AA	AA	AA	AA	AA	AA	AA	GG	GG	AA	AA	AA	AA	GG	GG	AA	GG	GG	GG	GG	AA	AA	GG	AA	GG	AA	GG	AA	GG	GG	AA
JHI-Hv50k-2016-76165	GG	GG	GG	AG	GG	GG	AG	GG	AA	AA	GG	GG	GG	AA	AA	GG	AA	GG	GG	GG	GG	GG	GG	GG	GG	AA	GG	GG	GG	GG	GG	AA	AA	GG	AA	GG	AA	AA	GG	GG	GG	GG	AA	GG	AA	GG	AA	AA	GG
JHI-Hv50k-2016-76081	AA	AA	AA	AA	AA	AA	AA	AA	AA	AA	AA	AA	AA	AA	AA	AA	AA	AA	AA	AA	AA	AA	AA	AA	AA	AA	GG	AA	AA	AA	AA	AA	AA	AA	AA	GG	AA	AA	AA	AA	AA	AA	AA	AA	AA	AA	AA	AA	AA
SCRI_RS_153693	CC	TT	TT	CT	NN	TT	CC	CT	TT	TT	TT	CC	CC	CC	CC	TT	TT	CC	CC	TT	TT	TT	CC	TT	CC	CC	TT	CC	TT	TT	CT	CC	TT	CT	CC	TT	CC	CC	TT	CC	CC	TT	TT	TT	CC	TT	CC	TT	TT
SCRI_RS_10302	AA	AA	GG	AG	AA	AA	GG	AA	GG	GG	AA	AA	GG	GG	GG	AA	GG	GG	AA	AA	AA	AA	AA	AA	AA	GG	GG	AA	AA	AA	AA	GG	GG	AA	GG	GG	GG	GG	AA	AA	GG	AA	GG	AA	GG	AA	GG	GG	AA
JHI-Hv50k-2016-76391	CC	CC	TT	CT	CC	CC	TT	CC	TT	TT	CC	CC	TT	TT	TT	CC	TT	TT	CC	CC	CC	CC	CC	CC	CC	TT	CC	CC	CC	CC	CC	TT	TT	CC	TT	CC	TT	TT	CC	CC	TT	CC	TT	CC	TT	CC	TT	TT	CC
JHI-Hv50k-2016-76387	CC	CC	CC	AC	CC	CC	AC	CC	AA	AA	CC	CC	CC	AA	AA	CC	AA	CC	CC	CC	CC	CC	CC	CC	CC	AA	CC	CC	CC	CC	CC	AA	AA	CC	AA	CC	AA	AA	CC	CC	CC	CC	AA	CC	AA	CC	AA	AA	CC
JHI-Hv50k-2016-76417	CC	CC	CC	CT	CC	CC	CT	CC	TT	TT	CC	CC	CC	TT	TT	CC	TT	CC	CC	CC	CC	CC	CC	CC	CC	TT	CC	CC	CC	CC	CC	TT	CC	CC	TT	CC	TT	TT	CC	CC	CC	CC	TT	CC	TT	CC	TT	TT	CC
JHI-Hv50k-2016-76424	AA	AA	AA	AG	AA	AA	AG	AA	GG	GG	AA	AA	AA	GG	GG	AA	GG	AA	AA	AA	AA	AA	AA	AA	AA	GG	AA	AA	AA	AA	AA	GG	AA	AA	GG	AA	GG	GG	AA	AA	AA	AA	GG	AA	GG	AA	GG	GG	AA
JHI-Hv50k-2016-76553	AA	AA	AA	AA	AA	AA	AA	AA	AA	AA	AA	AA	AA	AA	AA	AA	AA	AA	AA	AA	AA	AA	AA	AA	AA	AA	GG	AA	AA	AA	AA	AA	AA	AA	AA	GG	AA	AA	AA	AA	AA	AA	AA	AA	AA	AA	AA	AA	AA
JHI-Hv50k-2016-76509	GG	GG	GG	GG	GG	GG	GG	GG	GG	GG	GG	GG	GG	GG	GG	GG	AA	GG	GG	GG	GG	GG	GG	GG	GG	GG	GG	GG	GG	GG	GG	AA	GG	GG	GG	GG	GG	GG	GG	GG	GG	GG	GG	GG	GG	GG	GG	GG	GG
JHI-Hv50k-2016-76502	AA	AA	AA	AA	AA	AA	AA	AA	AA	AA	AA	AA	AA	AA	AA	AA	GG	AA	AA	AA	AA	AA	AA	AA	AA	AA	GG	AA	AA	AA	AA	GG	AA	AA	AA	GG	AA	AA	AA	AA	AA	AA	AA	AA	AA	AA	AA	AA	AA
JHI-Hv50k-2016-76484	CC	CC	CC	CC	CC	CC	CC	CC	CC	CC	CC	CC	CC	CC	CC	CC	CC	CC	CC	CC	CC	CC	CC	CC	CC	CC	TT	CC	CC	CC	CC	CC	CC	CC	CC	TT	CC	CC	CC	CC	CC	CC	CC	CC	CC	CC	CC	CC	CC
JHI-Hv50k-2016-76585	CC	CC	CC	CT	CC	CC	TT	CC	TT	TT	CC	CC	TT	TT	TT	CC	CC	TT	CC	CC	CC	CC	CC	CC	CC	TT	CC	CC	CC	CC	CC	CC	CC	CC	TT	CC	TT	TT	CC	CC	TT	CC	TT	CC	TT	CC	TT	TT	CC
JHI-Hv50k-2016-76651	GG	GG	GG	AG	GG	GG	AG	GG	AA	AA	GG	GG	AA	AA	AA	GG	GG	AA	GG	GG	GG	GG	GG	GG	GG	AA	GG	GG	GG	GG	GG	GG	GG	GG	AA	GG	AA	AA	GG	GG	NN	GG	AA	GG	AA	GG	AA	AA	GG
JHI-Hv50k-2016-76775	AA	AA	AA	AA	AA	AA	AA	AA	AA	AA	AA	AA	AA	AA	AA	AA	AA	AA	AA	AA	AA	AA	AA	AA	AA	AA	AA	AA	AA	AA	AC	AA	AA	AA	AA	AA	AA	AA	AA	CC	AA	AA	AA	AA	AA	AA	AA	AA	AA
BOPA2_12_11452	AA	AA	AA	AA	AA	AA	AA	AA	AA	AA	AA	AA	AA	AA	AA	AA	AA	AA	AA	AA	AA	AA	AA	AA	AA	AA	AA	AA	AA	AA	AA	AA	AA	AA	AA	AA	AA	AA	AA	AA	AA	AA	AA	AA	AA	AA	AA	AA	AA
JHI-Hv50k-2016-76800	TT	TT	TT	TT	TT	TT	CC	TT	CC	CC	TT	TT	CC	CC	CC	TT	TT	CC	TT	TT	TT	TT	TT	TT	TT	CC	TT	TT	TT	TT	TT	TT	TT	TT	TT	TT	CC	TT	TT	TT	CC	TT	CC	TT	CC	TT	CC	CC	TT
JHI-Hv50k-2016-76799	TT	TT	TT	TT	TT	TT	CC	TT	CC	CC	TT	TT	CC	CC	CC	TT	TT	CC	TT	TT	TT	TT	TT	TT	TT	CC	TT	TT	TT	TT	CT	TT	TT	TT	TT	TT	CC	TT	TT	CC	CC	TT	CC	TT	CC	TT	CC	CC	TT
BOPA2_12_10847	GG	GG	GG	GG	GG	GG	GG	GG	GG	GG	GG	GG	GG	GG	GG	GG	GG	GG	GG	GG	GG	GG	GG	GG	GG	GG	GG	GG	GG	GG	GG	GG	GG	GG	GG	GG	GG	GG	GG	GG	GG	GG	GG	GG	GG	GG	GG	GG	GG
SCRI_RS_5552	CC	CC	CC	CC	CC	CC	TT	CC	TT	TT	CC	CC	TT	TT	TT	CC	CC	TT	CC	CC	CC	CC	CC	CC	CC	TT	CC	CC	CC	CC	CC	CC	CC	CC	CC	CC	TT	CC	CC	CC	TT	CC	TT	CC	TT	CC	TT	TT	CC
SCRI_RS_110647	CC	CC	TT	CT	CC	CC	TT	CC	TT	TT	CC	CC	TT	TT	TT	CC	TT	TT	CC	CC	CC	CC	CC	CC	CC	TT	TT	CC	CC	CC	CC	TT	TT	CC	TT	TT	TT	TT	CC	CC	TT	CC	TT	CC	TT	CC	TT	TT	CC
BOPA2_12_30748	CC	CC	CC	CC	CC	CC	AA	CC	AA	AA	CC	CC	AA	AA	AA	CC	CC	AA	CC	CC	CC	CC	CC	CC	CC	AA	CC	CC	CC	CC	CC	CC	CC	CC	CC	CC	AA	CC	CC	CC	AA	CC	AA	CC	AA	CC	AA	AA	CC
BOPA1_5652-419	AA	AA	AA	AA	AA	AA	AA	AA	GG	GG	AA	AA	AA	GG	GG	AA	GG	AA	AA	AA	AA	AA	AA	AA	AA	GG	GG	AA	AA	AA	AA	GG	GG	AA	GG	GG	GG	GG	AA	AA	AA	AA	GG	AA	GG	AA	GG	GG	AA
BOPA1_5050-1101	AA	AA	GG	AG	AA	AA	GG	AA	GG	GG	AA	AA	GG	GG	GG	AA	GG	GG	AA	AA	AA	AA	AA	AA	AA	GG	GG	AA	AA	AA	AA	GG	GG	AA	GG	GG	GG	GG	AA	AA	GG	AA	GG	AA	GG	AA	GG	GG	AA
JHI-Hv50k-2016-77039	CC	CC	CC	CC	CC	CC	CC	CC	CC	CC	CC	CC	CC	CC	CC	CC	CC	CC	CC	CC	CC	CC	CC	CC	CC	CC	TT	CC	CC	CC	CT	CC	CC	CC	CC	TT	CC	CC	CC	TT	CC	CC	CC	CC	CC	CC	CC	CC	CC
JHI-Hv50k-2016-77038	TT	TT	TT	TT	TT	TT	CT	TT	TT	TT	TT	TT	CC	TT	TT	TT	TT	CC	TT	TT	TT	TT	TT	TT	TT	TT	CC	TT	TT	TT	CT	TT	TT	TT	TT	CC	TT	TT	TT	CC	CC	TT	TT	TT	TT	TT	TT	TT	TT
JHI-Hv50k-2016-77129	GG	GG	GG	GG	GG	GG	GG	GG	GG	GG	GG	GG	GG	GG	GG	GG	GG	GG	GG	GG	GG	GG	GG	GG	GG	GG	AA	GG	GG	GG	AG	GG	GG	GG	GG	AA	GG	GG	GG	AA	GG	GG	GG	GG	GG	GG	GG	GG	GG
JHI-Hv50k-2016-77143	CC	CC	CC	CC	CC	CC	CT	CC	CC	CC	CC	CC	TT	CC	CC	CC	CC	TT	CC	CC	CC	CC	CC	CC	CC	CC	CC	CC	CC	CC	CC	CC	CC	CC	CC	CC	CC	CC	CC	CC	TT	CC	CC	CC	CC	CC	CC	CC	CC
JHI-Hv50k-2016-77145	TT	TT	TT	TT	TT	TT	CT	TT	TT	TT	TT	TT	CC	TT	TT	TT	TT	CC	TT	TT	TT	TT	TT	TT	TT	TT	TT	TT	TT	TT	TT	TT	TT	TT	TT	TT	TT	TT	TT	TT	CC	TT	TT	TT	TT	TT	TT	TT	TT
BOPA2_12_31222	AA	AA	AA	AA	AA	AA	AG	AA	AA	AA	AA	AA	GG	AA	AA	AA	AA	GG	AA	AA	AA	AA	AA	AA	AA	AA	AA	AA	AA	AA	AA	AA	AA	AA	AA	AA	AA	AA	AA	AA	GG	AA	AA	AA	AA	AA	AA	AA	AA
JHI-Hv50k-2016-77176	TT	TT	TT	CC	CC	TT	TT	TT	TT	TT	TT	TT	TT	TT	TT	TT	CC	TT	CC	TT	CC	CC	TT	TT	TT	TT	CC	TT	CC	CT	CT	CC	TT	TT	CC	CC	TT	CC	CC	CC	TT	CC	TT	CC	TT	TT	TT	TT	TT
SCRI_RS_134823	TT	TT	TT	CC	CT	TT	TT	TT	TT	TT	TT	TT	TT	TT	TT	TT	CC	TT	CC	TT	CC	CC	TT	TT	TT	TT	TT	TT	CC	CT	TT	TT	TT	TT	CC	TT	TT	CC	CC	TT	TT	CC	TT	CC	TT	TT	TT	TT	TT
SCRI_RS_197357	TT	TT	TT	CC	CT	TT	TT	TT	TT	TT	TT	TT	TT	TT	TT	TT	CC	TT	CC	TT	CC	CC	TT	TT	TT	TT	TT	TT	CC	CT	TT	TT	TT	TT	CC	TT	TT	CC	CC	TT	TT	CC	TT	CC	TT	TT	TT	TT	TT
SCRI_RS_215080	AA	AA	AA	GG	AG	AA	AA	AA	AA	AA	AA	AA	AA	AA	AA	AA	GG	AA	GG	AA	GG	GG	AA	AA	AA	AA	AA	AA	GG	AG	AA	AA	AA	AA	GG	AA	AA	GG	GG	AA	AA	GG	AA	GG	AA	AA	AA	AA	AA
SCRI_RS_174935	CC	CC	CC	CG	CC	CC	CC	CC	CC	CC	CC	CC	CC	CC	CC	CC	CC	CC	CC	CC	CC	CC	CC	CC	CC	CC	CC	CC	CC	CC	CG	CC	CC	CC	CC	GG	CC	CC	CC	GG	CC	CC	CC	CC	CC	CC	CC	CC	CC
JHI-Hv50k-2016-77415	GG	GG	GG	AG	GG	GG	GG	GG	GG	GG	GG	GG	GG	GG	GG	GG	GG	GG	GG	GG	GG	GG	GG	GG	GG	GG	GG	GG	GG	GG	AG	GG	GG	GG	GG	AA	GG	GG	GG	AA	GG	GG	GG	GG	GG	GG	GG	GG	GG
JHI-Hv50k-2016-77473	TT	TT	TT	CT	TT	TT	CT	TT	TT	TT	TT	TT	CC	TT	TT	TT	TT	CC	TT	TT	TT	TT	TT	TT	TT	TT	TT	TT	TT	TT	CT	TT	TT	TT	TT	CC	TT	TT	TT	CC	CC	TT	TT	TT	TT	TT	TT	TT	TT
JHI-Hv50k-2016-77529	CC	CC	CC	AC	NN	CC	CC	CC	CC	CC	CC	CC	CC	CC	CC	CC	AA	CC	AA	CC	AA	AA	CC	CC	CC	CC	CC	CC	AA	AC	CC	CC	CC	CC	AA	CC	CC	AA	AA	CC	CC	AA	CC	AA	CC	CC	CC	CC	CC
JHI-Hv50k-2016-77560	GG	GG	GG	GT	NN	GG	GG	GG	GG	GG	GG	GG	GG	GG	GG	GG	TT	GG	TT	GG	TT	TT	GG	GG	GG	GG	GG	GG	TT	GT	GG	GG	GG	GG	TT	GG	GG	TT	TT	GG	GG	TT	GG	TT	GG	GG	GG	GG	GG
SCRI_RS_182408	AA	AA	AA	GG	AG	AA	AA	AA	AA	AA	AA	AA	AA	AA	AA	AA	GG	AA	GG	AA	GG	GG	AA	AA	AA	AA	AA	AA	GG	AG	AG	AA	AA	AA	GG	GG	AA	GG	GG	GG	AA	GG	AA	GG	AA	AA	AA	AA	AA
JHI-Hv50k-2016-77567	GG	GG	GG	AA	NN	GG	GG	GG	GG	GG	GG	GG	GG	GG	GG	GG	AA	GG	AA	GG	AA	AA	GG	GG	GG	GG	GG	GG	AA	AG	AG	GG	GG	GG	AA	AA	GG	AA	AA	AA	GG	AA	GG	AA	GG	GG	GG	GG	GG
BOPA1_1862-765	GG	AA	GG	AG	NN	GG	GG	GG	GG	GG	GG	GG	GG	GG	GG	GG	AA	GG	AA	GG	AA	AA	GG	GG	GG	GG	GG	GG	AA	AG	GG	GG	GG	GG	AA	GG	GG	AA	AA	GG	GG	AA	GG	AA	GG	GG	GG	GG	GG
SCRI_RS_176159	GG	AA	GG	GG	GG	GG	AG	AA	GG	GG	GG	AA	GG	AA	GG	AA	GG	GG	AA	AA	GG	GG	GG	AA	GG	GG	GG	GG	AA	GG	AG	GG	AA	GG	AA	GG	GG	GG	GG	GG	GG	GG	GG	GG	GG	AA	GG	AA	GG
SCRI_RS_206586	TT	CC	TT	CT	TT	TT	TT	TT	TT	TT	TT	TT	TT	TT	TT	TT	CC	TT	CC	TT	CC	CC	TT	TT	TT	TT	TT	TT	CC	TT	CT	TT	TT	TT	TT	CC	TT	TT	TT	CC	TT	TT	TT	TT	TT	TT	TT	TT	TT
JHI-Hv50k-2016-77886	GG	AA	GG	AG	GG	GG	GG	GG	GG	GG	GG	GG	GG	GG	GG	GG	AA	GG	AA	GG	AA	AA	GG	GG	GG	GG	GG	GG	AA	GG	AG	GG	GG	GG	GG	AA	GG	GG	GG	AA	GG	GG	GG	GG	GG	GG	GG	GG	GG
BOPA1_3709-716	CC	AA	CC	AC	CC	CC	CC	CC	CC	CC	CC	CC	CC	CC	CC	CC	AA	CC	AA	CC	AA	AA	CC	CC	CC	CC	CC	CC	AA	CC	AC	CC	CC	CC	CC	AA	CC	CC	CC	AA	CC	CC	CC	CC	CC	CC	CC	CC	CC
JHI-Hv50k-2016-77857	CC	TT	CC	CT	CC	CC	CC	CC	CC	CC	CC	CC	CC	CC	CC	CC	TT	CC	TT	CC	TT	TT	CC	CC	CC	CC	CC	CC	TT	CC	CT	CC	CC	CC	CC	TT	CC	CC	CC	TT	CC	CC	CC	CC	CC	CC	CC	CC	CC
SCRI_RS_78277	CC	CC	CC	CT	CC	CC	CT	CC	CC	CC	TT	CC	CC	CC	CC	CC	CC	CC	CC	CC	CC	CC	CC	CC	CC	CC	CC	CC	CC	CC	CT	CC	CC	CC	CC	TT	CC	CC	CC	TT	CC	CC	CC	CC	CC	CC	CC	CC	CC
JHI-Hv50k-2016-77836	GG	AA	GG	GG	GG	GG	GG	GG	GG	GG	GG	GG	GG	GG	GG	GG	AA	GG	AA	GG	AA	AA	GG	GG	GG	GG	GG	GG	AA	GG	GG	GG	GG	GG	GG	GG	GG	GG	GG	GG	GG	GG	GG	GG	GG	GG	GG	GG	GG
SCRI_RS_165427	TT	TT	TT	TT	TT	TT	TT	TT	TT	TT	TT	TT	TT	TT	TT	TT	TT	TT	TT	TT	TT	TT	TT	TT	TT	TT	TT	TT	TT	TT	TT	TT	TT	TT	TT	TT	TT	TT	TT	TT	TT	TT	TT	TT	TT	TT	TT	TT	TT
JHI-Hv50k-2016-77812	CC	CC	CC	CT	CC	CC	CT	CC	CC	CC	TT	CC	CC	CC	CC	CC	CC	CC	CC	CC	CC	CC	CC	CC	CC	CC	CC	CC	CC	CC	CT	CC	CC	CC	CC	TT	CC	CC	CC	TT	CC	CC	CC	CC	CC	CC	CC	CC	CC
BOPA1_ABC03253-1-2-279	GG	CC	GG	CG	GG	GG	CG	GG	GG	GG	CC	GG	GG	GG	GG	GG	CC	GG	CC	GG	CC	CC	GG	GG	GG	GG	GG	GG	CC	GG	CG	GG	GG	GG	GG	CC	GG	GG	GG	CC	GG	GG	GG	GG	GG	GG	GG	GG	GG
JHI-Hv50k-2016-77919	CC	CC	CC	CT	CC	CC	CT	CC	CC	CC	TT	CC	CC	CC	CC	CC	CC	CC	CC	CC	CC	CC	CC	CC	CC	CC	CC	CC	CC	CC	CT	CC	CC	CC	CC	TT	CC	CC	CC	TT	CC	CC	CC	CC	CC	CC	CC	CC	CC
SCRI_RS_89851	AA	GG	AA	AG	AA	AA	AG	AA	AA	AA	GG	AA	AA	AA	AA	AA	GG	AA	GG	AA	GG	GG	AA	AA	AA	AA	AA	AA	GG	AA	AG	AA	AA	AA	AA	GG	AA	AA	AA	GG	AA	AA	AA	AA	AA	AA	AA	AA	AA
SCRI_RS_207244	TT	CC	TT	CT	TT	TT	CT	TT	TT	TT	CC	TT	TT	TT	TT	TT	CC	TT	CC	TT	CC	CC	TT	TT	TT	TT	TT	TT	CC	TT	CT	TT	TT	TT	TT	CC	TT	TT	TT	CC	TT	TT	TT	TT	TT	TT	TT	TT	TT
JHI-Hv50k-2016-77972	AA	AA	AA	AG	AA	AA	AG	AA	AA	AA	GG	AA	AA	AA	AA	AA	AA	AA	AA	AA	AA	AA	AA	AA	AA	AA	AA	AA	AA	AA	AG	AA	AA	AA	AA	GG	AA	AA	AA	GG	AA	AA	AA	AA	AA	AA	AA	AA	AA
JHI-Hv50k-2016-77956	GG	AA	GG	AG	GG	GG	AG	GG	GG	GG	AA	GG	GG	GG	GG	GG	AA	GG	AA	GG	AA	AA	GG	GG	GG	GG	GG	GG	AA	GG	AG	GG	GG	GG	GG	AA	GG	GG	GG	AA	GG	GG	GG	GG	GG	GG	GG	GG	GG
JHI-Hv50k-2016-78065	CC	TT	CC	CT	CC	CC	CT	CC	CC	CC	TT	CC	CC	CC	CC	CC	TT	CC	TT	CC	TT	TT	CC	CC	CC	CC	CC	CC	TT	CC	CT	CC	CC	CC	CC	TT	CC	CC	CC	TT	CC	CC	CC	CC	CC	CC	CC	CC	CC
JHI-Hv50k-2016-78062	GG	GG	GG	AG	GG	GG	AG	GG	GG	GG	AA	GG	GG	GG	GG	GG	GG	GG	GG	GG	GG	GG	GG	GG	GG	GG	GG	GG	GG	GG	AG	GG	GG	GG	GG	AA	GG	GG	GG	AA	GG	GG	GG	GG	GG	GG	GG	GG	GG
SCRI_RS_158687	CC	CC	CC	AC	CC	CC	CC	CC	CC	CC	AA	CC	CC	CC	CC	CC	CC	CC	CC	CC	CC	CC	CC	CC	CC	CC	CC	CC	CC	CC	AC	CC	CC	CC	CC	AA	CC	CC	CC	AA	CC	CC	CC	CC	CC	CC	CC	CC	CC
JHI-Hv50k-2016-78018	TT	TT	TT	CT	TT	TT	NN	TT	TT	TT	CC	TT	TT	TT	TT	TT	TT	TT	TT	TT	TT	TT	TT	TT	TT	TT	TT	TT	TT	TT	CT	TT	TT	TT	TT	CC	TT	TT	TT	CC	TT	TT	TT	TT	TT	TT	TT	TT	TT
BOPA1_2964-382	GG	AA	GG	AG	GG	GG	AG	GG	GG	GG	AA	GG	GG	GG	GG	GG	AA	GG	AA	GG	AA	AA	GG	GG	GG	GG	GG	GG	AA	GG	AG	GG	GG	GG	GG	AA	GG	GG	GG	AA	GG	GG	GG	GG	GG	GG	GG	GG	GG
SCRI_RS_81287	AA	GG	AA	AG	AA	AA	AG	AA	AA	AA	GG	AA	AA	AA	AA	AA	GG	AA	GG	AA	GG	GG	AA	AA	AA	AA	AA	AA	GG	AA	AG	AA	AA	AA	AA	GG	AA	AA	AA	GG	AA	AA	AA	AA	AA	AA	AA	AA	AA
BOPA2_12_30657	GG	GG	GG	AA	AA	GG	AG	GG	GG	AA	AA	GG	AA	GG	GG	GG	GG	AA	GG	GG	GG	GG	GG	GG	GG	GG	GG	GG	GG	AG	AG	GG	GG	AA	AA	AA	AA	AA	AA	AA	GG	AA	GG	AA	GG	GG	GG	GG	GG
JHI-Hv50k-2016-78167	GG	GG	GG	AG	GG	GG	GG	GG	GG	GG	GG	GG	GG	GG	GG	GG	GG	GG	GG	GG	GG	GG	GG	GG	GG	GG	GG	GG	GG	GG	AG	GG	GG	GG	GG	AA	GG	GG	GG	AA	GG	GG	GG	GG	GG	GG	GG	GG	GG
JHI-Hv50k-2016-78196	AA	AA	AA	AA	AA	AA	AG	AA	AA	AA	GG	AA	GG	AA	AA	AA	AA	GG	AA	AA	AA	AA	AA	AA	AA	AA	AA	AA	AA	AA	AA	AA	AA	AA	AA	AA	AA	AA	AA	AA	AA	AA	AA	AA	AA	AA	AA	AA	AA
BOPA2_12_10296	AA	AA	AA	AG	AA	AA	AA	AA	AA	AA	AA	AA	AA	AA	AA	AA	AA	AA	AA	AA	AA	AA	AA	AA	AA	AA	AA	AA	AA	AA	AG	AA	AA	AA	AA	GG	AA	AA	AA	GG	AA	AA	AA	AA	AA	AA	AA	AA	AA
JHI-Hv50k-2016-78226	GG	GG	GG	GG	GG	GG	AG	GG	GG	GG	AA	GG	AA	GG	GG	GG	GG	AA	GG	GG	GG	GG	GG	GG	GG	GG	GG	GG	GG	GG	GG	GG	GG	GG	GG	GG	GG	GG	GG	GG	GG	GG	GG	GG	GG	GG	GG	GG	GG
JHI-Hv50k-2016-78233	AA	AA	AA	AG	AA	AA	AA	AA	AA	AA	AA	AA	AA	AA	AA	AA	AA	AA	AA	AA	AA	AA	AA	AA	AA	AA	AA	AA	AA	AA	AG	AA	AA	AA	AA	GG	AA	AA	AA	GG	AA	AA	AA	AA	AA	AA	AA	AA	AA
JHI-Hv50k-2016-78264	AA	AA	AA	AC	AA	AA	AA	AA	AA	AA	AA	AA	AA	AA	AA	AA	AA	AA	AA	AA	AA	AA	AA	AA	AA	AA	AA	AA	AA	AA	AC	AA	AA	AA	AA	CC	AA	AA	AA	CC	AA	AA	AA	AA	AA	AA	AA	AA	AA
JHI-Hv50k-2016-78273	CC	CC	CC	AC	CC	CC	CC	CC	CC	CC	CC	CC	CC	CC	CC	CC	CC	CC	CC	CC	CC	CC	CC	CC	CC	CC	CC	CC	CC	CC	AC	CC	CC	CC	CC	AA	CC	CC	CC	AA	CC	CC	CC	CC	CC	CC	CC	CC	CC
BOPA1_6338-682	CC	CC	CC	AC	CC	CC	AC	CC	CC	CC	AA	CC	AA	CC	CC	CC	CC	AA	CC	CC	CC	CC	CC	CC	CC	CC	CC	CC	CC	CC	AC	CC	CC	CC	CC	AA	CC	CC	CC	AA	CC	CC	CC	CC	CC	CC	CC	CC	CC
JHI-Hv50k-2016-78425	CC	CC	CC	CT	CC	CC	CC	CC	CC	CC	CC	CC	CC	CC	CC	CC	CC	CC	CC	CC	CC	CC	CC	CC	CC	CC	CC	CC	CC	CC	CT	CC	CC	CC	CC	TT	CC	CC	CC	TT	CC	CC	CC	CC	CC	CC	CC	CC	CC
BOPA1_7623-818	AA	GG	AA	GG	NN	AA	AG	AA	GG	GG	AA	AA	AA	GG	GG	AA	GG	AA	GG	AA	GG	GG	AA	AA	AA	GG	GG	AA	AA	AG	AG	GG	AA	GG	GG	GG	GG	GG	GG	GG	GG	GG	GG	GG	GG	AA	GG	GG	AA
JHI-Hv50k-2016-78542	AA	GG	AA	GG	NN	AA	AG	AA	GG	GG	AA	AA	AA	GG	GG	AA	GG	AA	GG	AA	GG	GG	AA	AA	AA	GG	GG	AA	AA	AG	AG	GG	AA	GG	GG	GG	GG	GG	GG	GG	GG	GG	GG	GG	GG	AA	GG	GG	AA
JHI-Hv50k-2016-78541	TT	TT	TT	CT	TT	TT	TT	TT	TT	TT	TT	TT	TT	TT	TT	TT	TT	TT	TT	TT	TT	TT	TT	TT	TT	TT	TT	TT	TT	TT	CT	TT	TT	TT	TT	CC	TT	TT	TT	CC	TT	TT	TT	TT	TT	TT	TT	TT	TT
SCRI_RS_212932	AA	GG	AA	GG	NN	AA	AG	AA	GG	GG	AA	AA	AA	GG	GG	AA	GG	AA	GG	AA	GG	GG	AA	AA	AA	GG	GG	AA	AA	AG	AG	GG	AA	GG	GG	GG	GG	GG	GG	GG	GG	GG	GG	GG	GG	AA	GG	GG	AA
JHI-Hv50k-2016-78597	TT	TT	TT	CT	TT	TT	TT	TT	TT	TT	TT	TT	CC	TT	TT	TT	TT	CC	TT	TT	TT	CT	TT	TT	TT	TT	CC	TT	TT	TT	CT	TT	TT	CC	TT	CC	TT	TT	TT	CC	TT	TT	TT	TT	TT	TT	TT	TT	TT
JHI-Hv50k-2016-78626	TT	GG	TT	GG	GG	TT	GT	TT	GG	GG	TT	TT	GG	GG	GG	TT	GG	GG	GG	TT	GG	GG	TT	TT	TT	GG	GG	TT	TT	GT	GT	GG	TT	GG	GG	GG	GG	GG	GG	GG	GG	GG	GG	GG	GG	TT	GG	GG	TT
JHI-Hv50k-2016-78625	AA	GG	AA	AG	GG	AA	AG	AA	GG	GG	AA	AA	AA	GG	GG	AA	GG	AA	GG	AA	GG	AG	AA	AA	AA	GG	AA	AA	AA	AG	AA	GG	AA	AA	GG	AA	GG	GG	GG	AA	GG	GG	GG	GG	GG	AA	GG	GG	AA
SCRI_RS_120182	TT	TT	TT	CC	CT	TT	CT	TT	TT	TT	TT	TT	CC	TT	TT	TT	CC	CC	CC	TT	CC	CC	TT	TT	TT	TT	TT	TT	CC	CT	TT	TT	TT	TT	CC	TT	TT	CC	CC	TT	CC	CC	TT	CC	TT	TT	TT	TT	TT
JHI-Hv50k-2016-78831	TT	CC	TT	CT	CC	TT	CC	TT	CC	CC	CC	TT	CC	CC	CC	TT	CC	CC	CC	TT	CC	CT	TT	TT	TT	CC	TT	TT	TT	CT	TT	CC	TT	TT	CC	TT	CC	CC	CC	TT	CC	CC	CC	CC	CC	TT	CC	CC	TT
JHI-Hv50k-2016-78835	CC	TT	CC	CT	TT	CC	CT	CC	TT	TT	CC	CC	CC	TT	TT	CC	TT	CC	TT	CC	TT	CT	CC	CC	CC	TT	CC	CC	CC	CT	CC	TT	CC	CC	TT	CC	TT	TT	TT	CC	TT	TT	TT	TT	TT	CC	TT	TT	CC
BOPA1_6846-1161	GG	AA	GG	AG	NN	GG	AG	GG	AA	AA	GG	GG	GG	AA	AA	GG	AA	GG	AA	GG	AA	AG	GG	GG	GG	AA	GG	GG	GG	AG	GG	AA	GG	GG	AA	GG	AA	AA	AA	GG	AA	AA	AA	AA	AA	GG	AA	AA	GG
JHI-Hv50k-2016-78838	AA	GG	AA	AG	GG	AA	GG	AA	GG	GG	GG	AA	GG	GG	GG	AA	GG	GG	GG	AA	GG	AG	AA	AA	AA	GG	AA	AA	AA	AG	AA	GG	AA	AA	GG	AA	GG	GG	GG	AA	GG	GG	GG	GG	GG	AA	GG	GG	AA
SCRI_RS_186954	CC	AA	CC	AC	AA	CC	AA	CC	AA	AA	AA	CC	CC	AA	AA	CC	AA	CC	AA	CC	AA	AC	CC	CC	CC	AA	CC	CC	CC	AC	CC	AA	CC	CC	AA	CC	AA	AA	AA	CC	AA	AA	AA	AA	AA	CC	AA	AA	CC
JHI-Hv50k-2016-78863	TT	CC	TT	CT	CC	TT	CC	TT	CC	CC	CC	TT	CC	CC	CC	TT	CC	CC	CC	TT	CC	CT	TT	TT	TT	CC	TT	TT	TT	CT	TT	CC	TT	TT	CC	TT	CC	CC	CC	TT	CC	CC	CC	CC	CC	TT	CC	CC	TT
SCRI_RS_215094	CC	TT	CC	CT	NN	CC	CT	CC	TT	TT	CC	CC	CC	TT	TT	CC	TT	CC	TT	CC	TT	CT	CC	CC	CC	TT	CC	CC	CC	CT	CC	TT	CC	CC	TT	CC	TT	TT	TT	CC	TT	TT	TT	TT	TT	CC	TT	TT	CC
SCRI_RS_174444	AA	GG	AA	AG	GG	AA	GG	AA	GG	GG	GG	AA	AA	GG	GG	AA	GG	AA	GG	AA	GG	AG	AA	AA	AA	GG	AA	AA	AA	NN	AA	GG	AA	AA	GG	AA	GG	GG	GG	AA	GG	GG	GG	GG	GG	AA	GG	GG	AA
JHI-Hv50k-2016-78907	AA	CC	AA	AC	CC	AA	CC	AA	CC	CC	CC	AA	CC	CC	CC	AA	CC	CC	CC	AA	CC	AC	AA	AA	AA	CC	AA	AA	AA	NN	AA	CC	AA	AA	CC	AA	CC	CC	CC	AA	CC	CC	CC	CC	CC	AA	CC	CC	AA
BOPA2_12_20326	GG	GG	GG	GG	GG	GG	GG	GG	GG	GG	GG	GG	GG	GG	GG	GG	GG	GG	GG	GG	GG	GG	GG	GG	GG	GG	GG	GG	GG	GG	GG	GG	GG	GG	GG	GG	GG	GG	GG	GG	GG	GG	GG	GG	GG	GG	GG	GG	GG
JHI-Hv50k-2016-79032	GG	GG	GG	AG	GG	GG	GG	GG	GG	GG	GG	GG	AA	GG	GG	GG	GG	AA	GG	GG	GG	AG	GG	AA	GG	GG	AA	GG	GG	GG	AG	GG	GG	AA	GG	AA	GG	GG	GG	AA	GG	GG	GG	GG	GG	GG	GG	GG	GG
[truncated: 11,304 more rows]
[truncated: 230 more columns]

## Sheet: Table S6
Supplementary Table S6. Analysis of variance (ANOVA) results summary
Marker	Sum of Squares	Degree of Freedom	F. value	Pr(>F)
JHI-Hv50k-2016-183215	2948.82	2	48.8134	7.06338e-19
Residuals	8336.6	276
JHI-Hv50k-2016-441289	685.208	2	8.92045	0.000176182
Residuals	10600.2	276
BOPA1_1977-1385	1210.92	2	16.5871	1.57548e-07
Residuals	10074.5	276
BOPA2_12_20201	667.976	2	8.682	0.000220452
Residuals	10617.4	276
BOPA1_2338-1572	54.3954	2	0.668377	0.513367
Residuals	11231	276
SCRI_RS_184902	162.468	2	2.01571	0.135183
Residuals	11123	276
JHI-Hv50k-2016-445855	13.2402	2	0.162094	0.850442
Residuals	11272.2	276
BOPA1_4146-1154	202.207	2	2.51774	0.0824929
Residuals	11083.2	276

## Sheet: Table S7
Supplementary Table S7. Estimated Marginal Means (emmeans) summary
Marker	Allele	emmean	SE	df	lower.CL	upper.CL	.group
JHI-Hv50k-2016-183215	AA	43.8364	0.355501	276	43.1365	44.5362	a
	AG	40.5844	2.2437	276	36.1675	45.0014	a
	GG	33.9235	0.942541	276	32.068	35.779	b
JHI-Hv50k-2016-441289	CT	43.8371	6.1973	276	31.6371	56.037	ab
	CC	42.9413	0.382871	276	42.1876	43.695	a
	TT	36.2084	1.54933	276	33.1584	39.2584	b
BOPA1_1977-1385	GG	43.0723	0.372546	276	42.3389	43.8057	a
	AG	34.185	3.02084	276	28.2382	40.1318	b
	AA	34.0878	1.74408	276	30.6544	37.5212	b
BOPA2_12_20201	AG	43.8371	6.20234	276	31.6272	56.047	ab
	GG	43.0077	0.387646	276	42.2446	43.7708	a
	AA	37.2726	1.32234	276	34.6695	39.8758	b
BOPA1_2338-1572	AG	45.186	2.60423	276	40.0593	50.3127	a
	AA	43.1351	1.22765	276	40.7183	45.5518	a
	GG	42.431	0.406713	276	41.6304	43.2317	a
SCRI_RS_184902	AG	43.8933	2.0075	276	39.9413	47.8453	a
	GG	42.8584	0.428976	276	42.0139	43.7029	a
	AA	40.9776	0.897781	276	39.2103	42.745	a
JHI-Hv50k-2016-445855	GT	42.8058	4.51892	276	33.9099	51.7017	a
	TT	42.6123	0.396335	276	41.8321	43.3925	a
	GG	41.7056	1.54998	276	38.6543	44.7569	a
BOPA1_4146-1154	GG	43.9554	0.736652	276	42.5052	45.4055	a
	AG	42.7886	2.00391	276	38.8437	46.7335	a
	AA	42.0165	0.453796	276	41.1232	42.9098	a
emmean: Estimated Marginal Mean
SE: Standard Error
df: Degrees of Freedom
lower.CL: Lower Confidence Limit
upper.CL: Upper Confidence Limit
.group: Group (groupings)
